# Supplementary material for: Impact of Physicochemical Parameters on the Diversity and Distribution of Microbial Communities Associated with Three South African Peatlands
Source: Microorganisms. 2022 Oct 23;10(11):2103. doi: 10.3390/microorganisms10112103 (PMC9694404; doi:10.3390/microorganisms10112103)
Supplement: Supplementary file 1 [file microorganisms-10-02103-s001.zip]

Archive with 4 entries (4 files):
- Supplementary information_Actinobacterial and fungal taxa.xlsx
- Supplementary information_otu_table.guilds_matched.xlsx
- Weels et al_MS_MDPI_Supplementary.pdf
- Weels et al_MS_QIIMELogs_Supplementary.pdf
