# Supplementary material for: Impact of Physicochemical Parameters on the Diversity and Distribution of Microbial Communities Associated with Three South African Peatlands
Source: Microorganisms. 2022 Oct 23;10(11):2103. doi: 10.3390/microorganisms10112103 (PMC9694404; doi:10.3390/microorganisms10112103)
Supplement: Supplementary file 1 [file microorganisms-10-02103-s001.zip › Supplementary information_Actinobacterial and fungal taxa.xlsx]

## Sheet: Actinobacteria
	1A	1B	1C	2A	2B	2C	G1	G2	G3	G4	G5	G6	G7	G8	G9	V1	V2	V3	V4	V5	V6	V7	V8	V9	V10	V11	V12
k__Bacteria;p__Actinobacteria;c__Acidimicrobiia;o__Acidimicrobiales;f__;g__	0.00270343	0.00272777	0.00403513	0.00557017	0.00493074	0.00670558	0.0356443	0.0724909	0.049302	0.0260552	0.149151	0.290477	0.179596	0.205155	0.124528	0.000410965	0.00112041	5.29e-05	0	4.57e-05	0	0	0	0	0.000388489	0	0.000121603			1A to 2C: Nuwejaars River system (NR)				1A, 2A = top	1B, 2B = middle	1C, 2C = bottom
k__Bacteria;p__Actinobacteria;c__Acidimicrobiia;o__Acidimicrobiales;f__AKIW874;g__	0.000540687	0.00177305	0.00201756	0.00557017	0.0183142	0.0202409	0.000115354	0.000351329	0	0	0	0	0	0	0	0	0	5.29e-05	0	0	0	0	0	0	0	0	0			G1-G9: Goukou River system (GK)				G1, G4, G7 = top	G2, G5, G8 = middle	G3, G6, G9 = bottom
k__Bacteria;p__Actinobacteria;c__Acidimicrobiia;o__Acidimicrobiales;f__C111;g__	0.00216275	0.000272777	0.000237361	0.00216618	0.00129138	0.00211101	0	0	0	0	0	0	0	0	0	0	0	0	0	0	0	0	0	0	0	0	0			V1-V12: Vankervelsvlei (VV)				V1, V5, V9 = 580-600 cm	V2, V6, V10 = 780-800 cm	V3, V7, V11 = 980-1000 cm	V4, V8, V12 = 1180-1200 cm
k__Bacteria;p__Actinobacteria;c__Acidimicrobiia;o__Acidimicrobiales;f__EB1017;g__	0.00297378	0.0023186	0.00284833	0.00386817	0.00598732	0.00869241	0.000230707	0	0	0	0.000326371	0	0	0	0	0	0	0	0	0	0	0	0	0	0	0	0
k__Bacteria;p__Actinobacteria;c__Acidimicrobiia;o__Acidimicrobiales;f__Iamiaceae;g__Iamia	0	0	0	0.000464181	0.000117398	0	0	0	0	0	0	0	0	0	0	0	0	0	0	0	0	0	0	0	0	0	0			NR = Nuwejaars River system (developing peatland)
k__Bacteria;p__Actinobacteria;c__Acidimicrobiia;o__Acidimicrobiales;f__TK06;g__	0.000270343	0.000136388	0	0.000154727	0	0.000124177	0	0	0	0	0	0	0	0	0	0	0	0	0	0	0	0	0	0	0	0	0			GK = Goukou River system (impacted peatland)
k__Bacteria;p__Actinobacteria;c__Acidimicrobiia;o__Acidimicrobiales;f__koll13;g__	0.00108137	0.000954719	0.000949442	0.000773635	0.00223057	0.00248355	0	0	0	0	0	0	0	0	0	0	0	0	0	0	0	0	0	0	0	0	0			VV = Vankervelsvlei (undisturbed peatland)
k__Bacteria;p__Actinobacteria;c__Acidimicrobiia;o__Acidimicrobiales;f__wb1_P06;g__	0	0.000272777	0	0	0	0	0	0	0	0	0	0	0	0	0	0	0	0	0	0	0	0	0	0	0	0	0
k__Bacteria;p__Actinobacteria;c__Actinobacteria;o__Actinomycetales;Other;Other	0	0	0.00011868	0.000464181	0.000352195	0.000372532	0	0	0	0.000228304	0	0.000533476	0	0	0	0	7.47e-05	0	0.000193367	0	0	0	0	0	0	0	0
k__Bacteria;p__Actinobacteria;c__Actinobacteria;o__Actinomycetales;f__;g__	0.00081103	0	0.000712082	0.00123781	0.00845269	0.00422203	0.0500634	0.0503572	0.0857042	0.00790503	0.00718016	0.00613497	0.0334094	0.00623571	0.0103774	0	7.47e-05	0	0	4.57e-05	0	4.92e-05	0	0	5.98e-05	0	0.00158084
k__Bacteria;p__Actinobacteria;c__Actinobacteria;o__Actinomycetales;f__Actinomycetaceae;g__	0	0	0	0	0	0	0	0	0.00388761	0	0	0	0	0	0	0	0	0	0	0	0	0	0	0	0	0	0
k__Bacteria;p__Actinobacteria;c__Actinobacteria;o__Actinomycetales;f__Actinomycetaceae;g__Actinomyces	0	0	0	0	0	0	0	0	0	0	0	0	0	0	0	0	0	0	0	0	0	0	0.000526223	0	0	0	0
k__Bacteria;p__Actinobacteria;c__Actinobacteria;o__Actinomycetales;f__Actinospicaceae;g__	0	0	0	0	0	0	0	0	0	0.00125567	0.000326371	0.00506802	0.00065189	0.00665142	0.000943396	0	7.47e-05	0	0	0	0	0	0	0	0	0	0
k__Bacteria;p__Actinobacteria;c__Actinobacteria;o__Actinomycetales;f__Actinosynnemataceae;Other	0	0	0	0	0	0	0	0	0.000353419	0.00117006	0.00424282	0.0021339	0.00293351	0.001455	0.00188679	0	0	0	0	0	0	0	0	0	5.98e-05	0	0
k__Bacteria;p__Actinobacteria;c__Actinobacteria;o__Actinomycetales;f__Actinosynnemataceae;g__	0	0	0	0	0	0	0	0	0	0.000485146	0	0	0.000162973	0.000207857	0	0	0	0	0	0	0	0	0	0	0	0	0
k__Bacteria;p__Actinobacteria;c__Actinobacteria;o__Actinomycetales;f__Actinosynnemataceae;g__Kibdelosporangium	0	0	0	0	0	0	0	0	0	0.000114152	0	0	0	0	0	0	0	0	0	0	0	0	0	0	0	0	0
k__Bacteria;p__Actinobacteria;c__Actinobacteria;o__Actinomycetales;f__Cellulomonadaceae;Other	0	0	0	0	0	0	0	0	0	0	0	0	0	0	0	0	7.47e-05	0	0	0	0	0	0.000964743	0	0	0	0
k__Bacteria;p__Actinobacteria;c__Actinobacteria;o__Actinomycetales;f__Cellulomonadaceae;g__	0	0	0	0	0	0	0	0	0	0	0	0	0	0	0	0	0	0	0	0	0	0	0.000350816	0	0	0	0
k__Bacteria;p__Actinobacteria;c__Actinobacteria;o__Actinomycetales;f__Cellulomonadaceae;g__Actinotalea	0	0	0	0.000464181	0.000117398	0	0	0	0	0	0	0	0	0	0	0	0	0	0	0	0	0	0	0	0	0	0
k__Bacteria;p__Actinobacteria;c__Actinobacteria;o__Actinomycetales;f__Cellulomonadaceae;g__Demequina	0.000540687	0.000272777	0.000356041	0	0	0	0	0	0	0	0	0	0	0	0	0	0	0	0	0	0	0	0	0	0	0	0
k__Bacteria;p__Actinobacteria;c__Actinobacteria;o__Actinomycetales;f__Corynebacteriaceae;g__Corynebacterium	0	0	0	0	0	0	0	0	0	0	0	0	0	0	0	0	0.000373469	0	0.0175964	4.57e-05	0	0	0.00912121	9.27e-05	0	0	0.00413449
k__Bacteria;p__Actinobacteria;c__Actinobacteria;o__Actinomycetales;f__Cryptosporangiaceae;g__	0	0	0	0	0.000469594	0.000372532	0	0	0	0	0	0	0	0	0	0	0	0	0	0	0	0	0	0	0	0	0
k__Bacteria;p__Actinobacteria;c__Actinobacteria;o__Actinomycetales;f__Dermabacteraceae;g__Brachybacterium	0	0	0	0	0	0	0	0	0	0	0	0	0	0	0	0	0	0	0.000966837	0	0	0	0	0	0	0	0
k__Bacteria;p__Actinobacteria;c__Actinobacteria;o__Actinomycetales;f__Frankiaceae;Other	0	0.000136388	0	0	0.000117398	0	0	0	0	0	0	0	0	0	0	0	0	0	0	0	0	0	0	0	0	0	0
k__Bacteria;p__Actinobacteria;c__Actinobacteria;o__Actinomycetales;f__Frankiaceae;g__	0	0	0	0	0.000234797	0.000124177	0	0	0	0.000399532	0.000326371	0.00160043	0.00114081	0.00187071	0	0	0	0	0	0	0	0	0	0	0	0	0
k__Bacteria;p__Actinobacteria;c__Actinobacteria;o__Actinomycetales;f__Frankiaceae;g__Frankia	0	0.000136388	0.00011868	0.000309454	0.00352195	0.00223519	0.000115354	0	0	0	0	0	0	0	0	0	0	0	0	0	0	0	0	0	0	0	0
k__Bacteria;p__Actinobacteria;c__Actinobacteria;o__Actinomycetales;f__Geodermatophilaceae;Other	0	0	0	0.000928361	0	0.000248355	0	0	0	0	0	0	0	0	0	0	7.47e-05	0	0	0	0	0	0	0	0	0	0
k__Bacteria;p__Actinobacteria;c__Actinobacteria;o__Actinomycetales;f__Geodermatophilaceae;g__	0	0	0	0.000309454	0	0.000248355	0	0	0	0	0	0	0	0	0	0	7.47e-05	0	0	0	0	0	0	0	0	0	0
k__Bacteria;p__Actinobacteria;c__Actinobacteria;o__Actinomycetales;f__Geodermatophilaceae;g__Geodermatophilus	0	0	0	0.000464181	0	0.000124177	0	0	0	0.00099883	0	0.00160043	0	0	0	0	0	0	0	0	0	0	0	0	0	0	0
k__Bacteria;p__Actinobacteria;c__Actinobacteria;o__Actinomycetales;f__Geodermatophilaceae;g__Modestobacter	0	0	0	0	0	0.000124177	0	0	0	0.000627836	0	0.000800213	0	0	0	0	0	0	0	0	0	0	0	0	0	0	0
k__Bacteria;p__Actinobacteria;c__Actinobacteria;o__Actinomycetales;f__Intrasporangiaceae;Other	0.00324412	0.000545554	0.000356041	0.0150085	0.000821789	0.00372532	0	0.00011711	0	0	0	0	0	0	0	0	0	0	0.000290051	0	0	0	0	0	0	0	0
k__Bacteria;p__Actinobacteria;c__Actinobacteria;o__Actinomycetales;f__Intrasporangiaceae;g__	0.000270343	0	0	0	0.000117398	0	0	0	0	0	0	0	0	0	0	0	0	0	0.000483419	0	0	0	0	0	0	0	0
k__Bacteria;p__Actinobacteria;c__Actinobacteria;o__Actinomycetales;f__Intrasporangiaceae;g__Janibacter	0.00081103	0.000136388	0	0.00371345	0.000234797	0.00124177	0	0	0	0	0	0	0	0	0	0	0	0	0	0	0	0	0	0	0	0	0
k__Bacteria;p__Actinobacteria;c__Actinobacteria;o__Actinomycetales;f__Intrasporangiaceae;g__Knoellia	0	0	0	0.000464181	0.000117398	0.000124177	0	0	0	0	0	0	0	0	0	0	0	0	0	0	0	0	0	0	0	0	0
k__Bacteria;p__Actinobacteria;c__Actinobacteria;o__Actinomycetales;f__Intrasporangiaceae;g__Phycicoccus	0	0	0	0	0	0	0	0	0	0	0	0	0	0	0	0	0	0	0.000193367	0	0	0	0	0	0	0	0
k__Bacteria;p__Actinobacteria;c__Actinobacteria;o__Actinomycetales;f__Intrasporangiaceae;g__Serinicoccus	0	0	0	0	0	0	0	0	0	0	0	0	0	0	0	0	0	0	0	0	0	0	0.000175408	0	0	0	0
k__Bacteria;p__Actinobacteria;c__Actinobacteria;o__Actinomycetales;f__Microbacteriaceae;Other	0	0	0	0	0	0	0	0	0	5.71e-05	0	0	0	0	0	0.000123289	0	5.29e-05	0	4.57e-05	4.86e-05	0	0	0	0	0.0001554	0
k__Bacteria;p__Actinobacteria;c__Actinobacteria;o__Actinomycetales;f__Microbacteriaceae;g__	0	0	0	0	0	0	0	0	0	5.71e-05	0	0	0	0	0	0.000493157	0	0	0	9.14e-05	0.0003405	0	0	0	0	7.77e-05	0
k__Bacteria;p__Actinobacteria;c__Actinobacteria;o__Actinomycetales;f__Microbacteriaceae;g__Cryocola	0	0	0	0	0	0	0	0	0	8.56e-05	0	0.000533476	0	0	0	0	0	0	0	0	9.73e-05	0	0	0	0	0	0
k__Bacteria;p__Actinobacteria;c__Actinobacteria;o__Actinomycetales;f__Microbacteriaceae;g__Curtobacterium	0	0	0	0	0	0	0	0	0	0	0	0	0	0	0	0	0	0	0	0	9.73e-05	0	0	0	0	0	0
k__Bacteria;p__Actinobacteria;c__Actinobacteria;o__Actinomycetales;f__Microbacteriaceae;g__Frigoribacterium	0	0	0	0	0	0	0	0	0	0	0	0	0	0	0	0.00135618	0.000224081	0.000105809	0	0.00155336	0.000583714	4.92e-05	0	0	0	0.0003885	0
k__Bacteria;p__Actinobacteria;c__Actinobacteria;o__Actinomycetales;f__Microbacteriaceae;g__Microbacterium	0	0	0	0	0	0	0	0	0	8.56e-05	0	0	0	0	0	0	0	0	0	0	0	0	0	0	0	0	0
k__Bacteria;p__Actinobacteria;c__Actinobacteria;o__Actinomycetales;f__Microbacteriaceae;g__Rathayibacter	0	0	0	0	0	0	0	0	0	0.000171228	0	0	0	0	0	0	0	0	0	0	0	0	0	0	0	0	0
k__Bacteria;p__Actinobacteria;c__Actinobacteria;o__Actinomycetales;f__Micrococcaceae;Other	0	0	0	0	0	0	0	0	0	0	0	0	0	0	0	0	0	0	0.000386735	0	0	0	0.000350816	0	0	0	0
k__Bacteria;p__Actinobacteria;c__Actinobacteria;o__Actinomycetales;f__Micrococcaceae;g__	0	0	0	0	0	0	0	0	0	0	0	0	0	0.000207857	0	0	0	0	0.000193367	4.57e-05	0	0	0	0	0	0	0
k__Bacteria;p__Actinobacteria;c__Actinobacteria;o__Actinomycetales;f__Micrococcaceae;g__Kocuria	0	0	0	0	0	0	0	0	0	0	0	0	0	0	0	0	0	0	0	0	0	0	0	0	5.98e-05	0	0
k__Bacteria;p__Actinobacteria;c__Actinobacteria;o__Actinomycetales;f__Micrococcaceae;g__Micrococcus	0	0	0	0	0	0	0	0	0	0.00171228	0	0	0	0	0	0	0	0	0	0	0	0	0.000263112	0	0	0	0
k__Bacteria;p__Actinobacteria;c__Actinobacteria;o__Actinomycetales;f__Micrococcaceae;g__Rothia	0	0	0	0	0	0	0	0	0	0	0	0	0	0	0	0	0.000149388	0	0	0	0	0	0	0	0	0	0
k__Bacteria;p__Actinobacteria;c__Actinobacteria;o__Actinomycetales;f__Micrococcaceae;g__Sinomonas	0	0	0	0	0	0	0	0	0	0.000256842	0	0.000800213	0.000162973	0.000415714	0	0	0	0	0	0	0	0	0	0	0	0	0
k__Bacteria;p__Actinobacteria;c__Actinobacteria;o__Actinomycetales;f__Micromonosporaceae;Other	0	0	0	0	0	0.000248355	0	0	0	0	0	0	0	0	0	0	0	0	0	0	0	0	0	0	0	0	0
k__Bacteria;p__Actinobacteria;c__Actinobacteria;o__Actinomycetales;f__Micromonosporaceae;g__	0.000270343	0	0.00011868	0.000773635	0.00117399	0.000869241	0	0	0	0	0	0	0	0	0	0	0	0	0.000870154	0	0	0	0.000613927	0	0	0	0
k__Bacteria;p__Actinobacteria;c__Actinobacteria;o__Actinomycetales;f__Micromonosporaceae;g__Catellatospora	0	0	0	0.000154727	0.000939188	0.000372532	0	0	0	0	0	0	0	0	0	0	0	0	0	0	0	0	0	0	0	0	0
k__Bacteria;p__Actinobacteria;c__Actinobacteria;o__Actinomycetales;f__Micromonosporaceae;g__Dactylosporangium	0	0	0	0	0.000117398	0.000124177	0	0	0	0	0	0	0	0	0	0	0	0	0	0	0	0	0	0	0	0	0
k__Bacteria;p__Actinobacteria;c__Actinobacteria;o__Actinomycetales;f__Micromonosporaceae;g__Pilimelia	0	0	0.00011868	0.000464181	0.000117398	0	0	0	0	0	0	0	0	0	0	0	0	0	0	0	0	0	0	0	0	0	0
k__Bacteria;p__Actinobacteria;c__Actinobacteria;o__Actinomycetales;f__Mycobacteriaceae;g__Mycobacterium	0.00108137	0.000681942	0.00154284	0.00139254	0.00152618	0.00198684	0.000230707	0.000585549	0.00017671	5.71e-05	0	0	0.000162973	0	0.000943396	0	0	0	0	0	0	0	0	0	0	0	0
k__Bacteria;p__Actinobacteria;c__Actinobacteria;o__Actinomycetales;f__Nakamurellaceae;g__	0	0	0	0	0	0	0	0	0	0	0	0	0	0	0	0	0	5.29e-05	0	0	0	0	0	0	0	0	0.00103362
k__Bacteria;p__Actinobacteria;c__Actinobacteria;o__Actinomycetales;f__Nocardiaceae;g__Nocardia	0	0	0	0	0	0	0	0	0	0.000114152	0	0.000533476	0.000162973	0.000831428	0	0	0	0	0	0	0	0	0	0	0	0	0
k__Bacteria;p__Actinobacteria;c__Actinobacteria;o__Actinomycetales;f__Nocardiaceae;g__Rhodococcus	0	0	0	0	0	0	0	0	0	0.000599298	0	0	0	0	0	0	0	0	0	0	0	0	0	0	0	0.0001554	0
k__Bacteria;p__Actinobacteria;c__Actinobacteria;o__Actinomycetales;f__Nocardioidaceae;g__	0	0.000136388	0	0.00510599	0.00105659	0.00918912	0.000115354	0	0	0	0	0.000533476	0	0.000207857	0	0	0	0	0.00406072	0	0	0	0	0	5.98e-05	0	0
k__Bacteria;p__Actinobacteria;c__Actinobacteria;o__Actinomycetales;f__Nocardioidaceae;g__Actinopolymorpha	0	0	0	0.000154727	0	0.000124177	0	0	0	0	0	0	0	0	0	0	0	0	0	0	0	0	0	0	0	0	0
k__Bacteria;p__Actinobacteria;c__Actinobacteria;o__Actinomycetales;f__Nocardioidaceae;g__Aeromicrobium	0	0	0	0	0	0	0	0	0	0	0	0	0	0	0	0	0	0	0	0	0	0	0.00105245	0	0	0	0
k__Bacteria;p__Actinobacteria;c__Actinobacteria;o__Actinomycetales;f__Nocardiopsaceae;Other	0	0	0	0	0	0	0	0	0	0	0	0	0	0	0	0	0	0	0	0	0	0	0	0	0	0	0.000121603
k__Bacteria;p__Actinobacteria;c__Actinobacteria;o__Actinomycetales;f__Nocardiopsaceae;g__Prauseria	0	0	0	0	0	0	0	0	0	0	0	0	0	0	0	0	0	0	0	0	0	0	0	0	0	0	0.000304007
k__Bacteria;p__Actinobacteria;c__Actinobacteria;o__Actinomycetales;f__Propionibacteriaceae;g__Propionibacterium	0	0	0	0	0	0	0	0	0	0.000599298	0	0	0	0	0	0	0.000448163	0	0.0803442	9.14e-05	0	0	0.018944	0	2.99e-05	0	0.0113699
k__Bacteria;p__Actinobacteria;c__Actinobacteria;o__Actinomycetales;f__Pseudonocardiaceae;Other	0	0.000136388	0	0	0	0.000124177	0	0	0	0	0	0	0	0	0	0	0	0	0	0	0	0	0	0	0	0	0
k__Bacteria;p__Actinobacteria;c__Actinobacteria;o__Actinomycetales;f__Pseudonocardiaceae;g__	0	0	0.00011868	0.00324926	0.00387415	0.00633304	0	0	0	0	0	0	0	0	0	0	0	0	0	0	0	0	0	0	0	0	0
k__Bacteria;p__Actinobacteria;c__Actinobacteria;o__Actinomycetales;f__Pseudonocardiaceae;g__Amycolatopsis	0	0	0	0	0	0	0	0	0	0	0	0	0	0	0	0	0	0	0	0	0	0	0	0	0	0	0.000121603
k__Bacteria;p__Actinobacteria;c__Actinobacteria;o__Actinomycetales;f__Pseudonocardiaceae;g__Pseudonocardia	0	0.000272777	0	0.00278508	0.000117398	0.000372532	0	0	0.00017671	0	0	0.000800213	0.000814863	0	0	0	0	0	0.00280383	0	0	0	0.00271882	0	0	0	0.00419529
k__Bacteria;p__Actinobacteria;c__Actinobacteria;o__Actinomycetales;f__Sporichthyaceae;g__	0	0	0	0	0	0	0	0	0	8.56e-05	0	0.000533476	0	0	0	0	0	0	0	0	0	0	0	0	0	0	0
k__Bacteria;p__Actinobacteria;c__Actinobacteria;o__Actinomycetales;f__Streptomycetaceae;g__	0	0	0	0.000154727	0	0	0	0	0	0	0	0	0	0.000831428	0	0	7.47e-05	0	0.000580102	0	0	0	0.000613927	9.27e-05	0	0	0
k__Bacteria;p__Actinobacteria;c__Actinobacteria;o__Actinomycetales;f__Streptomycetaceae;g__Streptomyces	0	0	0.00011868	0.000618908	0.000352195	0.000869241	0	0	0.000530129	0	0.000326371	0.00186717	0.000814863	0	0.00188679	0	0.00209143	0	0.0464082	0.000137061	4.86e-05	0	0.0183301	0.000185322	0.00047814	7.77e-05	0
k__Bacteria;p__Actinobacteria;c__Actinobacteria;o__Actinomycetales;f__Williamsiaceae;g__Williamsia	0	0	0	0	0	0	0	0	0	0	0	0	0	0	0	0	0	0	0	0	0	0	0.000263112	0	0	0	0
k__Bacteria;p__Actinobacteria;c__Actinobacteria;o__Bifidobacteriales;f__Bifidobacteriaceae;g__	0	0	0	0	0	0	0	0	0	0	0	0	0	0	0	0	0	0	0	0	0	0	0	0	0	0	0.000121603
k__Bacteria;p__Actinobacteria;c__Actinobacteria;o__Bifidobacteriales;f__Bifidobacteriaceae;g__Bifidobacterium	0	0	0	0	0	0	0	0	0	0	0	0	0	0	0	0	0	0	0	0	0	0	0	0	0	0	0.00322247
k__Bacteria;p__Actinobacteria;c__Actinobacteria;o__Micrococcales;f__;g__	0	0	0	0.000309454	0.000469594	0.000620887	0	0	0	0	0	0	0	0	0	0	0	0	0	0	0	0	0	0	0	0	0
k__Bacteria;p__Actinobacteria;c__MB-A2-108;o__0319-7L14;f__;g__	0.000540687	0.00641026	0.00676478	0.000773635	0.0116224	0.0197442	0.000346061	0	0	0.000770526	0.00130548	0.000266738	0.00260756	0	0.00188679	0	0	0.000264522	0	9.14e-05	0.000194571	0.0011315	0	0	0.00215163	0.0001554	0
k__Bacteria;p__Actinobacteria;c__Nitriliruptoria;o__Euzebyales;f__Euzebyaceae;g__Euzebya	0	0	0	0.000618908	0.000234797	0.000248355	0	0	0	0	0	0	0	0	0	0	0	0	0	0	0	0	0	0	0	0	0
k__Bacteria;p__Actinobacteria;c__Nitriliruptoria;o__Nitriliruptorales;f__Nitriliruptoraceae;g__	0.000270343	0	0	0.000309454	0.000117398	0.000124177	0	0	0	0	0	0	0	0	0	0	0	0	0	0	0	0	0	0	0	0	0
k__Bacteria;p__Actinobacteria;c__Rubrobacteria;o__Rubrobacterales;f__Rubrobacteraceae;g__	0	0.000545554	0.00130548	0	0.00129138	0.000869241	0	0	0	0	0	0	0	0	0	0	0	0	0	0	0	0	0	0	0	0	0
k__Bacteria;p__Actinobacteria;c__Thermoleophilia;o__Gaiellales;f__;g__	0	0.000136388	0	0.000464181	0	0.000372532	0	0	0	0	0.000652742	0.00186717	0.000814863	0.00498857	0.00188679	8.22e-05	0	0	0	9.14e-05	0	0	0	0.000277984	8.97e-05	0	0
k__Bacteria;p__Actinobacteria;c__Thermoleophilia;o__Gaiellales;f__Gaiellaceae;g__	0.00675858	0.0012275	0.00142416	0.00742689	0.00469594	0.00968583	0.000807475	0.00011711	0.000353419	0.00299649	0.00130548	0.00480128	0.00244459	0.00249428	0.000943396	0	7.47e-05	0	0.00125689	0	0	0	0	0	0	0.0001554	0
k__Bacteria;p__Actinobacteria;c__Thermoleophilia;o__Solirubrobacterales;Other;Other	0	0	0	0	0	0	0.000230707	0.000351329	0	5.71e-05	0.000326371	0	0.000977836	0.000207857	0	0	0	0	0	0	0	0	0	0	0	0	0
k__Bacteria;p__Actinobacteria;c__Thermoleophilia;o__Solirubrobacterales;f__;g__	0.0062179	0.00968358	0.0122241	0.0133065	0.0137356	0.0194958	0.0151113	0.0155756	0.0102492	0.00362433	0.00848564	0.0282742	0.0506845	0.0216171	0.0141509	8.22e-05	0.000224081	5.29e-05	0	0	0	0	0.00043852	0	0	0	0
k__Bacteria;p__Actinobacteria;c__Thermoleophilia;o__Solirubrobacterales;f__Conexibacteraceae;Other	0	0	0	0	0	0	0.000115354	0.00011711	0.00106026	5.71e-05	0	0.000266738	0	0	0	0	0	0	0	0	0	0	0	0	0	0	0
k__Bacteria;p__Actinobacteria;c__Thermoleophilia;o__Solirubrobacterales;f__Conexibacteraceae;g__	0	0	0.00011868	0.000928361	0	0	0.000807475	0.000936878	0	0.00533661	0.000652742	0.00453454	0.0192308	0.00270214	0.000943396	4.11e-05	7.47e-05	0	0	0	0	0	0	0	0	0	0
k__Bacteria;p__Actinobacteria;c__Thermoleophilia;o__Solirubrobacterales;f__Conexibacteraceae;g__Conexibacter	0	0	0.000356041	0.000154727	0	0.000124177	0.0166109	0.0346645	0.053543	0.000313918	0.00391645	0.00400107	0.0265645	0.00270214	0.00377358	0	7.47e-05	0	0	0	0	0	0	0	0	0	0
k__Bacteria;p__Actinobacteria;c__Thermoleophilia;o__Solirubrobacterales;f__Patulibacteraceae;g__	0	0	0	0	0	0	0	0.00011711	0	0	0	0	0.000162973	0	0	0	0	0	0	0	0	0	0	0	0	0	0
k__Bacteria;p__Actinobacteria;c__Thermoleophilia;o__Solirubrobacterales;f__Patulibacteraceae;g__Patulibacter	0	0	0	0	0	0	0	0	0	0	0	0	0	0	0	0	0	0	0.00164362	0	0	0	0	0	0	0	0
k__Bacteria;p__Actinobacteria;c__Thermoleophilia;o__Solirubrobacterales;f__Solirubrobacteraceae;g__	0.00081103	0.000136388	0	0.00680798	0.000352195	0.00198684	0	0	0	0	0	0	0	0	0	0	0	0	0.0035773	0	0	0	0.000175408	0	0	0	0

## Sheet: Actinobacteria_NR
	1A	1B	1C	2A	2B	2C				1A	1B	1C	2A	2B	2C				1A	1B	1C	2A	2B	2C
k__Bacteria;p__Actinobacteria;c__Acidimicrobiia;o__Acidimicrobiales;f__;g__	0.00270343	0.00272777	0.00403513	0.00557017	0.00493074	0.00670558			Acidimicrobiia	0.00973236	0.00845608	0.0100878	0.0185672	0.0328716	0.0403576			Acidimicrobiales: unidentified	0.00270343	0.00272777	0.00403513	0.00557017	0.00493074	0.00670558
k__Bacteria;p__Actinobacteria;c__Acidimicrobiia;o__Acidimicrobiales;f__AKIW874;g__	0.000540687	0.00177305	0.00201756	0.00557017	0.0183142	0.0202409			Actinobacteria	0.00702893	0.00245499	0.00367909	0.038527	0.0243015	0.0343971			Acidimicrobiales: AKIW874	0.000540687	0.00177305	0.00201756	0.00557017	0.0183142	0.0202409
k__Bacteria;p__Actinobacteria;c__Acidimicrobiia;o__Acidimicrobiales;f__C111;g__	0.00216275	0.000272777	0.000237361	0.00216618	0.00129138	0.00211101			MB-A2-108	0.000540687	0.00641026	0.00676478	0.000773635	0.0116224	0.0197442			Acidimicrobiales: C111	0.00216275	0.000272777	0.000237361	0.00216618	0.00129138	0.00211101
k__Bacteria;p__Actinobacteria;c__Acidimicrobiia;o__Acidimicrobiales;f__EB1017;g__	0.00297378	0.0023186	0.00284833	0.00386817	0.00598732	0.00869241			Nitriliruptoria	0.000270343	0	0	0.000928362	0.000352195	0.000372532			Acidimicrobiales: EB1017	0.00297378	0.0023186	0.00284833	0.00386817	0.00598732	0.00869241
k__Bacteria;p__Actinobacteria;c__Acidimicrobiia;o__Acidimicrobiales;f__Iamiaceae;g__Iamia	0	0	0	0.000464181	0.000117398	0			Rubrobacteria	0	0.000545554	0.00130548	0	0.00129138	0.000869241			Acidimicrobiales: Iamiaceae	0	0	0	0.000464181	0.000117398	0
k__Bacteria;p__Actinobacteria;c__Acidimicrobiia;o__Acidimicrobiales;f__TK06;g__	0.000270343	0.000136388	0	0.000154727	0	0.000124177			Thermoleophilia	0.0137875	0.0111839	0.014123	0.0290887	0.0187838	0.0316652			Acidimicrobiales: TK06	0.000270343	0.000136388	0	0.000154727	0	0.000124177
k__Bacteria;p__Actinobacteria;c__Acidimicrobiia;o__Acidimicrobiales;f__koll13;g__	0.00108137	0.000954719	0.000949442	0.000773635	0.00223057	0.00248355												Acidimicrobiales: koll13	0.00108137	0.000954719	0.000949442	0.000773635	0.00223057	0.00248355
k__Bacteria;p__Actinobacteria;c__Acidimicrobiia;o__Acidimicrobiales;f__wb1_P06;g__	0	0.000272777	0	0	0	0												Acidimicrobiales: wb1_P06	0	0.000272777	0	0	0	0
k__Bacteria;p__Actinobacteria;c__Actinobacteria;o__Actinomycetales;Other;Other	0	0	0.00011868	0.000464181	0.000352195	0.000372532												Actinomycetales: unidentified	0.00081103	0	0.000830762	0.001702	0.00880488	0.00459456
k__Bacteria;p__Actinobacteria;c__Actinobacteria;o__Actinomycetales;f__;g__	0.00081103	0	0.000712082	0.00123781	0.00845269	0.00422203												Actinomycetales: Cellulomonadaceae	0.000540687	0.000272777	0.000356041	0.000464181	0.000117398	0
k__Bacteria;p__Actinobacteria;c__Actinobacteria;o__Actinomycetales;f__Cellulomonadaceae;g__Actinotalea	0	0	0	0.000464181	0.000117398	0												Actinomycetales: Cryptosporangiaceae	0	0	0	0	0.000469594	0.000372532
k__Bacteria;p__Actinobacteria;c__Actinobacteria;o__Actinomycetales;f__Cellulomonadaceae;g__Demequina	0.000540687	0.000272777	0.000356041	0	0	0												Actinomycetales: Frankiaceae	0	0.000272776	0.00011868	0.000309454	0.00387415	0.00235937
k__Bacteria;p__Actinobacteria;c__Actinobacteria;o__Actinomycetales;f__Cryptosporangiaceae;g__	0	0	0	0	0.000469594	0.000372532												Actinomycetales: Geodermatophilaceae	0	0	0	0.001702	0	0.000745064
k__Bacteria;p__Actinobacteria;c__Actinobacteria;o__Actinomycetales;f__Frankiaceae;Other	0	0.000136388	0	0	0.000117398	0												Actinomycetales: Intrasporangiaceae	0.00432549	0.000681942	0.000356041	0.0191861	0.00129138	0.00509127
k__Bacteria;p__Actinobacteria;c__Actinobacteria;o__Actinomycetales;f__Frankiaceae;g__	0	0	0	0	0.000234797	0.000124177												Actinomycetales: Micromonosporaceae	0.000270343	0	0.00023736	0.00139254	0.00234797	0.00161431
k__Bacteria;p__Actinobacteria;c__Actinobacteria;o__Actinomycetales;f__Frankiaceae;g__Frankia	0	0.000136388	0.00011868	0.000309454	0.00352195	0.00223519												Actinomycetales: Mycobacteriaceae	0.00108137	0.000681942	0.00154284	0.00139254	0.00152618	0.00198684
k__Bacteria;p__Actinobacteria;c__Actinobacteria;o__Actinomycetales;f__Geodermatophilaceae;Other	0	0	0	0.000928361	0	0.000248355												Actinomycetales: Nocardioidaceae	0	0.000136388	0	0.00526072	0.00105659	0.0093133
k__Bacteria;p__Actinobacteria;c__Actinobacteria;o__Actinomycetales;f__Geodermatophilaceae;g__	0	0	0	0.000309454	0	0.000248355												Actinomycetales: Pseudonocardiaceae	0	0.000409165	0.00011868	0.00603435	0.00399155	0.00682975
k__Bacteria;p__Actinobacteria;c__Actinobacteria;o__Actinomycetales;f__Geodermatophilaceae;g__Geodermatophilus	0	0	0	0.000464181	0	0.000124177												Actinomycetales: Streptomycetaceae	0	0	0.00011868	0.000773635	0.000352195	0.000869241
k__Bacteria;p__Actinobacteria;c__Actinobacteria;o__Actinomycetales;f__Geodermatophilaceae;g__Modestobacter	0	0	0	0	0	0.000124177												Micrococcales: unidentified	0	0	0	0.000309454	0.000469594	0.000620887
k__Bacteria;p__Actinobacteria;c__Actinobacteria;o__Actinomycetales;f__Intrasporangiaceae;Other	0.00324412	0.000545554	0.000356041	0.0150085	0.000821789	0.00372532												0319-7L14: unidentified	0.000540687	0.00641026	0.00676478	0.000773635	0.0116224	0.0197442
k__Bacteria;p__Actinobacteria;c__Actinobacteria;o__Actinomycetales;f__Intrasporangiaceae;g__	0.000270343	0	0	0	0.000117398	0												Euzebyales: Euzebyaceae	0	0	0	0.000618908	0.000234797	0.000248355
k__Bacteria;p__Actinobacteria;c__Actinobacteria;o__Actinomycetales;f__Intrasporangiaceae;g__Janibacter	0.00081103	0.000136388	0	0.00371345	0.000234797	0.00124177												Nitriliruptorales: Nitriliruptoraceae	0.000270343	0	0	0.000309454	0.000117398	0.000124177
k__Bacteria;p__Actinobacteria;c__Actinobacteria;o__Actinomycetales;f__Intrasporangiaceae;g__Knoellia	0	0	0	0.000464181	0.000117398	0.000124177												o__Rubrobacterales: Rubrobacteraceae	0	0.000545554	0.00130548	0	0.00129138	0.000869241
k__Bacteria;p__Actinobacteria;c__Actinobacteria;o__Actinomycetales;f__Micromonosporaceae;Other	0	0	0	0	0	0.000248355												Gaiellales: unidentified	0	0.000136388	0	0.000464181	0	0.000372532
k__Bacteria;p__Actinobacteria;c__Actinobacteria;o__Actinomycetales;f__Micromonosporaceae;g__	0.000270343	0	0.00011868	0.000773635	0.00117399	0.000869241												Gaiellales: Gaiellaceae	0.00675858	0.0012275	0.00142416	0.00742689	0.00469594	0.00968583
k__Bacteria;p__Actinobacteria;c__Actinobacteria;o__Actinomycetales;f__Micromonosporaceae;g__Catellatospora	0	0	0	0.000154727	0.000939188	0.000372532				1A	1B	1C	2A	2B	2C			Solirubrobacterales: unidentified	0.0062179	0.00968358	0.0122241	0.0133065	0.0137356	0.0194958
k__Bacteria;p__Actinobacteria;c__Actinobacteria;o__Actinomycetales;f__Micromonosporaceae;g__Dactylosporangium	0	0	0	0	0.000117398	0.000124177			Acidimicrobiia: Acidimicrobiales	0.00973236	0.00845608	0.0100878	0.0185672	0.0328716	0.0403576			Solirubrobacterales: Conexibacteraceae	0	0	0.000474721	0.00108309	0	0.000124177
k__Bacteria;p__Actinobacteria;c__Actinobacteria;o__Actinomycetales;f__Micromonosporaceae;g__Pilimelia	0	0	0.00011868	0.000464181	0.000117398	0			Actinobacteria: Actinomycetales	0.00702893	0.00245499	0.00367909	0.0382175	0.0238319	0.0337762			Solirubrobacterales: Solirubrobacteraceae	0.00081103	0.000136388	0	0.00680798	0.000352195	0.00198684
k__Bacteria;p__Actinobacteria;c__Actinobacteria;o__Actinomycetales;f__Mycobacteriaceae;g__Mycobacterium	0.00108137	0.000681942	0.00154284	0.00139254	0.00152618	0.00198684			Actinobacteria: Micrococcales	0	0	0	0.000309454	0.000469594	0.000620887
k__Bacteria;p__Actinobacteria;c__Actinobacteria;o__Actinomycetales;f__Nocardioidaceae;g__	0	0.000136388	0	0.00510599	0.00105659	0.00918912			MB-A2-108: 0319-7L14	0.000540687	0.00641026	0.00676478	0.000773635	0.0116224	0.0197442
k__Bacteria;p__Actinobacteria;c__Actinobacteria;o__Actinomycetales;f__Nocardioidaceae;g__Actinopolymorpha	0	0	0	0.000154727	0	0.000124177			Nitriliruptoria: Euzebyales	0	0	0	0.000618908	0.000234797	0.000248355
k__Bacteria;p__Actinobacteria;c__Actinobacteria;o__Actinomycetales;f__Pseudonocardiaceae;Other	0	0.000136388	0	0	0	0.000124177			Nitriliruptoria: Nitriliruptorales	0.000270343	0	0	0.000309454	0.000117398	0.000124177
k__Bacteria;p__Actinobacteria;c__Actinobacteria;o__Actinomycetales;f__Pseudonocardiaceae;g__	0	0	0.00011868	0.00324926	0.00387415	0.00633304			Rubrobacteria: Rubrobacterales	0	0.000545554	0.00130548	0	0.00129138	0.000869241
k__Bacteria;p__Actinobacteria;c__Actinobacteria;o__Actinomycetales;f__Pseudonocardiaceae;g__Pseudonocardia	0	0.000272777	0	0.00278508	0.000117398	0.000372532			Thermoleophilia: Gaiellales	0.00675858	0.00136388	0.00142416	0.00789107	0.00469594	0.0100584
k__Bacteria;p__Actinobacteria;c__Actinobacteria;o__Actinomycetales;f__Streptomycetaceae;g__	0	0	0	0.000154727	0	0			Thermoleophilia: Solirubrobacterales	0.00081103	0.000136388	0.000474721	0.00789107	0.000352195	0.00211101
k__Bacteria;p__Actinobacteria;c__Actinobacteria;o__Actinomycetales;f__Streptomycetaceae;g__Streptomyces	0	0	0.00011868	0.000618908	0.000352195	0.000869241
k__Bacteria;p__Actinobacteria;c__Actinobacteria;o__Micrococcales;f__;g__	0	0	0	0.000309454	0.000469594	0.000620887
k__Bacteria;p__Actinobacteria;c__MB-A2-108;o__0319-7L14;f__;g__	0.000540687	0.00641026	0.00676478	0.000773635	0.0116224	0.0197442
k__Bacteria;p__Actinobacteria;c__Nitriliruptoria;o__Euzebyales;f__Euzebyaceae;g__Euzebya	0	0	0	0.000618908	0.000234797	0.000248355
k__Bacteria;p__Actinobacteria;c__Nitriliruptoria;o__Nitriliruptorales;f__Nitriliruptoraceae;g__	0.000270343	0	0	0.000309454	0.000117398	0.000124177
k__Bacteria;p__Actinobacteria;c__Rubrobacteria;o__Rubrobacterales;f__Rubrobacteraceae;g__	0	0.000545554	0.00130548	0	0.00129138	0.000869241
k__Bacteria;p__Actinobacteria;c__Thermoleophilia;o__Gaiellales;f__;g__	0	0.000136388	0	0.000464181	0	0.000372532
k__Bacteria;p__Actinobacteria;c__Thermoleophilia;o__Gaiellales;f__Gaiellaceae;g__	0.00675858	0.0012275	0.00142416	0.00742689	0.00469594	0.00968583
k__Bacteria;p__Actinobacteria;c__Thermoleophilia;o__Solirubrobacterales;f__;g__	0.0062179	0.00968358	0.0122241	0.0133065	0.0137356	0.0194958
k__Bacteria;p__Actinobacteria;c__Thermoleophilia;o__Solirubrobacterales;f__Conexibacteraceae;g__	0	0	0.00011868	0.000928361	0	0
k__Bacteria;p__Actinobacteria;c__Thermoleophilia;o__Solirubrobacterales;f__Conexibacteraceae;g__Conexibacter	0	0	0.000356041	0.000154727	0	0.000124177
k__Bacteria;p__Actinobacteria;c__Thermoleophilia;o__Solirubrobacterales;f__Solirubrobacteraceae;g__	0.00081103	0.000136388	0	0.00680798	0.000352195	0.00198684

## Sheet: Actinobacteria_GK
	G1	G2	G3	G4	G5	G6	G7	G8	G9				G1	G2	G3	G4	G5	G6	G7	G8	G9				G1	G2	G3	G4	G5	G6	G7	G8	G9
k__Bacteria;p__Actinobacteria;c__Acidimicrobiia;o__Acidimicrobiales;f__;g__	0.0356443	0.0724909	0.049302	0.0260552	0.149151	0.290477	0.179596	0.205155	0.124528			Acidimicrobiia	0.0359903	0.0728423	0.049302	0.0260552	0.149478	0.290477	0.179596	0.205155	0.124528			Acidimicrobiales: unidentified	0.0356443	0.0724909	0.049302	0.0260552	0.149151	0.290477	0.179596	0.205155	0.124528
k__Bacteria;p__Actinobacteria;c__Acidimicrobiia;o__Acidimicrobiales;f__AKIW874;g__	0.000115354	0.000351329	0	0	0	0	0	0	0			Actinobacteria	0.0504095	0.0510598	0.0908288	0.0170658	0.0124021	0.0234729	0.0404172	0.018915	0.0160377			Acidimicrobiales: AKIW874	0.000115354	0.000351329	0	0	0	0	0	0	0
k__Bacteria;p__Actinobacteria;c__Acidimicrobiia;o__Acidimicrobiales;f__EB1017;g__	0.000230707	0	0	0	0.000326371	0	0	0	0			MB-A2-108	0.000346061	0	0	0.000770526	0.00130548	0.000266738	0.00260756	0	0.00188679			Acidimicrobiales: EB1017	0.000230707	0	0	0	0.000326371	0	0	0	0
k__Bacteria;p__Actinobacteria;c__Actinobacteria;o__Actinomycetales;Other;Other	0	0	0	0.000228304	0	0.000533476	0	0	0			Thermoleophilia	0.0336832	0.0518796	0.0652059	0.0123855	0.0153394	0.043745	0.10088	0.0347121	0.0216981			Actinomycetales: unidentified	0.0500634	0.0503572	0.0857042	0.00813333	0.00718016	0.00666844	0.0334094	0.00623571	0.0103774
k__Bacteria;p__Actinobacteria;c__Actinobacteria;o__Actinomycetales;f__;g__	0.0500634	0.0503572	0.0857042	0.00790503	0.00718016	0.00613497	0.0334094	0.00623571	0.0103774															Actinomycetales: Actinomycetaceae	0	0	0.00388761	0	0	0	0	0	0
k__Bacteria;p__Actinobacteria;c__Actinobacteria;o__Actinomycetales;f__Actinomycetaceae;g__	0	0	0.00388761	0	0	0	0	0	0															Actinomycetales: Actinospicaceae	0	0	0	0.00125567	0.000326371	0.00506802	0.00065189	0.00665142	0.000943396
k__Bacteria;p__Actinobacteria;c__Actinobacteria;o__Actinomycetales;f__Actinospicaceae;g__	0	0	0	0.00125567	0.000326371	0.00506802	0.00065189	0.00665142	0.000943396															Actinomycetales: Actinosynnemataceae	0	0	0.000353419	0.00176936	0.00424282	0.0021339	0.00309648	0.00166286	0.00188679
k__Bacteria;p__Actinobacteria;c__Actinobacteria;o__Actinomycetales;f__Actinosynnemataceae;Other	0	0	0.000353419	0.00117006	0.00424282	0.0021339	0.00293351	0.001455	0.00188679															Actinomycetales: Frankiaceae	0	0	0	0.000399532	0.000326371	0.00160043	0.00114081	0.00187071	0
k__Bacteria;p__Actinobacteria;c__Actinobacteria;o__Actinomycetales;f__Actinosynnemataceae;g__	0	0	0	0.000485146	0	0	0.000162973	0.000207857	0															Actinomycetales: Geodermatophilaceae	0	0	0	0.00162667	0	0.00240064	0	0	0
k__Bacteria;p__Actinobacteria;c__Actinobacteria;o__Actinomycetales;f__Actinosynnemataceae;g__Kibdelosporangium	0	0	0	0.000114152	0	0	0	0	0															Actinomycetales: Intrasporangiaceae	0	0.00011711	0	0	0	0	0	0	0
k__Bacteria;p__Actinobacteria;c__Actinobacteria;o__Actinomycetales;f__Frankiaceae;g__	0	0	0	0.000399532	0.000326371	0.00160043	0.00114081	0.00187071	0															Actinomycetales: Microbacteriaceae	0	0	0	0.000456628	0	0.000533476	0	0	0
k__Bacteria;p__Actinobacteria;c__Actinobacteria;o__Actinomycetales;f__Geodermatophilaceae;g__Geodermatophilus	0	0	0	0.00099883	0	0.00160043	0	0	0															Actinomycetales: Micrococcaceae	0	0	0	0.00196912	0	0.000800213	0.000162973	0.000623571	0
k__Bacteria;p__Actinobacteria;c__Actinobacteria;o__Actinomycetales;f__Geodermatophilaceae;g__Modestobacter	0	0	0	0.000627836	0	0.000800213	0	0	0															Actinomycetales: Mycobacteriaceae	0.000230707	0.000585549	0.00017671	5.71e-05	0	0	0.000162973	0	0.000943396
k__Bacteria;p__Actinobacteria;c__Actinobacteria;o__Actinomycetales;f__Intrasporangiaceae;Other	0	0.00011711	0	0	0	0	0	0	0															Actinomycetales: Nocardiaceae	0	0	0	0.00071345	0	0.000533476	0.000162973	0.000831428	0
k__Bacteria;p__Actinobacteria;c__Actinobacteria;o__Actinomycetales;f__Microbacteriaceae;Other	0	0	0	5.71e-05	0	0	0	0	0															Actinomycetales: Propionibacteriaceae	0	0	0	0.000599298	0	0	0	0	0
k__Bacteria;p__Actinobacteria;c__Actinobacteria;o__Actinomycetales;f__Microbacteriaceae;g__	0	0	0	5.71e-05	0	0	0	0	0															Actinomycetales: Pseudonocardiaceae	0	0	0.00017671	0	0	0.000800213	0.000814863	0	0
k__Bacteria;p__Actinobacteria;c__Actinobacteria;o__Actinomycetales;f__Microbacteriaceae;g__Cryocola	0	0	0	8.56e-05	0	0.000533476	0	0	0															Actinomycetales: Sporichthyaceae	0	0	0	8.56e-05	0	0.000533476	0	0	0
k__Bacteria;p__Actinobacteria;c__Actinobacteria;o__Actinomycetales;f__Microbacteriaceae;g__Microbacterium	0	0	0	8.56e-05	0	0	0	0	0															Actinomycetales: Streptomycetaceae	0	0	0.000530129	0	0.000326371	0.00186717	0.000814863	0.000831428	0.00188679
k__Bacteria;p__Actinobacteria;c__Actinobacteria;o__Actinomycetales;f__Microbacteriaceae;g__Rathayibacter	0	0	0	0.000171228	0	0	0	0	0															0319-7L14: unidentified	0.000346061	0	0	0.000770526	0.00130548	0.000266738	0.00260756	0	0.00188679
k__Bacteria;p__Actinobacteria;c__Actinobacteria;o__Actinomycetales;f__Micrococcaceae;g__	0	0	0	0	0	0	0	0.000207857	0															Gaiellales: unidentified	0	0	0	0	0.000652742	0.00186717	0.000814863	0.00498857	0.00188679
k__Bacteria;p__Actinobacteria;c__Actinobacteria;o__Actinomycetales;f__Micrococcaceae;g__Micrococcus	0	0	0	0.00171228	0	0	0	0	0															Gaiellales: Gaiellaceae	0.000807475	0.00011711	0.000353419	0.00299649	0.00130548	0.00480128	0.00244459	0.00249428	0.000943396
k__Bacteria;p__Actinobacteria;c__Actinobacteria;o__Actinomycetales;f__Micrococcaceae;g__Sinomonas	0	0	0	0.000256842	0	0.000800213	0.000162973	0.000415714	0															Solirubrobacterales: unidentified	0.015342	0.0159269	0.0102492	0.00368143	0.00881201	0.0282742	0.0516623	0.021825	0.0141509
k__Bacteria;p__Actinobacteria;c__Actinobacteria;o__Actinomycetales;f__Mycobacteriaceae;g__Mycobacterium	0.000230707	0.000585549	0.00017671	5.71e-05	0	0	0.000162973	0	0.000943396															Solirubrobacterales: Conexibacteraceae	0.0175337	0.0357185	0.0546033	0.00570762	0.00456919	0.00880235	0.0457953	0.00540428	0.00471698
k__Bacteria;p__Actinobacteria;c__Actinobacteria;o__Actinomycetales;f__Nakamurellaceae;g__	0	0	0	0	0	0	0	0	0															Solirubrobacterales: Patulibacteraceae	0	0.00011711	0	0	0	0	0.000162973	0	0
k__Bacteria;p__Actinobacteria;c__Actinobacteria;o__Actinomycetales;f__Nocardiaceae;g__Nocardia	0	0	0	0.000114152	0	0.000533476	0.000162973	0.000831428	0
k__Bacteria;p__Actinobacteria;c__Actinobacteria;o__Actinomycetales;f__Nocardiaceae;g__Rhodococcus	0	0	0	0.000599298	0	0	0	0	0				G1	G2	G3	G4	G5	G6	G7	G8	G9
k__Bacteria;p__Actinobacteria;c__Actinobacteria;o__Actinomycetales;f__Nocardioidaceae;g__	0.000115354	0	0	0	0	0.000533476	0	0.000207857	0			Acidimicrobiia: Acidimicrobiales	0.0359903	0.0728423	0.049302	0.0260552	0.149478	0.290477	0.179596	0.205155	0.124528
k__Bacteria;p__Actinobacteria;c__Actinobacteria;o__Actinomycetales;f__Propionibacteriaceae;g__Propionibacterium	0	0	0	0.000599298	0	0	0	0	0			Actinobacteria: Actinomycetales	0.0504095	0.0510598	0.0908288	0.0170658	0.0124021	0.0234729	0.0404172	0.018915	0.0160377
k__Bacteria;p__Actinobacteria;c__Actinobacteria;o__Actinomycetales;f__Pseudonocardiaceae;g__Pseudonocardia	0	0	0.00017671	0	0	0.000800213	0.000814863	0	0			MB-A2-108: 0319-7L14	0.000346061	0	0	0.000770526	0.00130548	0.000266738	0.00260756	0	0.00188679
k__Bacteria;p__Actinobacteria;c__Actinobacteria;o__Actinomycetales;f__Sporichthyaceae;g__	0	0	0	8.56e-05	0	0.000533476	0	0	0			Thermoleophilia: Gaiellales	0.000807475	0.00011711	0.000353419	0.00299649	0.00195823	0.00666845	0.00325945	0.00748285	0.00283019
k__Bacteria;p__Actinobacteria;c__Actinobacteria;o__Actinomycetales;f__Streptomycetaceae;g__	0	0	0	0	0	0	0	0.000831428	0			Thermoleophilia: Solirubrobacterales	0.0328758	0.0517625	0.0648524	0.00938905	0.0133812	0.0370766	0.0976206	0.0272293	0.0188679
k__Bacteria;p__Actinobacteria;c__Actinobacteria;o__Actinomycetales;f__Streptomycetaceae;g__Streptomyces	0	0	0.000530129	0	0.000326371	0.00186717	0.000814863	0	0.00188679
k__Bacteria;p__Actinobacteria;c__MB-A2-108;o__0319-7L14;f__;g__	0.000346061	0	0	0.000770526	0.00130548	0.000266738	0.00260756	0	0.00188679
k__Bacteria;p__Actinobacteria;c__Thermoleophilia;o__Gaiellales;f__;g__	0	0	0	0	0.000652742	0.00186717	0.000814863	0.00498857	0.00188679
k__Bacteria;p__Actinobacteria;c__Thermoleophilia;o__Gaiellales;f__Gaiellaceae;g__	0.000807475	0.00011711	0.000353419	0.00299649	0.00130548	0.00480128	0.00244459	0.00249428	0.000943396
k__Bacteria;p__Actinobacteria;c__Thermoleophilia;o__Solirubrobacterales;Other;Other	0.000230707	0.000351329	0	5.71e-05	0.000326371	0	0.000977836	0.000207857	0
k__Bacteria;p__Actinobacteria;c__Thermoleophilia;o__Solirubrobacterales;f__;g__	0.0151113	0.0155756	0.0102492	0.00362433	0.00848564	0.0282742	0.0506845	0.0216171	0.0141509
k__Bacteria;p__Actinobacteria;c__Thermoleophilia;o__Solirubrobacterales;f__Conexibacteraceae;Other	0.000115354	0.00011711	0.00106026	5.71e-05	0	0.000266738	0	0	0
k__Bacteria;p__Actinobacteria;c__Thermoleophilia;o__Solirubrobacterales;f__Conexibacteraceae;g__	0.000807475	0.000936878	0	0.00533661	0.000652742	0.00453454	0.0192308	0.00270214	0.000943396
k__Bacteria;p__Actinobacteria;c__Thermoleophilia;o__Solirubrobacterales;f__Conexibacteraceae;g__Conexibacter	0.0166109	0.0346645	0.053543	0.000313918	0.00391645	0.00400107	0.0265645	0.00270214	0.00377358
k__Bacteria;p__Actinobacteria;c__Thermoleophilia;o__Solirubrobacterales;f__Patulibacteraceae;g__	0	0.00011711	0	0	0	0	0.000162973	0	0

## Sheet: Actinobacteria_VV
	V1	V2	V3	V4	V5	V6	V7	V8	V9	V10	V11	V12				V1	V2	V3	V4	V5	V6	V7	V8	V9	V10	V11	V12				V1	V2	V3	V4	V5	V6	V7	V8	V9	V10	V11	V12
k__Bacteria;p__Actinobacteria;c__Acidimicrobiia;o__Acidimicrobiales;f__;g__	0.000410965	0.00112041	5.29e-05	0	4.57e-05	0	0	0	0	0.000388489	0	0.000121603			Acidimicrobiia	0.000410965	0.00112041	0.0001058	0	4.57e-05	0	0	0	0	0.000388489	0	0.000121603			Acidimicrobiales: unidentified	0.000410965	0.00112041	5.29e-05	0	4.57e-05	0	0	0	0	0.000388489	0	0.000121603
k__Bacteria;p__Actinobacteria;c__Acidimicrobiia;o__Acidimicrobiales;f__AKIW874;g__	0	0	5.29e-05	0	0	0	0	0	0	0	0	0			Actinobacteria	0.00197263	0.00380943	0.000211609	0.155371	0.00205602	0.00121601	9.84e-05	0.0542887	0.000370722	0.00074724	0.0008547	0.0262054			Acidimicrobiales: AKIW874	0	0	5.29e-05	0	0	0	0	0	0	0	0	0
k__Bacteria;p__Actinobacteria;c__Actinobacteria;o__Actinomycetales;Other;Other	0	7.47e-05	0	0.000193367	0	0	0	0	0	0	0	0			MB-A2-108	0	0	0.000264522	0	9.14e-05	0.000194571	0.0011315	0	0	0.00215163	0.0001554	0			Actinomycetales: unidentified	0
k__Bacteria;p__Actinobacteria;c__Actinobacteria;o__Actinomycetales;f__;g__	0	7.47e-05	0	0	4.57e-05	0	4.92e-05	0	0	5.98e-05	0	0.00158084			Thermoleophilia	0.0002055	0.000448181	5.29e-05	0.00647781	9.14e-05	0	0	0.000613928	0.000277984	8.97e-05	0.0001554	0			Actinomycetales: Actinomycetaceae	0	0	0	0	0	0	0	0.000526223	0	0	0	0
k__Bacteria;p__Actinobacteria;c__Actinobacteria;o__Actinomycetales;f__Actinomycetaceae;g__Actinomyces	0	0	0	0	0	0	0	0.000526223	0	0	0	0																		Actinomycetales: Actinospicaceae	0	7.47e-05	0	0	0	0	0	0	0	0	0	0
k__Bacteria;p__Actinobacteria;c__Actinobacteria;o__Actinomycetales;f__Actinospicaceae;g__	0	7.47e-05	0	0	0	0	0	0	0	0	0	0																		Actinomycetales: Actinosynnemataceae	0	0	0	0	0	0	0	0	0	5.98e-05	0	0
k__Bacteria;p__Actinobacteria;c__Actinobacteria;o__Actinomycetales;f__Actinosynnemataceae;Other	0	0	0	0	0	0	0	0	0	5.98e-05	0	0																		Actinomycetales: Cellulomonadaceae	0	7.47e-05	0	0	0	0	0	0.00131556	0	0	0	0
k__Bacteria;p__Actinobacteria;c__Actinobacteria;o__Actinomycetales;f__Cellulomonadaceae;Other	0	7.47e-05	0	0	0	0	0	0.000964743	0	0	0	0																		Actinomycetales: Corynebacteriaceae	0	0.000373469	0	0.0175964	4.57e-05	0	0	0.00912121	9.27e-05	0	0	0.00413449
k__Bacteria;p__Actinobacteria;c__Actinobacteria;o__Actinomycetales;f__Cellulomonadaceae;g__	0	0	0	0	0	0	0	0.000350816	0	0	0	0																		Actinomycetales: Dermabacteraceae	0	0	0	0.000966837	0	0	0	0	0	0	0	0
k__Bacteria;p__Actinobacteria;c__Actinobacteria;o__Actinomycetales;f__Corynebacteriaceae;g__Corynebacterium	0	0.000373469	0	0.0175964	4.57e-05	0	0	0.00912121	9.27e-05	0	0	0.00413449																		Actinomycetales: Geodermatophilaceae	0	0.0001494	0	0	0	0	0	0	0	0	0	0
k__Bacteria;p__Actinobacteria;c__Actinobacteria;o__Actinomycetales;f__Dermabacteraceae;g__Brachybacterium	0	0	0	0.000966837	0	0	0	0	0	0	0	0																		Actinomycetales: Intrasporangiaceae	0	0	0	0.000966837	0	0	0	0.000175408	0	0	0	0
k__Bacteria;p__Actinobacteria;c__Actinobacteria;o__Actinomycetales;f__Geodermatophilaceae;Other	0	7.47e-05	0	0	0	0	0	0	0	0	0	0																		Actinomycetales: Microbacteriaceae	0.00197263	0.000224081	0.000158709	0	0.00169046	0.00116741	4.92e-05	0	0	0	0.0006216	0
k__Bacteria;p__Actinobacteria;c__Actinobacteria;o__Actinomycetales;f__Geodermatophilaceae;g__	0	7.47e-05	0	0	0	0	0	0	0	0	0	0																		Actinomycetales: Micrococcaceae	0	0.000149388	0	0.000580102	4.57e-05	0	0	0.000613928	0	5.98e-05	0	0
k__Bacteria;p__Actinobacteria;c__Actinobacteria;o__Actinomycetales;f__Intrasporangiaceae;Other	0	0	0	0.000290051	0	0	0	0	0	0	0	0																		Actinomycetales: Micromonosporaceae	0	0	0	0.000870154	0	0	0	0.000613927	0	0	0	0
k__Bacteria;p__Actinobacteria;c__Actinobacteria;o__Actinomycetales;f__Intrasporangiaceae;g__	0	0	0	0.000483419	0	0	0	0	0	0	0	0																		Actinomycetales: Nakamurellaceae	0	0	5.29e-05	0	0	0	0	0	0	0	0	0.00103362
k__Bacteria;p__Actinobacteria;c__Actinobacteria;o__Actinomycetales;f__Intrasporangiaceae;g__Phycicoccus	0	0	0	0.000193367	0	0	0	0	0	0	0	0																		Actinomycetales: Nocardiaceae	0	0	0	0	0	0	0	0	0	0	0.0001554	0
k__Bacteria;p__Actinobacteria;c__Actinobacteria;o__Actinomycetales;f__Intrasporangiaceae;g__Serinicoccus	0	0	0	0	0	0	0	0.000175408	0	0	0	0																		Actinomycetales: Nocardioidaceae	0	0	0	0.00406072	0	0	0	0.00105245	0	5.98e-05	0	0
k__Bacteria;p__Actinobacteria;c__Actinobacteria;o__Actinomycetales;f__Microbacteriaceae;Other	0.000123289	0	5.29e-05	0	4.57e-05	4.86e-05	0	0	0	0	0.0001554	0																		Actinomycetales: Nocardiopsaceae	0	0	0	0	0	0	0	0	0	0	0	0.00042561
k__Bacteria;p__Actinobacteria;c__Actinobacteria;o__Actinomycetales;f__Microbacteriaceae;g__	0.000493157	0	0	0	9.14e-05	0.0003405	0	0	0	0	7.77e-05	0																		Actinomycetales: Propionibacteriaceae	0	0.000448163	0	0.0803442	9.14e-05	0	0	0.018944	0	2.99e-05	0	0.0113699
k__Bacteria;p__Actinobacteria;c__Actinobacteria;o__Actinomycetales;f__Microbacteriaceae;g__Cryocola	0	0	0	0	0	9.73e-05	0	0	0	0	0	0																		Actinomycetales: Pseudonocardiaceae	0	0	0	0.00280383	0	0	0	0.00271882	0	0	0	0.0043169
k__Bacteria;p__Actinobacteria;c__Actinobacteria;o__Actinomycetales;f__Microbacteriaceae;g__Curtobacterium	0	0	0	0	0	9.73e-05	0	0	0	0	0	0																		Actinomycetales: Streptomycetaceae	0	0.00216613	0	0.0469883	0.000137061	4.86e-05	0	0.018944	0.000278022	0.00047814	7.77e-05	0
k__Bacteria;p__Actinobacteria;c__Actinobacteria;o__Actinomycetales;f__Microbacteriaceae;g__Frigoribacterium	0.00135618	0.000224081	0.000105809	0	0.00155336	0.000583714	4.92e-05	0	0	0	0.0003885	0																		Actinomycetales: Williamsiaceae	0	0	0	0	0	0	0	0.000263112	0	0	0	0
k__Bacteria;p__Actinobacteria;c__Actinobacteria;o__Actinomycetales;f__Micrococcaceae;Other	0	0	0	0.000386735	0	0	0	0.000350816	0	0	0	0																		Bifidobacteriales: Bifidobacteriaceae	0	0	0	0	0	0	0	0	0	0	0	0.00334408
k__Bacteria;p__Actinobacteria;c__Actinobacteria;o__Actinomycetales;f__Micrococcaceae;g__	0	0	0	0.000193367	4.57e-05	0	0	0	0	0	0	0																		0319-7L14: unidentified	0	0	0.000264522	0	9.14e-05	0.000194571	0.0011315	0	0	0.00215163	0.0001554	0
k__Bacteria;p__Actinobacteria;c__Actinobacteria;o__Actinomycetales;f__Micrococcaceae;g__Kocuria	0	0	0	0	0	0	0	0	0	5.98e-05	0	0																		Gaiellales: unidentified	8.22e-05	0	0	0	9.14e-05	0	0	0	0.000277984	8.97e-05	0	0
k__Bacteria;p__Actinobacteria;c__Actinobacteria;o__Actinomycetales;f__Micrococcaceae;g__Micrococcus	0	0	0	0	0	0	0	0.000263112	0	0	0	0																		Gaiellales: Gaiellaceae	0	7.47e-05	0	0.00125689	0	0	0	0	0	0	0.0001554	0
k__Bacteria;p__Actinobacteria;c__Actinobacteria;o__Actinomycetales;f__Micrococcaceae;g__Rothia	0	0.000149388	0	0	0	0	0	0	0	0	0	0				V1	V2	V3	V4	V5	V6	V7	V8	V9	V10	V11	V12			Solirubrobacterales: unidentified	8.22e-05	0.000224081	5.29e-05	0	0	0	0	0.00043852	0	0	0	0
k__Bacteria;p__Actinobacteria;c__Actinobacteria;o__Actinomycetales;f__Micromonosporaceae;g__	0	0	0	0.000870154	0	0	0	0.000613927	0	0	0	0			Acidimicrobiia: Acidimicrobiales	0.000410965	0.00112041	0.0001058	0	4.57e-05	0	0	0	0	0.000388489	0	0.000121603			Solirubrobacterales: Conexibacteraceae	4.11e-05	0.0001494	0	0	0	0	0	0	0	0	0	0
k__Bacteria;p__Actinobacteria;c__Actinobacteria;o__Actinomycetales;f__Nakamurellaceae;g__	0	0	5.29e-05	0	0	0	0	0	0	0	0	0.00103362			Actinobacteria: Actinomycetales	0.00197263	0.00380943	0.000211609	0.155371	0.00205602	0.00121601	9.84e-05	0.0542887	0.000370722	0.00074724	0.0008547	0.0228613			Solirubrobacterales: Patulibacteraceae	0	0	0	0.00164362	0	0	0	0	0	0	0	0
k__Bacteria;p__Actinobacteria;c__Actinobacteria;o__Actinomycetales;f__Nocardiaceae;g__Rhodococcus	0	0	0	0	0	0	0	0	0	0	0.0001554	0			Actinobacteria: Bifidobacteriales	0	0	0	0	0	0	0	0	0	0	0	0.00334408			Solirubrobacterales: Solirubrobacteraceae	0	0	0	0.0035773	0	0	0	0.000175408	0	0	0	0
k__Bacteria;p__Actinobacteria;c__Actinobacteria;o__Actinomycetales;f__Nocardioidaceae;g__	0	0	0	0.00406072	0	0	0	0	0	5.98e-05	0	0			MB-A2-108: 0319-7L14	0	0	0.000264522	0	9.14e-05	0.000194571	0.0011315	0	0	0.00215163	0.0001554	0
k__Bacteria;p__Actinobacteria;c__Actinobacteria;o__Actinomycetales;f__Nocardioidaceae;g__Aeromicrobium	0	0	0	0	0	0	0	0.00105245	0	0	0	0			Thermoleophilia: Gaiellales	8.22e-05	7.47e-05	0	0.00125689	9.14e-05	0	0	0	0.000277984	8.97e-05	0.0001554	0
k__Bacteria;p__Actinobacteria;c__Actinobacteria;o__Actinomycetales;f__Nocardiopsaceae;Other	0	0	0	0	0	0	0	0	0	0	0	0.000121603			Thermoleophilia: Solirubrobacterales	0.0001233	0.000373481	5.29e-05	0.00522092	0	0	0	0.000613928	0	0	0	0
k__Bacteria;p__Actinobacteria;c__Actinobacteria;o__Actinomycetales;f__Nocardiopsaceae;g__Prauseria	0	0	0	0	0	0	0	0	0	0	0	0.000304007
k__Bacteria;p__Actinobacteria;c__Actinobacteria;o__Actinomycetales;f__Propionibacteriaceae;g__Propionibacterium	0	0.000448163	0	0.0803442	9.14e-05	0	0	0.018944	0	2.99e-05	0	0.0113699
k__Bacteria;p__Actinobacteria;c__Actinobacteria;o__Actinomycetales;f__Pseudonocardiaceae;g__Amycolatopsis	0	0	0	0	0	0	0	0	0	0	0	0.000121603
k__Bacteria;p__Actinobacteria;c__Actinobacteria;o__Actinomycetales;f__Pseudonocardiaceae;g__Pseudonocardia	0	0	0	0.00280383	0	0	0	0.00271882	0	0	0	0.00419529
k__Bacteria;p__Actinobacteria;c__Actinobacteria;o__Actinomycetales;f__Streptomycetaceae;g__	0	7.47e-05	0	0.000580102	0	0	0	0.000613927	9.27e-05	0	0	0
k__Bacteria;p__Actinobacteria;c__Actinobacteria;o__Actinomycetales;f__Streptomycetaceae;g__Streptomyces	0	0.00209143	0	0.0464082	0.000137061	4.86e-05	0	0.0183301	0.000185322	0.00047814	7.77e-05	0
k__Bacteria;p__Actinobacteria;c__Actinobacteria;o__Actinomycetales;f__Williamsiaceae;g__Williamsia	0	0	0	0	0	0	0	0.000263112	0	0	0	0
k__Bacteria;p__Actinobacteria;c__Actinobacteria;o__Bifidobacteriales;f__Bifidobacteriaceae;g__	0	0	0	0	0	0	0	0	0	0	0	0.000121603
k__Bacteria;p__Actinobacteria;c__Actinobacteria;o__Bifidobacteriales;f__Bifidobacteriaceae;g__Bifidobacterium	0	0	0	0	0	0	0	0	0	0	0	0.00322247
k__Bacteria;p__Actinobacteria;c__MB-A2-108;o__0319-7L14;f__;g__	0	0	0.000264522	0	9.14e-05	0.000194571	0.0011315	0	0	0.00215163	0.0001554	0
k__Bacteria;p__Actinobacteria;c__Thermoleophilia;o__Gaiellales;f__;g__	8.22e-05	0	0	0	9.14e-05	0	0	0	0.000277984	8.97e-05	0	0
k__Bacteria;p__Actinobacteria;c__Thermoleophilia;o__Gaiellales;f__Gaiellaceae;g__	0	7.47e-05	0	0.00125689	0	0	0	0	0	0	0.0001554	0
k__Bacteria;p__Actinobacteria;c__Thermoleophilia;o__Solirubrobacterales;f__;g__	8.22e-05	0.000224081	5.29e-05	0	0	0	0	0.00043852	0	0	0	0
k__Bacteria;p__Actinobacteria;c__Thermoleophilia;o__Solirubrobacterales;f__Conexibacteraceae;g__	4.11e-05	7.47e-05	0	0	0	0	0	0	0	0	0	0
k__Bacteria;p__Actinobacteria;c__Thermoleophilia;o__Solirubrobacterales;f__Conexibacteraceae;g__Conexibacter	0	7.47e-05	0	0	0	0	0	0	0	0	0	0
k__Bacteria;p__Actinobacteria;c__Thermoleophilia;o__Solirubrobacterales;f__Patulibacteraceae;g__Patulibacter	0	0	0	0.00164362	0	0	0	0	0	0	0	0
k__Bacteria;p__Actinobacteria;c__Thermoleophilia;o__Solirubrobacterales;f__Solirubrobacteraceae;g__	0	0	0	0.0035773	0	0	0	0.000175408	0	0	0	0

## Sheet: Fungi
	1A	1B	1C	2A	2B	2C	G1	G2	G3	G4	G5	G6	G7	G8	G9	V1	V2	V3	V5	V6	V7	V9	V10	V11
k__Fungi;p__Ascomycota;c__Archaeorhizomycetes;o__Archaeorhizomycetales;f__Archaeorhizomycetaceae;g__Archaeorhizomyces	0	0.00120337	0.000870322	2.39e-05	0.0156531	0.00686948	0	0	0	0	0	0	0	0	0	0	0	0	0	0	0	0	0	0		1A to 2C: Nuwejaars River system (NR)				1A, 2A = top	1B, 2B = middle	1C, 2C = bottom
k__Fungi;p__Ascomycota;c__Dothideomycetes;o__Botryosphaeriales;f__Botryosphaeriaceae;g__Microdiplodia	0.000285959	0	0	0	0	0	0	0	0	0.00245015	0	0	0.00148096	0	0	0	0	0	0	0	0	0	0	0		G1-G9: Goukou River system (GK)				G1, G4, G7 = top	G2, G5, G8 = middle	G3, G6, G9 = bottom
k__Fungi;p__Ascomycota;c__Dothideomycetes;o__Botryosphaeriales;f__Botryosphaeriaceae;g__Pseudofusicoccum	0	0	0	0	0	0	0	0	0	6.13e-05	0	0	0	0	0	0	0	0	0	0	0	0	0	0		V1-V12: Vankervelsvlei (VV)				V1, V5, V9 = 580-600 cm	V2, V6, V10 = 780-800 cm	V3, V7, V11 = 980-1000 cm	V4, V8, V12 = 1180-1200 cm
k__Fungi;p__Ascomycota;c__Dothideomycetes;o__Capnodiales;f__Incertae_sedis;g__Capnobotryella	0	0	0.00130548	0.000694245	0	0	0	0	0	0	0	0	0	0	0	0	0	0	0	0	0	0	0	0
k__Fungi;p__Ascomycota;c__Dothideomycetes;o__Capnodiales;f__Incertae_sedis;g__Rachicladosporium	0	0	0	0	0	0	0	0	0	0.000306269	0	0	0	0	0	0	0	0	0	0	0	0	0	0		NR = Nuwejaars River system (developing peatland)
k__Fungi;p__Ascomycota;c__Dothideomycetes;o__Capnodiales;f__Incertae_sedis;g__Xenomeris	0	0	0	0	0	0	0	0	0	3.06e-05	0	0	0.000211566	0	0.000857662	0	0	0	0	0	0	0	0	0		GK = Goukou River system (impacted peatland)
k__Fungi;p__Ascomycota;c__Dothideomycetes;o__Capnodiales;f__Mycosphaerellaceae;g__Cladosporium	0	0	0	0.000191516	0.000256608	0.000245339	0	0	0	0	0	0	0	0	0	0	0	0	0.000405351	0	5.29e-05	0	0	0		VV = Vankervelsvlei (undisturbed peatland)
k__Fungi;p__Ascomycota;c__Dothideomycetes;o__Capnodiales;f__Mycosphaerellaceae;g__Davidiella	0	0	0	0	0	0	0	0	0	0	0	0	0	0	0	0	0	0	0	0	0	4.89e-05	0	0
k__Fungi;p__Ascomycota;c__Dothideomycetes;o__Capnodiales;f__Mycosphaerellaceae;g__Kirramyces	0	0	0	0	0	0	0	0	0	0	0	0	0	0	0.000240145	0	0	0	0	0	0	0	0	0
k__Fungi;p__Ascomycota;c__Dothideomycetes;o__Capnodiales;f__Mycosphaerellaceae;g__Mycosphaerella	0	0	0	0	0	0	0	0	0	3.06e-05	0	0	0.000282087	0	0	0	0.000213311	0	0	0	0	0	0	0
k__Fungi;p__Ascomycota;c__Dothideomycetes;o__Capnodiales;f__Mycosphaerellaceae;g__Phaeothecoidea	0	0	0	0	0	0	0	0	0	0	0	0	0.000282087	0	0	0	0	0	0	0	0	0	0	0
k__Fungi;p__Ascomycota;c__Dothideomycetes;o__Capnodiales;f__Mycosphaerellaceae;g__Ramichloridium	0	0	0	0	0	0	0	0	0	0	0	0	0	0	0	0	0.00147378	0	0.0016214	0	0	0	0	0
k__Fungi;p__Ascomycota;c__Dothideomycetes;o__Capnodiales;f__Mycosphaerellaceae;g__Septoria	0	0	0	0	0	0	0	0	0	0	0	0	0	0	0	0.000406932	5.82e-05	0.000687758	0.000810701	0.00302103	0.000211707	0	6.26e-05	9.68e-05
k__Fungi;p__Ascomycota;c__Dothideomycetes;o__Capnodiales;f__Mycosphaerellaceae;g__unidentified	0	0	0	0	0	0	0	0	0	0	0.0013369	0	0.000282087	0	0.000823356	0	0	0	0.000405351	0	0	0	0.00450479	0
k__Fungi;p__Ascomycota;c__Dothideomycetes;o__Capnodiales;f__Schizothyriaceae;g__Zygophiala	0	0	0	0	0	0	0	0	0	0	0	0	0	0	6.86e-05	0	0	0	0	0	0	0	0	0
k__Fungi;p__Ascomycota;c__Dothideomycetes;o__Capnodiales;f__Teratosphaeriaceae;g__Catenulostroma	0	0	0	0	0	0	0	0	2.61e-05	0.00266454	0	0	0.000141044	0	0	0	0	0	0	0	0	0	0	0
k__Fungi;p__Ascomycota;c__Dothideomycetes;o__Capnodiales;f__Teratosphaeriaceae;g__Devriesia	0	0	0	0	0	0	0	0	0	0.000520658	0	0	0.00148096	0	0.000343065	0.00016756	0.000155135	0	0	0	0	0	0	0
k__Fungi;p__Ascomycota;c__Dothideomycetes;o__Capnodiales;f__Teratosphaeriaceae;g__Penidiella	0	0	0	0	0	0	0	0	0	0.000214389	0	0	0.000211566	0	0	0	0.000271486	0	0	0	0	0	0	0
k__Fungi;p__Ascomycota;c__Dothideomycetes;o__Capnodiales;f__Teratosphaeriaceae;g__Teratosphaeria	0	0	0	2.39e-05	0.000513215	0	0	0	0	0.00621727	0	0	0.000846262	0	0.000480291	0.000239372	0.000290878	0	0	0	0	0.00141757	0	0
k__Fungi;p__Ascomycota;c__Dothideomycetes;o__Capnodiales;f__unidentified;g__unidentified	0	0.000601685	0	0	0	0	0	0	0	0	0	0	0.000141044	0	0	0	0.000562364	0	0	0	0	0	0	0
k__Fungi;p__Ascomycota;c__Dothideomycetes;o__Dothideales;f__Dothioraceae;g__Aureobasidium	0	0	0	0.000167576	0	0	0	0	0	0	0	0.000591716	0	0	0	0.000119686	0.00230763	0	0	0	5.29e-05	0.0017353	0.00669461	9.68e-05
k__Fungi;p__Ascomycota;c__Dothideomycetes;o__Incertae_sedis;f__Incertae_sedis;g__Cryomyces	0	0	0	0	0	0	0	0	0	0.000245015	0	0	0	0	0	0	0	0	0	0	0	0	0	0
k__Fungi;p__Ascomycota;c__Dothideomycetes;o__Incertae_sedis;f__Micropeltidaceae;g__Stomiopeltis	0	0	0	0	0	0	0	0	0	0	0	0	0	0	0	0	0	0	0	0	0	0	0.00681975	0
k__Fungi;p__Ascomycota;c__Dothideomycetes;o__Incertae_sedis;f__Myxotrichaceae;g__Oidiodendron	0	0	0	0	0	0	0	0	0	6.13e-05	0	0	0	0	0	0	0	0	0	0	0	0	0	0
k__Fungi;p__Ascomycota;c__Dothideomycetes;o__Incertae_sedis;f__Myxotrichaceae;g__unidentified	0	0	0	0.000287274	0.000256608	0	0.00537929	0.00458716	0.185434	0	0	0	0.000141044	0	0.00195547	0	0	0	0	0	0.000105854	0	0	0
k__Fungi;p__Ascomycota;c__Dothideomycetes;o__Pleosporales;f__Cucurbitariaceae;g__Curreya	0	0	0	0	0	0	0	0	0	0.000275642	0	0	0	0	0	0	0	0	0	0	0	0	0	0
k__Fungi;p__Ascomycota;c__Dothideomycetes;o__Pleosporales;f__Didymosphaeriaceae;g__Asteromella	0	0	0	0	0	0	0	0	0	6.13e-05	0	0	0	0	0	0	0	0	0	0	0	0	0	0
k__Fungi;p__Ascomycota;c__Dothideomycetes;o__Pleosporales;f__Incertae_sedis;g__Phoma	0.00114384	0.00120337	0.00130548	0.304295	0.081088	0.152846	2.38e-05	0	0	0	0	0	0	0	0	0	1.94e-05	0	0	4.03e-05	5.29e-05	0	0.000187699	1.38e-05
k__Fungi;p__Ascomycota;c__Dothideomycetes;o__Pleosporales;f__Incertae_sedis;g__Shiraia	0	0	0	4.79e-05	0	0	0	0	0	0	0	0	0	0	0	0	0	0	0	0	0	0	0	0
k__Fungi;p__Ascomycota;c__Dothideomycetes;o__Pleosporales;f__Leptosphaeriaceae;g__Peyronellaea	0	0	0	0	0	0	0	0	0	0	0	0	0	0	0	2.39e-05	0.000290878	0	0	0.000161121	0	0	0	0
k__Fungi;p__Ascomycota;c__Dothideomycetes;o__Pleosporales;f__Lophiostomataceae;g__Lophiostoma	0	0	0	0	0	0	0	0	0	0.000826927	0	0	0	0	0	0	0	0	0	0	0	0	0	0
k__Fungi;p__Ascomycota;c__Dothideomycetes;o__Pleosporales;f__Montagnulaceae;g__Paraconiothyrium	0	0	0	9.58e-05	0	0	0	0	0	0	0	0	0.000352609	0	0	0	0	0	0	0	0	0	0	0
k__Fungi;p__Ascomycota;c__Dothideomycetes;o__Pleosporales;f__Montagnulaceae;g__Paraphaeosphaeria	0	0	0	0	0	0	0	0	0	0.000153135	0	0	0.000141044	0	0	0	0.000232702	0	0	0	0	0	0	0
k__Fungi;p__Ascomycota;c__Dothideomycetes;o__Pleosporales;f__Phaeosphaeriaceae;g__Ampelomyces	0	0.000601685	0	0	0	0	0	0	0	0.000153135	0	0	0	0	0	0.00402145	0.019644	0	0.000810701	0.00793523	0	0	0.000125133	0.000262823
k__Fungi;p__Ascomycota;c__Dothideomycetes;o__Pleosporales;f__Phaeosphaeriaceae;g__Monascostroma	0	0	0	0	0	0	0	0	2.61e-05	0.00361398	0	0.000591716	7.05e-05	0	0	0	0	0	0.000405351	0	0	0	0	0
k__Fungi;p__Ascomycota;c__Dothideomycetes;o__Pleosporales;f__Pleosporaceae;g__Alternaria	0	0.00120337	0.00304613	0.00481184	0.00205286	0.00294406	0	0	0	0.000245015	0	0	0.000141044	0	0	0.000143623	0.000193919	0	0.00202675	0	0.000529269	9.78e-05	0.0196459	1.38e-05
k__Fungi;p__Ascomycota;c__Dothideomycetes;o__Pleosporales;f__Pleosporaceae;g__Bipolaris	0	0.00120337	0	0	0	0	0	0	0	0	0	0	0	0	0	0	0	0	0	0	0	0	0	0
k__Fungi;p__Ascomycota;c__Dothideomycetes;o__Pleosporales;f__Pleosporaceae;g__Cochliobolus	0	0	0	0	0	0	0	0	0	0.000153135	0	0	0	0	0	0	0	0	0	0	0	0	0	0
k__Fungi;p__Ascomycota;c__Dothideomycetes;o__Pleosporales;f__Pleosporaceae;g__Epicoccum	0.00114384	0.230445	0.010879	7.18e-05	0	0.000736016	0.000214219	0	0	0.00388962	0	0	0.000916784	0	0.00188686	0.00213041	0.00314148	0	0.00324281	0.0494643	0.000105854	0.00295735	0.0386661	0.000179826
k__Fungi;p__Ascomycota;c__Dothideomycetes;o__Pleosporales;f__Pleosporaceae;g__Leptosphaerulina	0	0	0	0	0	0	0	0	0	0.000306269	0	0	0.000705219	0	0	0	0	0	0	8.06e-05	0	0	0	0
k__Fungi;p__Ascomycota;c__Dothideomycetes;o__Pleosporales;f__Pleosporaceae;g__Lewia	0	0.00361011	0	9.58e-05	0.000769823	0.000245339	0	0	0	0.000980062	0	0	7.05e-05	0	0	4.79e-05	0.000290878	0	0.000810701	0.000402804	0.000105854	0.0138336	0	4.15e-05
k__Fungi;p__Ascomycota;c__Dothideomycetes;o__Pleosporales;f__Pleosporaceae;g__Pithomyces	0	0	0	9.58e-05	0	0	0	0	0	0	0	0	0	0	0	0	0	0	0	0	0	0	0	0
k__Fungi;p__Ascomycota;c__Dothideomycetes;o__Pleosporales;f__Pleosporaceae;g__Pleospora	0	0	0	0.000167576	0	0	0	0	0	6.13e-05	0	0	0	0	0	0	0	0	0	0	0	0	0	2.77e-05
k__Fungi;p__Ascomycota;c__Dothideomycetes;o__Pleosporales;f__Pleosporaceae;g__Ulocladium	0	0	0	0	0	0	0	0	0	0	0	0	0	0	0	0	0	0	0	0	0	0	0.000125133	0
k__Fungi;p__Ascomycota;c__Dothideomycetes;o__Pleosporales;f__Pleosporaceae;g__unidentified	0	0	0	9.58e-05	0	0	0	0	0	0	0	0	0	0	0	2.39e-05	5.82e-05	0	0	0	0	0	0	0
k__Fungi;p__Ascomycota;c__Dothideomycetes;o__Pleosporales;f__Sporormiaceae;g__Preussia	0	0	0	0	0	0	0	0	0	6.13e-05	0	0	0	0	0	0	0	0	0	0	0	0	0	0
k__Fungi;p__Ascomycota;c__Dothideomycetes;o__Pleosporales;f__Tubeufiaceae;g__unidentified	0	0.0162455	0.00696258	0	0	0	0	0	0	0	0	0	0	0	0	0	0	0	0	0	0	0	0	0
k__Fungi;p__Ascomycota;c__Dothideomycetes;o__Pleosporales;f__Venturiaceae;g__Anungitopsis	0	0	0.00826806	0.0205161	0.0125738	0.0095682	0	0	0	0	0	0	0	0	0	0	0	0	0	0	0	0	0	0
k__Fungi;p__Ascomycota;c__Dothideomycetes;o__Pleosporales;f__Venturiaceae;g__Fusicladium	0	0	0	0	0	0	0	0	0	0.000122508	0	0	0	0	0	0	0	0	0	0	0	0	0	0
k__Fungi;p__Ascomycota;c__Dothideomycetes;o__Pleosporales;f__Venturiaceae;g__Sympoventuria	0	0	0	0	0	0	0	0	2.61e-05	0.00211326	0	0	0	0	0	0	0	0	0	0	0	0	0	0
k__Fungi;p__Ascomycota;c__Dothideomycetes;o__Pleosporales;f__Venturiaceae;g__unidentified	0	0	0	0	0	0	0	0	0.000913981	0.282074	0	0.000591716	0.00528914	0.00625	3.43e-05	0	3.88e-05	0	0	0	0.000105854	0	0	0
k__Fungi;p__Ascomycota;c__Dothideomycetes;o__Pleosporales;f__unidentified;g__unidentified	0.000571919	0.00300842	0.00261097	0.000646366	0.000769823	0	0	0	0	0.0007963	0	0	0	0	0	0.000143623	0.00083385	0	0.000405351	0.000845887	0	2.44e-05	0	0.000138328
k__Fungi;p__Ascomycota;c__Dothideomycetes;o__unidentified;f__unidentified;g__unidentified	0	0	0	0	0	0	0	0	0.000130569	0.0246547	0.0026738	0.00236686	0.0105078	0	0.0779787	0.00260915	0.0124108	0	0	0	0	0	0.023525	0
k__Fungi;p__Ascomycota;c__Eurotiomycetes;o__Chaetothyriales;f__Herpotrichiellaceae;g__Capronia	0	0	0	0	0	0	0	0	0	0.0007963	0	0	7.05e-05	0	0	0	0	0	0	0	0	0	0	0
k__Fungi;p__Ascomycota;c__Eurotiomycetes;o__Chaetothyriales;f__Herpotrichiellaceae;g__Cladophialophora	0	0	0	0	0	0	0	0	0	9.19e-05	0	0	0	0	0	0	0	0	0	0	0	0	0	0
k__Fungi;p__Ascomycota;c__Eurotiomycetes;o__Chaetothyriales;f__Herpotrichiellaceae;g__unidentified	0	0	0	0.000191516	0	0	0	0	0	0	0	0	0	0	0	0	0	0	0	0	0	0	0	0
k__Fungi;p__Ascomycota;c__Eurotiomycetes;o__Chaetothyriales;f__unidentified;g__unidentified	0	0	0	0	0	0	0	0	0	0	0	0	0	0	6.86e-05	0	0.000135743	0	0	0	0	0	0	0
k__Fungi;p__Ascomycota;c__Eurotiomycetes;o__Eurotiales;f__Trichocomaceae;g__Aspergillus	0	0.00300842	0.000870322	0.00292062	0	0.000245339	0	0	0.000104455	0	0	0.0343195	0.000493653	0	0	0	0.000155135	0	0	0.000322243	0.000158781	0	0	0
k__Fungi;p__Ascomycota;c__Eurotiomycetes;o__Eurotiales;f__Trichocomaceae;g__Chaetosartorya	0	0	0	0	0	0	0	0	0	9.19e-05	0	0	0	0	0	0	0	0	0	0	0	0	0	0
k__Fungi;p__Ascomycota;c__Eurotiomycetes;o__Eurotiales;f__Trichocomaceae;g__Emericella	0	0.000601685	0.00130548	0	0	0	0	0	0	0	0	0	0	0	0	0	0	0	0	0	0	0	0	0
k__Fungi;p__Ascomycota;c__Eurotiomycetes;o__Eurotiales;f__Trichocomaceae;g__Eupenicillium	0	0	0	0.00308819	0.000256608	0	0	0	0	0.000490031	0	0	0.000352609	0	0	0	0	0	0	0	0	0.00136869	0	0
k__Fungi;p__Ascomycota;c__Eurotiomycetes;o__Eurotiales;f__Trichocomaceae;g__Hamigera	0	0.00240674	0.000435161	0	0	0	0	0	0	0	0	0	0	0	0	0	0	0	0	0	0	0	0	0
k__Fungi;p__Ascomycota;c__Eurotiomycetes;o__Eurotiales;f__Trichocomaceae;g__Neosartorya	0	0	0	0.000598487	0	0	0.000142813	0	0	0.00324646	0	0	0.00105783	0	0	0	0	0	0	0	0	0	0	0
k__Fungi;p__Ascomycota;c__Eurotiomycetes;o__Eurotiales;f__Trichocomaceae;g__Paecilomyces	0	0	0.00261097	0.000885761	0	0	0	0	0	0	0	0.000591716	0.000352609	0	0	0	0	0	0	0	0	0	0	0
k__Fungi;p__Ascomycota;c__Eurotiomycetes;o__Eurotiales;f__Trichocomaceae;g__Penicillium	0.00571919	0.00120337	0.00174064	0.00667912	0.000513215	0.00441609	0.00149954	0	0.000496161	0.0779455	0.144385	0.0100592	0.194288	0.0375	0.162132	0.000215435	0.000155135	0	0.000810701	0.000241682	5.29e-05	4.89e-05	0	0
k__Fungi;p__Ascomycota;c__Eurotiomycetes;o__Eurotiales;f__Trichocomaceae;g__Talaromyces	0.00714899	0.00180505	0.00609225	0.00215455	0.000513215	0.000981354	0.00183277	0	0	0.000612539	0	0	0.00218618	0	0	0	0	0	0	0	0	0	0	0
k__Fungi;p__Ascomycota;c__Eurotiomycetes;o__Eurotiales;f__Trichocomaceae;g__unidentified	0.0940806	0.0306859	0.0413403	0.00823518	0.000769823	0.00294406	0.000309428	0	0	0	0	0	0.0356841	0	0	0	0	0	0	0	0	2.44e-05	0	0
k__Fungi;p__Ascomycota;c__Eurotiomycetes;o__Onygenales;f__Arthrodermataceae;g__Arthroderma	0	0.00962695	0.000435161	0	0	0	0	0	0	0	0	0	0	0	0	0	0	0	0	0	0	0	0	0
k__Fungi;p__Ascomycota;c__Eurotiomycetes;o__Onygenales;f__Gymnoascaceae;g__Gymnoascus	0	0	0	0	0.000513215	0	0	0	0	0	0	0	0	0	0	0	0	0	0	0	0	0	0	0
k__Fungi;p__Ascomycota;c__Eurotiomycetes;o__Onygenales;f__Onygenaceae;g__Chrysosporium	0	0.00120337	0	0	0	0	0	0	0	0	0	0	0	0	0	0	0	0	0	0	0	0	0	0
k__Fungi;p__Ascomycota;c__Eurotiomycetes;o__Verrucariales;f__Verrucariaceae;g__Atla	0	0	0	0	0	0	0	0	5.22e-05	0	0	0	0	0	0	0	0	0	0	0	0	0	0	0
k__Fungi;p__Ascomycota;c__Eurotiomycetes;o__Verrucariales;f__Verrucariaceae;g__Dermatocarpon	0	0	0	0	0	0	2.38e-05	0	5.22e-05	0	0	0	0	0	0	0	0	0	0	0	0	0	0	0
k__Fungi;p__Ascomycota;c__Incertae_sedis;o__Incertae_sedis;f__Incertae_sedis;g__Acrodontium	0	0	0	0	0	0	0	0	0	0.000245015	0	0	0.000564175	0	0.00394525	0	0	0	0	0	0	0	0	0
k__Fungi;p__Ascomycota;c__Incertae_sedis;o__Incertae_sedis;f__Incertae_sedis;g__Calcarisporiella	0.000571919	0	0	4.79e-05	0	0	0	0	0	0	0	0	0	0	0.000377371	0	0	0	0	0	0	0	0	0
k__Fungi;p__Ascomycota;c__Incertae_sedis;o__Incertae_sedis;f__Incertae_sedis;g__Chalara	0	0	0	0	0	0	0	0	0	0	0	0	0.000705219	0	0	0	0	0	0	0	0	0	0	0
k__Fungi;p__Ascomycota;c__Incertae_sedis;o__Incertae_sedis;f__Incertae_sedis;g__Goidanichiella	0	0	0	0	0	0	0	0	0	0	0	0	0	0	0	0	0	0	0	0	0	0.0168398	0	0.000262823
k__Fungi;p__Ascomycota;c__Lecanoromycetes;o__Lecanorales;f__Cladoniaceae;g__Cladia	0	0	0	0.000119697	0.000769823	0	0	0	0	0	0	0	0	0	0	0	0	0	0	0	0	0	0	0
k__Fungi;p__Ascomycota;c__Lecanoromycetes;o__Lecanorales;f__Hymeneliaceae;g__Aspicilia	0	0.00120337	0	0	0	0	0	0	0	0	0	0	0	0	0	0	0	0	0	0	0	0	0	0
k__Fungi;p__Ascomycota;c__Lecanoromycetes;o__Lecanorales;f__Hymeneliaceae;g__Lobothallia	0	0	0	0	0	0	0	0	0	0	0.0013369	0	0.0200282	0	0	0	0	0	0	0	0	0	0	0
k__Fungi;p__Ascomycota;c__Lecanoromycetes;o__Lecanorales;f__Lecanoraceae;g__Pyrrhospora	0	0	0	0.000167576	0	0.000245339	0	0	0	0	0	0	0	0	0	0	0	0	0	0	0	0	0	0
k__Fungi;p__Ascomycota;c__Lecanoromycetes;o__Lecanorales;f__Lecanoraceae;g__Rhizoplaca	0	0	0	4.79e-05	0	0	0	0	0	0	0	0	0	0	0	0	0	0	0	0	0	0	0	0
k__Fungi;p__Ascomycota;c__Lecanoromycetes;o__Lecanorales;f__Micareaceae;g__Micarea	0	0	0.00522193	0	0	0	0	0	0	6.13e-05	0	0	0	0	0	0	0	0	0	0	0	0	0	0
k__Fungi;p__Ascomycota;c__Lecanoromycetes;o__Lecanorales;f__Parmeliaceae;g__Parmelina	0	0	0	0	0	0	0	0	0	0.000153135	0	0	0	0	0	0	0	0	0	0	0	0	0	0
k__Fungi;p__Ascomycota;c__Lecanoromycetes;o__Lecanorales;f__Ramalinaceae;g__Ramalina	0	0	0	0	0	0	0	0	0	0	0	0	0	0	0	0	0	0	0	0	0	0	0	5.53e-05
k__Fungi;p__Ascomycota;c__Lecanoromycetes;o__Lecanorales;f__Ramalinaceae;g__Tephromela	0	0	0	0	0	0	0	0	0	0	0	0	0.000141044	0	0	0	0	0	0	0	0	0	0	0
k__Fungi;p__Ascomycota;c__Lecanoromycetes;o__Lecideales;f__Porpidiaceae;g__Bellemerea	0	0	0	0	0	0	0	0	0	0	0	0	0	0	0.000102919	0	0	0	0	0	0	0	0	0
k__Fungi;p__Ascomycota;c__Lecanoromycetes;o__Ostropales;f__Stictidaceae;g__Cryptodiscus	0	0	0	0.000215455	0	0	0	0	0	0	0	0	0.000141044	0	0	0	0	0	0	0	0	0	0	0
k__Fungi;p__Ascomycota;c__Lecanoromycetes;o__Teloschistales;f__Caliciaceae;g__Calicium	0	0.00902527	0	0	0	0	0	0	0	0	0	0	0	0	0	0	0	0	0	0	0	0	0	0
k__Fungi;p__Ascomycota;c__Lecanoromycetes;o__Teloschistales;f__Physciaceae;g__Anaptychia	0	0.00481348	0	0	0	0	0	0	0	0	0	0	0	0	0	0	0	0	0	0	0	0	0	0
k__Fungi;p__Ascomycota;c__Lecanoromycetes;o__Teloschistales;f__Physciaceae;g__Buellia	0	0.00481348	0	0	0	0	0	0	0	0	0	0	0	0	0	0	0	0	0	0	0	0	0	0
k__Fungi;p__Ascomycota;c__Lecanoromycetes;o__Teloschistales;f__Physciaceae;g__Physcia	0	0	0	0	0	0	0	0	0	0	0	0	0.000141044	0	0	0	0	0	0	0	0	0	0	0
k__Fungi;p__Ascomycota;c__Lecanoromycetes;o__Teloschistales;f__Physciaceae;g__Rinodina	0	0	0	0	0	0	0	0	0	6.13e-05	0	0	0	0	0	0	0	0	0	0	0	0	0	0
k__Fungi;p__Ascomycota;c__Lecanoromycetes;o__Teloschistales;f__Teloschistaceae;g__Caloplaca	0	0.00180505	0	0	0	0	0	0	5.22e-05	0.000122508	0	0	0	0	0	0	0	0	0	0	0	0	0	0
k__Fungi;p__Ascomycota;c__Lecanoromycetes;o__Teloschistales;f__Teloschistaceae;g__Xanthomendoza	0	0	0	0	0	0	0	0	0	0.00162323	0	0	0	0	0.0172219	0	0	0	0	0	0	0	0	0
k__Fungi;p__Ascomycota;c__Lecanoromycetes;o__Teloschistales;f__Teloschistaceae;g__Xanthoria	0	0	0	0	0	0	0	0	0	0	0	0	0.000141044	0	6.86e-05	0	0	0	0	0	0	0	0	0
k__Fungi;p__Ascomycota;c__Lecanoromycetes;o__unidentified;f__unidentified;g__unidentified	0	0	0	0	0	0	0	0	0	0.000490031	0	0	0	0	0	0	0	0	0	0	0	0	0	0
k__Fungi;p__Ascomycota;c__Leotiomycetes;o__Erysiphales;f__Erysiphaceae;g__Podosphaera	0	0	0	0	0	0	0	0	0	0	0	0	0	0	0	0	0	0	0	0	0	0	0	2.77e-05
k__Fungi;p__Ascomycota;c__Leotiomycetes;o__Helotiales;f__Dermateaceae;g__Cryptosporiopsis	0	0	0	0	0	0	0	0	0	0	0	0	0.000705219	0	0	0	0	0	0	0	0	0	0	0
k__Fungi;p__Ascomycota;c__Leotiomycetes;o__Helotiales;f__Dermateaceae;g__Gloeosporium	0	0	0	0	0	0	0	0	0	0	0	0	0.000211566	0	0	0	0	0	0	0	0	0	0	0
k__Fungi;p__Ascomycota;c__Leotiomycetes;o__Helotiales;f__Dermateaceae;g__Mollisia	0	0	0	0	0	0	0	0	0.000104455	0	0	0	0	0	0	0	0	0	0	0	0	0	0	0
k__Fungi;p__Ascomycota;c__Leotiomycetes;o__Helotiales;f__Dermateaceae;g__Pezicula	0	0	0	0	0	0	0	0	0	0	0	0	0.000705219	0	0	0	0	0	0	0	0	0	0	0
k__Fungi;p__Ascomycota;c__Leotiomycetes;o__Helotiales;f__Dermateaceae;g__unidentified	0	0	0	0	0	0	0.000142813	0	0	0	0	0	0.0230606	0	0	0	0	0	0	0	0	0	0	0
k__Fungi;p__Ascomycota;c__Leotiomycetes;o__Helotiales;f__Geoglossaceae;g__Geoglossum	0	0	0	0	0.0318193	0.00122669	0	0	0	0	0	0	0	0	0	0	0	0	0	0	0	0	0	0
k__Fungi;p__Ascomycota;c__Leotiomycetes;o__Helotiales;f__Helotiaceae;g__Rhizoscyphus	0	0	0	0	0	0	0	0	0	6.13e-05	0	0	0.000634697	0	0	0	0	0	0	0	0	0	0	0
k__Fungi;p__Ascomycota;c__Leotiomycetes;o__Helotiales;f__Helotiaceae;g__unidentified	0	0	0	0	0	0	0	0	0	0.000122508	0	0	0	0	0	0	0	0	0	0	0	0	0	0
k__Fungi;p__Ascomycota;c__Leotiomycetes;o__Helotiales;f__Hyaloscyphaceae;g__Arachnopeziza	0	0	0	0	0	0	0	0	0	0	0	0	0	0	0	0	5.82e-05	0	0	0	0	0	0	0
k__Fungi;p__Ascomycota;c__Leotiomycetes;o__Helotiales;f__Incertae_sedis;g__Cadophora	0	0	0	0	0	0	0	0	0	0	0	0	0	0	0	0.000191498	9.7e-05	0	0	0	0	0	0	0
k__Fungi;p__Ascomycota;c__Leotiomycetes;o__Helotiales;f__Incertae_sedis;g__Hyalodendriella	0	0	0	0	0	0	0	0	0	0	0	0	0.000141044	0	0	0	0	0	0	0	0	0	0	0
k__Fungi;p__Ascomycota;c__Leotiomycetes;o__Helotiales;f__Incertae_sedis;g__Pilidium	0	0	0	0	0	0	0	0	0	0	0	0	0	0	0.00068613	0	0	0	0	0	0	0	0	0
k__Fungi;p__Ascomycota;c__Leotiomycetes;o__Helotiales;f__Incertae_sedis;g__Scytalidium	0	0	0	0	0	0	0	0	0	0	0	0	0	0	0	0	0.000116351	0	0	0	0	0	0	0
k__Fungi;p__Ascomycota;c__Leotiomycetes;o__Helotiales;f__Incertae_sedis;g__Spirosphaera	0	0	0	0	0	0	0	0	0	0	0	0	0	0	0	0	0.000271486	0	0	0	0	0	0	0
k__Fungi;p__Ascomycota;c__Leotiomycetes;o__Helotiales;f__Incertae_sedis;g__Trimmatostroma	0	0	0	0	0	0	0	0	0.000156683	0	0	0	0	0	6.86e-05	0	0	0	0	0	0	0	0	0
k__Fungi;p__Ascomycota;c__Leotiomycetes;o__Helotiales;f__Sclerotiniaceae;g__Monilinia	0	0	0	0	0	0	0	0	0	0	0	0	0.000141044	0	0	0	0	0	0	0	0	0	0	0
k__Fungi;p__Ascomycota;c__Leotiomycetes;o__Helotiales;f__unidentified;g__unidentified	0	0.000601685	0	0.000119697	0	0	0.00521267	0	0.000182796	0.00343022	0	0	0.0739069	0.025	0.0047686	4.79e-05	9.7e-05	0	0	0	0	0.000366614	0	0
k__Fungi;p__Ascomycota;c__Leotiomycetes;o__Incertae_sedis;f__Incertae_sedis;g__Collophora	0	0	0	0	0	0	0	0	0	0	0	0	0.000141044	0	0	0	0	0	0	0	0	0	0	0
k__Fungi;p__Ascomycota;c__Leotiomycetes;o__Incertae_sedis;f__Incertae_sedis;g__Geomyces	0	0	0	0	0	0	0	0	0	0.000122508	0	0	7.05e-05	0	0	0	0	0	0	0	0	0	0	0
k__Fungi;p__Ascomycota;c__Leotiomycetes;o__Incertae_sedis;f__Incertae_sedis;g__Meliniomyces	0	0	0	0	0	0	0	0	0	0	0	0	0.000141044	0	0	0	0	0	0	0	0	0	0	0
k__Fungi;p__Ascomycota;c__Leotiomycetes;o__Leotiales;f__Bulgariaceae;g__Phacidiopycnis	0	0	0	0	0	0	0	0	0	0	0	0	0.000141044	0	0	0	0	0	0	0	0	0	0	0
k__Fungi;p__Ascomycota;c__Leotiomycetes;o__Rhytismatales;f__Rhytismataceae;g__Ploioderma	0	0	0.000435161	2.39e-05	0	0	0	0	0	0	0	0	0	0	0	0	0	0	0	0	0	0	0	0
k__Fungi;p__Ascomycota;c__Leotiomycetes;o__Rhytismatales;f__Rhytismataceae;g__unidentified	0	0	0	0	0	0	0	0	0	0	0	0	0	0	0	0	7.76e-05	0	0	0	0	0	0	0
k__Fungi;p__Ascomycota;c__Leotiomycetes;o__unidentified;f__unidentified;g__unidentified	0	0	0	0	0	0	0	0	0.000287251	0.0117301	0	0.00473373	0.0540197	0	0	0	0	0	0	0	0	0	0	0
k__Fungi;p__Ascomycota;c__Orbiliomycetes;o__Orbiliales;f__Orbiliaceae;g__Arthrobotrys	0	0	0	0	0	0	0	0	0	0	0	0	0	0	0	4.79e-05	0	0	0	0	0.000529269	0	0	0
k__Fungi;p__Ascomycota;c__Orbiliomycetes;o__Orbiliales;f__unidentified;g__unidentified	0	0	0	0	0	0	0	0	0	0	0	0	0.00197461	0	0	0	0	0	0	0	0	0	0	0
k__Fungi;p__Ascomycota;c__Pezizomycetes;o__Pezizales;f__Pezizaceae;g__Peziza	0	0	0	0	0	0	0	0	0	0	0	0	0	0	0	0	0	0	0	0	0	4.89e-05	0	0
k__Fungi;p__Ascomycota;c__Pezizomycetes;o__Pezizales;f__Pyronemataceae;g__Genea	0	0	0	0	0	0	0	0	0	6.13e-05	0	0	0	0	0	0	0	0	0	0	0	0	0	0
k__Fungi;p__Ascomycota;c__Pezizomycetes;o__Pezizales;f__Pyronemataceae;g__unidentified	0.00228767	0.00361011	0.000870322	0.00141243	0.000256608	0.000490677	0	0	0	0	0	0	0	0	0	0	0	0	0	0	0	0	0	0
k__Fungi;p__Ascomycota;c__Pezizomycetes;o__Pezizales;f__Tuberaceae;g__Tuber	0	0	0	0	0	0	0	0	0	0	0	0	0	0	0	4.79e-05	0	0	0	0	0	0	0	0
k__Fungi;p__Ascomycota;c__Pezizomycetes;o__Pezizales;f__Tuberaceae;g__unidentified	0	0	0	0	0	0.00245339	0.000166615	0	0	0	0	0.00177515	0	0	0	0	0	0	0	0	0	0.000928755	0	0
k__Fungi;p__Ascomycota;c__Pezizomycetes;o__Pezizales;f__unidentified;g__unidentified	0	0	0	0	0	0	0.00123771	0	0.0460385	0	0	0	0	0	0.000343065	0	0	0	0	0	0	0	0	0
k__Fungi;p__Ascomycota;c__Saccharomycetes;o__Saccharomycetales;f__Incertae_sedis;g__Candida	0	0	0	4.79e-05	0	0	0.00128532	0	0	0	0	0	0	0	0	0.000382995	0	0	0.054317	0.000644486	0.000476342	0.000171086	0	0.000179826
k__Fungi;p__Ascomycota;c__Saccharomycetes;o__Saccharomycetales;f__Incertae_sedis;g__Wickerhamomyces	0	0	0	0	0	0	4.76e-05	0	0	0	0	0	0	0	0	0	0	0	0	0	0	0	0	0
k__Fungi;p__Ascomycota;c__Saccharomycetes;o__Saccharomycetales;f__Metschnikowiaceae;g__Clavispora	0	0	0	0	0	0	0	0	0	0	0	0	0	0	0	0	0.00104716	0	0	0	0	0	0	0
k__Fungi;p__Ascomycota;c__Saccharomycetes;o__Saccharomycetales;f__Metschnikowiaceae;g__Metschnikowia	0	0	0	0.000119697	0	0	0	0	0	0	0	0	0	0	0	0	0	0	0	0	0	0	0	0
k__Fungi;p__Ascomycota;c__Saccharomycetes;o__Saccharomycetales;f__Saccharomycetaceae;g__Debaryomyces	0	0	0	0	0	0	0	0	0	0	0	0	0	0	0	0.000502681	1.94e-05	0	0.000405351	0	0.00111146	0.000611023	0	0
k__Fungi;p__Ascomycota;c__Sordariomycetes;o__Chaetosphaeriales;f__Chaetosphaeriaceae;g__Cylindrotrichum	0	0	0	0	0	0	0	0	0	0	0	0	0	0	0.000171532	0	0	0	0	0	0	0	0	0
k__Fungi;p__Ascomycota;c__Sordariomycetes;o__Chaetosphaeriales;f__Chaetosphaeriaceae;g__Thozetella	0	0	0	0.000119697	0.000513215	0.000736016	0	0	0	0	0	0	0	0	0	0	0	0	0	0	0	0	0	0
k__Fungi;p__Ascomycota;c__Sordariomycetes;o__Chaetosphaeriales;f__Chaetosphaeriaceae;g__unidentified	0	0	0	0	0	0	0	0	0	0	0	0	0.000282087	0	0	0	0	0	0	0	0	0	0	0
k__Fungi;p__Ascomycota;c__Sordariomycetes;o__Coniochaetales;f__Coniochaetaceae;g__Lecythophora	0.000285959	0	0	0	0	0	0.000428439	0	0	0	0.00935829	0	0.00232722	0	0	0	0	0.000687758	0	0.00664626	0	0	0	0.00136945
k__Fungi;p__Ascomycota;c__Sordariomycetes;o__Coniochaetales;f__unidentified;g__unidentified	0	0	0	0.000598487	0	0	0	0	0	0	0	0	0	0	0	0	0	0	0	0	0	0	0	0
k__Fungi;p__Ascomycota;c__Sordariomycetes;o__Diaporthales;f__Valsaceae;g__Ophiognomonia	0	0	0	0	0	0	0	0	0.000235024	0	0	0	0	0	0	0	0	0	0	0	0	0	0	0
k__Fungi;p__Ascomycota;c__Sordariomycetes;o__Diaporthales;f__Valsaceae;g__Phomopsis	0	0	0	0	0	0	0	0	0	0	0	0	0	0	0.000137226	0	0	0	0	0	0	0	0	0
k__Fungi;p__Ascomycota;c__Sordariomycetes;o__Diaporthales;f__unidentified;g__unidentified	0	0	0	0	0	0	0.00395116	0.0275229	0.000156683	0.00480843	0.00802139	0.00118343	7.05e-05	0.00625	0.0249065	0	0	0	0	0	0	2.44e-05	0	0
k__Fungi;p__Ascomycota;c__Sordariomycetes;o__Hypocreales;f__Bionectriaceae;g__Hydropisphaera	0	0	0	9.58e-05	0	0	0	0	0	0	0	0	0	0	0	0	0	0	0	0	0	0	0	0
k__Fungi;p__Ascomycota;c__Sordariomycetes;o__Hypocreales;f__Clavicipitaceae;g__Beauveria	0	0	0	0	0	0.000490677	0	0	0	0	0.0347594	0	0	0	0	0	0	0	0	0	0	0	0	0
k__Fungi;p__Ascomycota;c__Sordariomycetes;o__Hypocreales;f__Clavicipitaceae;g__Cordyceps	0	0	0	4.79e-05	0	0	0	0	0	0	0	0	0	0	0	0	0	0	0	0	0	0	0	0
k__Fungi;p__Ascomycota;c__Sordariomycetes;o__Hypocreales;f__Clavicipitaceae;g__Metarhizium	0	0	0	0	0.000256608	0	0.00102349	0	0	0	0	0.00236686	0	0	0	0	0	0	0	4.03e-05	5.29e-05	0.000562141	0	0
k__Fungi;p__Ascomycota;c__Sordariomycetes;o__Hypocreales;f__Clavicipitaceae;g__Nomuraea	0	0	0	9.58e-05	0	0	0	0	0	0	0	0	0	0	0	0	0	0	0	0	0	0	0	0
k__Fungi;p__Ascomycota;c__Sordariomycetes;o__Hypocreales;f__Clavicipitaceae;g__Pochonia	0	0	0	0	0	0	0.00490324	0.00458716	0.000443934	0.000857554	0	0	7.05e-05	0	0.000720436	0	0	0	0	0	5.29e-05	0	0	1.38e-05
k__Fungi;p__Ascomycota;c__Sordariomycetes;o__Hypocreales;f__Clavicipitaceae;g__unidentified	0	0	0	0	0	0	0	0	0	0	0	0	0	0	0	0	0	0	0	0	0	0.00239521	0	8.3e-05
k__Fungi;p__Ascomycota;c__Sordariomycetes;o__Hypocreales;f__Cordycipitaceae;g__Ascopolyporus	0	0	0	0	0	0	0	0	0	0	0	0	0	0	0	0	0	0	0	0	0	0.000342173	0	0
k__Fungi;p__Ascomycota;c__Sordariomycetes;o__Hypocreales;f__Cordycipitaceae;g__Lecanicillium	0	0	0	0.00134061	0	0	0	0	0	0.000214389	0	0	0	0	0.000754743	0	0	0	0	0	0	0	0	2.77e-05
k__Fungi;p__Ascomycota;c__Sordariomycetes;o__Hypocreales;f__Cordycipitaceae;g__Pseudogibellula	0	0	0	0	0	0	0	0	0	0	0	0	0	0	0	0	0	0	0	0	0	0.000293291	0	0
k__Fungi;p__Ascomycota;c__Sordariomycetes;o__Hypocreales;f__Cordycipitaceae;g__Torrubiella	0	0	0	0	0	0	0	0	0	0	0	0	0	0	0.000445984	0	0	0	0	0	0	0	0	0
k__Fungi;p__Ascomycota;c__Sordariomycetes;o__Hypocreales;f__Hypocreaceae;g__Acrostalagmus	0	0	0	9.58e-05	0	0	0	0	0	0	0	0	0	0	0	0	0	0	0	0	0	0	0	0
k__Fungi;p__Ascomycota;c__Sordariomycetes;o__Hypocreales;f__Hypocreaceae;g__Gliocephalotrichum	0	0	0.000870322	0	0	0	0	0	0	0	0	0	0	0	0	0	0	0	0	0	0	0	0	0
k__Fungi;p__Ascomycota;c__Sordariomycetes;o__Hypocreales;f__Hypocreaceae;g__Hypocrea	0.00171576	0	0.000870322	0	0	0	0	0	0	0	0	0	0	0	0	0	0	0	0	0	0	0	0	0
k__Fungi;p__Ascomycota;c__Sordariomycetes;o__Hypocreales;f__Hypocreaceae;g__Hypomyces	0	0	0	0.000574548	0.000513215	0	0.000166615	0	0	6.13e-05	0	0	0	0	0.000857662	0	0	0	0	0	0	0	0	0
k__Fungi;p__Ascomycota;c__Sordariomycetes;o__Hypocreales;f__Hypocreaceae;g__Trichoderma	0.00457535	0.00240674	0.0021758	4.79e-05	0	0	0	0	0	0.000153135	0	0	0.000141044	0	0.000480291	0	0	0	0.000405351	0	0	0.0247098	0	9.68e-05
k__Fungi;p__Ascomycota;c__Sordariomycetes;o__Hypocreales;f__Hypocreaceae;g__unidentified	0	0	0	4.79e-05	0	0	0	0	0	0	0	0	0	0	0	0	0	0	0	0	0	0	0	0
k__Fungi;p__Ascomycota;c__Sordariomycetes;o__Hypocreales;f__Incertae_sedis;g__Acremonium	0.245925	0.0968712	0.113577	0.158455	0.00795484	0.047105	4.76e-05	0	5.22e-05	0.0039815	0	0	7.05e-05	0	0	0	0	0	0	0	0	4.89e-05	0	0
k__Fungi;p__Ascomycota;c__Sordariomycetes;o__Hypocreales;f__Incertae_sedis;g__Cephalosporium	0	0	0	0	0	0	0	0	0	0	0	0	0	0	0	0	0	0	0	8.06e-05	0	0	0	0
k__Fungi;p__Ascomycota;c__Sordariomycetes;o__Hypocreales;f__Incertae_sedis;g__Emericellopsis	0.000285959	0	0	2.39e-05	0	0	0	0	0	0	0	0	0	0	0	0	0	0	0	0	0	0	0	0
k__Fungi;p__Ascomycota;c__Sordariomycetes;o__Hypocreales;f__Incertae_sedis;g__Gliomastix	0	0	0	4.79e-05	0	0	0	0	0	0	0	0	0	0	0	0	0	0	0	0	0	0	0	0
k__Fungi;p__Ascomycota;c__Sordariomycetes;o__Hypocreales;f__Incertae_sedis;g__Myrothecium	0	0	0	0	0	0	0	0	0	6.13e-05	0	0	0	0	0	0.000143623	0.00127986	0	0	0	0	0	0	0
k__Fungi;p__Ascomycota;c__Sordariomycetes;o__Hypocreales;f__Incertae_sedis;g__Stilbella	0	0	0	0.000574548	0	0.000245339	0	0	0	0	0	0	0	0	0	0	0	0	0	0	0	0.00100208	0	0
k__Fungi;p__Ascomycota;c__Sordariomycetes;o__Hypocreales;f__Nectriaceae;g__Calonectria	0	0	0	0	0	0	0	0	0	0.0011332	0	0	0	0	0	0	0	0	0	0	0	0	0	0
k__Fungi;p__Ascomycota;c__Sordariomycetes;o__Hypocreales;f__Nectriaceae;g__Fusarium	0.00314555	0.00180505	0.00174064	0.00682275	0.00436233	0.00196271	0.000642658	0	2.61e-05	0.00122508	0	0.00236686	0.00465444	0	0	0	0	0.000687758	0	0	0	0	0	5.53e-05
k__Fungi;p__Ascomycota;c__Sordariomycetes;o__Hypocreales;f__Nectriaceae;g__Haematonectria	0.194166	0.0944645	0.0609225	0.221656	0.0148832	0.0341021	2.38e-05	0	0	0	0	0.000591716	0	0	0	0	0	0	0	4.03e-05	0	2.44e-05	0	0
k__Fungi;p__Ascomycota;c__Sordariomycetes;o__Hypocreales;f__Nectriaceae;g__Mariannaea	0	0	0	0	0	0	0	0	0	0	0	0	0	0	0.00562627	0	0	0	0	0	0	0	0	0
k__Fungi;p__Ascomycota;c__Sordariomycetes;o__Hypocreales;f__Nectriaceae;g__Nectria	0	0	0	0	0	0	0	0.00458716	0.0108111	3.06e-05	0	0	0	0	0	0	0	0	0	0	0	0	0	0
k__Fungi;p__Ascomycota;c__Sordariomycetes;o__Hypocreales;f__Nectriaceae;g__Neonectria	0.00114384	0	0.0021758	0	0	0	0	0	0	0	0	0	0	0	0	0	0	0	0	0	0	0	0	0
k__Fungi;p__Ascomycota;c__Sordariomycetes;o__Hypocreales;f__Nectriaceae;g__Pleonectria	0	0	0	0.000119697	0	0	0	0	0	0	0	0	0	0	0	0	0	0	0	0	0	0	0	0
k__Fungi;p__Ascomycota;c__Sordariomycetes;o__Hypocreales;f__Nectriaceae;g__unidentified	0	0	0	7.18e-05	0	0	0	0	0	0	0	0	0	0	0	0	0	0	0	0	0	0	0	0
k__Fungi;p__Ascomycota;c__Sordariomycetes;o__Hypocreales;f__Niessliaceae;g__Monocillium	0	0	0	0.00471608	0.00102643	0.000981354	0	0	0	0	0	0	0	0	0	0	0	0	0	0	0	0	0	0
k__Fungi;p__Ascomycota;c__Sordariomycetes;o__Hypocreales;f__Ophiocordycipitaceae;g__Ophiocordyceps	0	0	0	0.000143637	0	0	0	0	0	0	0	0	0	0	0	0	0	0	0	0	0	0.000293291	0	0
k__Fungi;p__Ascomycota;c__Sordariomycetes;o__Hypocreales;f__Ophiocordycipitaceae;g__Tolypocladium	0	0	0	0.000574548	0	0	0	0	0	0	0	0	0	0	0	0	0	0.000687758	0	0	0	0	0	0
k__Fungi;p__Ascomycota;c__Sordariomycetes;o__Hypocreales;f__unidentified;g__unidentified	0	0	0	0.000622427	0	0	0	0	0	6.13e-05	0	0	0	0	0	0	0	0	0	0	0	7.33e-05	0	0
k__Fungi;p__Ascomycota;c__Sordariomycetes;o__Incertae_sedis;f__Apiosporaceae;g__Arthrinium	0	0	0	4.79e-05	0	0	0	0	0	6.13e-05	0	0	0	0	0	0	0	0	0	0	0	0	0	0
k__Fungi;p__Ascomycota;c__Sordariomycetes;o__Incertae_sedis;f__Glomerellaceae;g__Glomerella	0	0	0	0.00045485	0	0.000245339	7.14e-05	0	0	0	0	0	0	0	0	0	0	0	0	0	0	0	0	0
k__Fungi;p__Ascomycota;c__Sordariomycetes;o__Incertae_sedis;f__Incertae_sedis;g__Savoryella	0	0	0	0.00423729	0.000256608	0.000981354	0	0	0	0	0	0	0	0	0	0	0	0	0	0	0	0	0	1.38e-05
k__Fungi;p__Ascomycota;c__Sordariomycetes;o__Incertae_sedis;f__Magnaporthaceae;g__Magnaporthe	0.000571919	0	0	0.00299243	0.000513215	0.000490677	0	0	0	0	0	0	0	0	0	0	0	0	0	0	0	0	0	0
k__Fungi;p__Ascomycota;c__Sordariomycetes;o__Incertae_sedis;f__Plectosphaerellaceae;g__unidentified	0.0014298	0	0.000870322	0.000598487	0	0	0	0	0	0	0	0	0	0	0	0	0	0	0	0	0	0	0	0
k__Fungi;p__Ascomycota;c__Sordariomycetes;o__Lulworthiales;f__Lulworthiaceae;g__Lulwoana	0.120675	0.192539	0.24369	0.0103179	0.00487555	0.0076055	7.14e-05	0.00458716	0	0	0	0	0	0	0	0	0	0.000687758	0	0	0	0	0	1.38e-05
k__Fungi;p__Ascomycota;c__Sordariomycetes;o__Microascales;f__Halosphaeriaceae;g__Corollospora	0.00657707	0.00842359	0.00609225	0.0100546	0.000256608	0.00122669	0	0	0	0	0	0	0	0	0	0	0	0	0	0	0	0	0	0
k__Fungi;p__Ascomycota;c__Sordariomycetes;o__Microascales;f__Halosphaeriaceae;g__Tirispora	0	0	0	0.000239395	0	0	0	0	0	0	0	0	0	0	0	0	0	0	0	0	0	0	0	0
k__Fungi;p__Ascomycota;c__Sordariomycetes;o__Microascales;f__Microascaceae;g__Microascus	0	0	0	4.79e-05	0	0	0	0	0	0	0	0	0	0	0	0	0	0	0	0	0	0	0	0
k__Fungi;p__Ascomycota;c__Sordariomycetes;o__Ophiostomatales;f__Ophiostomataceae;g__Leptographium	0	0	0	0.0121852	0.00256608	0.00539745	0	0	0	0	0	0	0	0	0	0	0	0	0	0	0	0	0	0
k__Fungi;p__Ascomycota;c__Sordariomycetes;o__Ophiostomatales;f__Ophiostomataceae;g__Ophiostoma	0	0	0	0	0	0	0	0	0	0	0	0	0	0	0	0	0	0	0	0	0	4.89e-05	0	0.00094063
k__Fungi;p__Ascomycota;c__Sordariomycetes;o__Sordariales;f__Cephalothecaceae;g__Phialemonium	0	0	0	0	0	0.000736016	0	0	0	0	0	0	0	0	0	0	0	0	0	0	0	0	0	0
k__Fungi;p__Ascomycota;c__Sordariomycetes;o__Sordariales;f__Chaetomiaceae;g__Chaetomium	0	0	0	0.00045485	0	0	0	0	0	6.13e-05	0	0	0.001622	0	0	0	0	0	0	0	0	0	0	0
k__Fungi;p__Ascomycota;c__Sordariomycetes;o__Sordariales;f__Incertae_sedis;g__Diplogelasinospora	0	0	0	0	0	0	0	0	0	0	0	0	0.00430183	0	0	0	0	0	0	0	0	0	0	0
k__Fungi;p__Ascomycota;c__Sordariomycetes;o__Sordariales;f__Lasiosphaeriaceae;g__Apiosordaria	0	0.000601685	0.000435161	0	0	0	0	0	0	0	0	0	0	0	0	0	0	0	0	0	0	0	0	0
k__Fungi;p__Ascomycota;c__Sordariomycetes;o__Sordariales;f__Lasiosphaeriaceae;g__Lasiosphaeria	0	0	0	0	0	0	0	0	0	0	0	0	0.000423131	0	0	0	0	0	0	0	0	0	0	0
k__Fungi;p__Ascomycota;c__Sordariomycetes;o__Sordariales;f__Lasiosphaeriaceae;g__Podospora	0	0	0	0.00521881	0	0	0	0	0	0	0	0	0	0	0	0	0	0	0	0	0	0	0	0
k__Fungi;p__Ascomycota;c__Sordariomycetes;o__Sordariales;f__Lasiosphaeriaceae;g__unidentified	0	0	0	0	0	0	0	0	0	0	0	0	0	0	0	2.39e-05	0	0	0	0	0	0	0	1.38e-05
k__Fungi;p__Ascomycota;c__Sordariomycetes;o__Sordariales;f__unidentified;g__unidentified	0	0	0	0	0	0	0	0	0	0.000336896	0	0	0.000987306	0	0	0	0	0	0	0	0	0	0	0
k__Fungi;p__Ascomycota;c__Sordariomycetes;o__Xylariales;f__Amphisphaeriaceae;g__Bartalinia	0	0	0	4.79e-05	0.000256608	0.000490677	0	0	0	0	0	0	0	0	0	0	0	0	0	0	0	0	0	0
k__Fungi;p__Ascomycota;c__Sordariomycetes;o__Xylariales;f__Amphisphaeriaceae;g__Pestalotiopsis	0	0	0	0	0	0	0	0	0	6.13e-05	0	0	0	0	0	0	0	0	0	0	0	0	0	0
k__Fungi;p__Ascomycota;c__Sordariomycetes;o__Xylariales;f__Amphisphaeriaceae;g__Truncatella	0	0	0	0	0	0	0	0	0	0.000183762	0	0	0	0	0	0	0	0	0	0	0	0	0	0
k__Fungi;p__Ascomycota;c__Sordariomycetes;o__Xylariales;f__Diatrypaceae;g__Eutypa	0	0	0	0	0.000256608	0	0	0	0	0	0	0	0	0	0	0	0	0	0	0.000120841	0	0.000708787	0	0
k__Fungi;p__Ascomycota;c__Sordariomycetes;o__Xylariales;f__Diatrypaceae;g__Libertella	0	0	0	0	0	0	0	0	0	0.000367523	0	0	0	0	0	0	0	0	0	0	0	0	0	0
k__Fungi;p__Ascomycota;c__Sordariomycetes;o__Xylariales;f__Hyponectriaceae;g__Microdochium	0	0	0	0	0	0	2.38e-05	0	0	0	0	0.012426	0	0	0	2.39e-05	0	0.00343879	0	0	0	0.00303067	0	0
k__Fungi;p__Ascomycota;c__Sordariomycetes;o__Xylariales;f__Hyponectriaceae;g__Monographella	0	0	0	0	0	0	0	0	0	0	0	0	0	0	0	0.000239372	0	0	0	0	0	0	0	0
k__Fungi;p__Ascomycota;c__Sordariomycetes;o__Xylariales;f__Xylariaceae;g__Emarcea	0	0	0	9.58e-05	0	0	0	0	0	0	0	0	0	0	0	0	0	0	0	0	0	0	0	0
k__Fungi;p__Ascomycota;c__Sordariomycetes;o__Xylariales;f__Xylariaceae;g__Hypoxylon	0	0.000601685	0.000870322	0	0	0.000245339	0	0	0	0	0	0	0	0	0	0	0	0	0	0	0	0	0	0
k__Fungi;p__Ascomycota;c__Sordariomycetes;o__Xylariales;f__Xylariaceae;g__Xylaria	0	0	0	0.000311213	0	0.000245339	0	0	0	0	0	0	0	0	0	0	0	0	0	0	0	0	0	0
k__Fungi;p__Ascomycota;c__Sordariomycetes;o__Xylariales;f__unidentified;g__unidentified	0	0	0	7.18e-05	0	0	0	0	0	0	0	0	0	0	0	0	0	0	0	0	0	0	0	0
k__Fungi;p__Ascomycota;c__Sordariomycetes;o__unidentified;f__unidentified;g__unidentified	0.00600515	0.0361011	0.0178416	2.39e-05	0.000256608	0	2.38e-05	0	2.61e-05	0.0126795	0.0026738	0.0035503	0.000987306	0.08125	0.00332773	4.79e-05	0.000465405	0	0	0.000161121	0	0.00193083	6.26e-05	9.68e-05
k__Fungi;p__Ascomycota;c__unidentified;o__unidentified;f__unidentified;g__unidentified	0.0231627	0.00361011	0.00826806	0.0388538	0.0366949	0.0446516	0.00361793	0	0.00188019	0.116015	0.0026738	0.00591716	0.0314528	0.025	0.00576349	0.0200833	0.0241041	0	0	0.00269878	0	0.00102652	0.0200213	0.000262823
k__Fungi;p__Basidiomycota;c__Agaricomycetes;o__Agaricales;f__Agaricaceae;g__unidentified	0	0	0	4.79e-05	0	0	0	0	0	0	0	0	0	0	0	0	0	0	0	0	0	0	0	0
k__Fungi;p__Basidiomycota;c__Agaricomycetes;o__Agaricales;f__Amanitaceae;g__Amanita	0.000285959	0.00240674	0.00130548	0.000191516	0	0.000245339	9.52e-05	0	0	0	0	0	0	0	0	0	0	0	0	0	0	0	0	0
k__Fungi;p__Basidiomycota;c__Agaricomycetes;o__Agaricales;f__Clavariaceae;g__unidentified	0	0	0	0	0	0	0	0	0	0	0	0	0	0	0	0	0	0	0	0	0	0	0	4.15e-05
k__Fungi;p__Basidiomycota;c__Agaricomycetes;o__Agaricales;f__Cortinariaceae;g__Cortinarius	0	0	0	0	0	0.00417076	0.00685502	0	0	0	0	0.0408284	0	0	0	0	0	0.0137552	0	4.03e-05	5.29e-05	0.0105096	0	0
k__Fungi;p__Basidiomycota;c__Agaricomycetes;o__Agaricales;f__Cortinariaceae;g__Descolea	0	0	0	0	0	0	0	0	0	0	0.0013369	0	0	0	0.00123503	0	0	0	0	0	0	0	0	0
k__Fungi;p__Basidiomycota;c__Agaricomycetes;o__Agaricales;f__Cortinariaceae;g__Flammulaster	0	0	0	2.39e-05	0	0.000245339	0	0	0	0	0	0	0	0	0	0	0	0	0	0	0	0	0	0
k__Fungi;p__Basidiomycota;c__Agaricomycetes;o__Agaricales;f__Cortinariaceae;g__unidentified	0	0.00120337	0	0.000215455	0	0	0	0	0	0	0	0	0	0	0	0	0	0	0	0	5.29e-05	0.000244409	0	0
k__Fungi;p__Basidiomycota;c__Agaricomycetes;o__Agaricales;f__Entolomataceae;g__Clitopilus	0	0	0	0.00047879	0	0	0	0	0	0	0	0	0	0	0	0	0	0	0	0	0	0	0	0
k__Fungi;p__Basidiomycota;c__Agaricomycetes;o__Agaricales;f__Entolomataceae;g__Entoloma	0	0	0	0	0	0	0	0	0	0	0	0	0	0	0	2.39e-05	0	0	0	0	0	0	0	0.000110662
k__Fungi;p__Basidiomycota;c__Agaricomycetes;o__Agaricales;f__Hygrophoraceae;g__Hygrocybe	0.00171576	0	0.0021758	0	0	0	0	0	0	0	0	0	0	0	0	0	0	0	0	0	0	0	0	0
k__Fungi;p__Basidiomycota;c__Agaricomycetes;o__Agaricales;f__Lyophyllaceae;g__Lyophyllum	0.000285959	0	0.000435161	2.39e-05	0	0	0	0	0	0	0	0	0	0	0	0	0	0	0	0	0	0	0	0
k__Fungi;p__Basidiomycota;c__Agaricomycetes;o__Agaricales;f__Lyophyllaceae;g__Termitomyces	0	0	0	0.000502729	0	0	0.000119011	0	0	0	0	0	0	0	0	0.00016756	0.000174527	0	0	8.06e-05	0	0	0	0.00650141
k__Fungi;p__Basidiomycota;c__Agaricomycetes;o__Agaricales;f__Marasmiaceae;g__Crinipellis	0	0	0	0	0	0	0	0	0	0	0	0	0	0	0	0	0	0	0.000810701	0	5.29e-05	0	0	0
k__Fungi;p__Basidiomycota;c__Agaricomycetes;o__Agaricales;f__Marasmiaceae;g__Hemimycena	0	0	0	0	0	0	0.000166615	0	0	0	0	0	0	0	0	0	0	0	0	0	0	0	0	0
k__Fungi;p__Basidiomycota;c__Agaricomycetes;o__Agaricales;f__Marasmiaceae;g__Marasmiellus	0	0	0	4.79e-05	0	0	0	0	0	0	0	0	0	0	0	0	0	0	0	0	0	0	0	0
k__Fungi;p__Basidiomycota;c__Agaricomycetes;o__Agaricales;f__Mycenastraceae;g__Mycenastrum	0	0	0	4.79e-05	0	0	0	0	0	0	0	0	0	0	0	0	0	0	0	0	0	0	0	0
k__Fungi;p__Basidiomycota;c__Agaricomycetes;o__Agaricales;f__Pleurotaceae;g__Nematoctonus	0	0	0	0	0	0	4.76e-05	0	0	0	0	0	0	0	0	0	0	0	0	0	0	0	0	0
k__Fungi;p__Basidiomycota;c__Agaricomycetes;o__Agaricales;f__Pleurotaceae;g__Pleurotus	0	0.000601685	0	0	0.000256608	0	0	0	0	0	0	0	0	0	0	0	0	0	0	0	0	0	0	0
k__Fungi;p__Basidiomycota;c__Agaricomycetes;o__Agaricales;f__Psathyrellaceae;g__Psathyrella	0	0	0	0	0	0	9.52e-05	0	0	0	0	0	0	0	0	0	0	0	0	0	0	0	0	0
k__Fungi;p__Basidiomycota;c__Agaricomycetes;o__Agaricales;f__Schizophyllaceae;g__Henningsomyces	0	0	0	0	0	0	0	0	0	0	0	0	0	0	0	2.39e-05	0	0	0	0	0	0	0	4.15e-05
k__Fungi;p__Basidiomycota;c__Agaricomycetes;o__Agaricales;f__Schizophyllaceae;g__Porotheleum	0.000285959	0.00240674	0.0291558	0	0	0	0	0	0	0	0	0	0	0	0	0	0	0	0	0	0	0	0	0
k__Fungi;p__Basidiomycota;c__Agaricomycetes;o__Agaricales;f__Schizophyllaceae;g__Schizophyllum	0	0	0	0	0	0	0	0	0	0	0	0	0	0	0	0	0	0	0	0.000201402	0	0	0	0
k__Fungi;p__Basidiomycota;c__Agaricomycetes;o__Agaricales;f__Tricholomataceae;g__Cystoderma	0	0	0.000870322	0.000119697	0	0	0	0	0	0	0	0	0	0	0	0	0	0	0	0	0	0	0	0
k__Fungi;p__Basidiomycota;c__Agaricomycetes;o__Agaricales;f__Tricholomataceae;g__Omphalina	0.000285959	0.00601685	0.0113142	0	0	0	0	0	0	0	0	0	0	0	0	0	0	0	0	0	0	0	0	0
k__Fungi;p__Basidiomycota;c__Agaricomycetes;o__Agaricales;f__Tricholomataceae;g__Tricholoma	0	0	0	0	0	0	0	0	0	0	0	0	0	0	0	0	0	0	0	0	0	0	0	2.77e-05
k__Fungi;p__Basidiomycota;c__Agaricomycetes;o__Agaricales;f__Tricholomataceae;g__unidentified	0	0	0	0	0	0	0	0	2.61e-05	0.00407338	0.0026738	0.00118343	0.00169253	0.05625	0	0	0	0	0	0	0	0	0	0
k__Fungi;p__Basidiomycota;c__Agaricomycetes;o__Agaricales;f__unidentified;g__unidentified	0	0	0	0.000119697	0	0	4.76e-05	0	0	0	0	0	0	0	0	4.79e-05	0	0	0	0	0	0	0	0
k__Fungi;p__Basidiomycota;c__Agaricomycetes;o__Boletales;f__Gomphidiaceae;g__Chroogomphus	0	0	0	0	0	0	0.0971604	0	0	0	0	0	0	0	0	0	0	0	0	0	0	0	0	0
k__Fungi;p__Basidiomycota;c__Agaricomycetes;o__Boletales;f__Gyroporaceae;g__Gyroporus	0	0	0	9.58e-05	0	0	0	0	0	0	0	0	0	0	0	0	0	0	0	0	0	0	0	0
k__Fungi;p__Basidiomycota;c__Agaricomycetes;o__Boletales;f__Paxillaceae;g__Alpova	0	0	0	0	0	0	0	0	0	0	0	0	0	0	0	0	0	0	0	0	0	0	0	5.53e-05
k__Fungi;p__Basidiomycota;c__Agaricomycetes;o__Boletales;f__Sclerodermataceae;g__Scleroderma	0.000285959	0	0	2.39e-05	0	0	0	0	0	0	0	0	0	0	0	0	0	0	0	0	0	0	0	0
k__Fungi;p__Basidiomycota;c__Agaricomycetes;o__Boletales;f__unidentified;g__unidentified	0	0	0	0	0	0	0	0	0	6.13e-05	0	0	0	0	0	0	0	0	0	0	0	0	0	0
k__Fungi;p__Basidiomycota;c__Agaricomycetes;o__Cantharellales;f__Ceratobasidiaceae;g__unidentified	0	0	0	0	0	0	0.000119011	0	0	0	0	0	0	0	0	0	0	0	0	0	0	0	0	0
k__Fungi;p__Basidiomycota;c__Agaricomycetes;o__Corticiales;f__Corticiaceae;g__unidentified	0	0	0	0	0	0	0.000190417	0	2.61e-05	0.00039815	0	0	7.05e-05	0	3.43e-05	0	0	0	0	0	0	0	0	0
k__Fungi;p__Basidiomycota;c__Agaricomycetes;o__Hymenochaetales;f__Hymenochaetaceae;g__Hymenochaete	0	0	0.000870322	0	0	0	0	0	0	0	0	0	0	0	0	0.000143623	0	0	0	0	0	0	0	0
k__Fungi;p__Basidiomycota;c__Agaricomycetes;o__Hymenochaetales;f__Hymenochaetaceae;g__Phellinus	0	0	0	0.000191516	0	0	0	0	0	0	0	0	0	0	0	0	0	0	0	0	0	0	0	4.15e-05
k__Fungi;p__Basidiomycota;c__Agaricomycetes;o__Hymenochaetales;f__unidentified;g__unidentified	0	0	0	0	0	0	4.76e-05	0	0	0	0	0	0	0	0	0	0	0	0	0	0	0	0	0
k__Fungi;p__Basidiomycota;c__Agaricomycetes;o__Incertae_sedis;f__Incertae_sedis;g__Dictyonema	0	0	0	0	0	0	4.76e-05	0	0	0	0	0	0	0	0	0	0	0	0	0	0	0	0	0
k__Fungi;p__Basidiomycota;c__Agaricomycetes;o__Polyporales;f__Hapalopilaceae;g__Bjerkandera	0	0	0	0	0	0	0	0	0	0	0	0	0	0	0	0.000406932	0	0	0	0	0	0	0	0
k__Fungi;p__Basidiomycota;c__Agaricomycetes;o__Polyporales;f__Hyphodermataceae;g__Hyphoderma	0	0	0	0	0	0	0.000238022	0	0	0	0	0	0	0	0	0	0	0	0	0	0	0	0	0
k__Fungi;p__Basidiomycota;c__Agaricomycetes;o__Polyporales;f__Polyporaceae;g__Polyporus	0	0	0	0	0	0	0	0	0	0	0	0	0	0	0	0.000382995	0	0	0.000405351	0	0	0	0	6.92e-05
k__Fungi;p__Basidiomycota;c__Agaricomycetes;o__Polyporales;f__Polyporaceae;g__Trametes	0	0	0	0	0	0	0	0	0	0	0	0	0	0	0	0.000430869	0	0	0	0	0	0	0	0
k__Fungi;p__Basidiomycota;c__Agaricomycetes;o__Polyporales;f__Polyporaceae;g__Trichaptum	0	0	0	0.000311213	0	0.000245339	0	0	0	0	0	0	0	0	0	0	0	0	0	0	0	0	0	0
k__Fungi;p__Basidiomycota;c__Agaricomycetes;o__Polyporales;f__Sistotremataceae;g__Trechispora	0	0	0	0	0	0	0	0	0	0	0	0	0	0	0	9.57e-05	0	0	0	0	0	0	0	0
k__Fungi;p__Basidiomycota;c__Agaricomycetes;o__Polyporales;f__Steccherinaceae;g__Diplomitoporus	0	0.000601685	0	0.000430911	0	0	0	0	0	0	0	0	0	0	0	0	0	0	0	0	0	0	0	0
k__Fungi;p__Basidiomycota;c__Agaricomycetes;o__Polyporales;f__unidentified;g__unidentified	0.000571919	0	0	2.39e-05	0	0	0.000214219	0	0	0	0	0	0	0	0	0.00076599	0	0	0	0	0	0.000342173	0	5.53e-05
k__Fungi;p__Basidiomycota;c__Agaricomycetes;o__Russulales;f__Albatrellaceae;g__unidentified	0	0	0	0	0	0	0	0	0	0	0	0	0	0	0	0	0	0	0	0	0	0.000562141	0	0
k__Fungi;p__Basidiomycota;c__Agaricomycetes;o__Russulales;f__Stereaceae;g__unidentified	0	0	0.000870322	0	0	0	0	0	0	0	0	0	0	0	0	0	0	0	0	0	0	0	0	0
k__Fungi;p__Basidiomycota;c__Agaricomycetes;o__Sebacinales;f__Sebacinaceae;g__unidentified	0	0	0	0	0	0	0	0	0	0	0	0	0	0	0	9.57e-05	0	0	0	0	0	0	0	0
k__Fungi;p__Basidiomycota;c__Agaricomycetes;o__Sebacinales;f__unidentified;g__unidentified	0	0	0	0	0	0	0	0	0	0	0	0	0	0	6.86e-05	0	0	0	0	0	0	0.000122205	0	0
k__Fungi;p__Basidiomycota;c__Agaricomycetes;o__Thelephorales;f__Bankeraceae;g__Phellodon	0	0	0	0	0	0	0	0	0	0	0	0	0	0	0	0	0.000155135	0	0	0	0	0	0	0
k__Fungi;p__Basidiomycota;c__Agaricomycetes;o__Thelephorales;f__Thelephoraceae;g__Tomentella	0	0	0	0	0	0	0	0	2.61e-05	0.000581912	0	0	0	0	0	0	0	0	0	0	0	0	0	0
k__Fungi;p__Basidiomycota;c__Agaricomycetes;o__Thelephorales;f__Thelephoraceae;g__unidentified	0	0	0	0	0	0	0	0	0	6.13e-05	0	0	0	0	0	0	0	0	0	0	0	0	0	0
k__Fungi;p__Basidiomycota;c__Agaricomycetes;o__Thelephorales;f__unidentified;g__unidentified	0	0.000601685	0	2.39e-05	0	0.0171737	0.0569586	0	0	0	0	0.0893491	0	0	0	0	0	0.0632737	0	0	0.000105854	0.0652572	0	4.15e-05
k__Fungi;p__Basidiomycota;c__Agaricomycetes;o__Trechisporales;f__unidentified;g__unidentified	0	0	0	0	0	0	0	0	0	0	0	0	0	0	0	0	0.000581756	0	0.0016214	0	0	0	0	0
k__Fungi;p__Basidiomycota;c__Agaricomycetes;o__unidentified;f__unidentified;g__unidentified	0	0	0	0	0	0	0	0	0	0	0	0	0	0	0	0	0	0	0.00121605	0	0	0	0	0
k__Fungi;p__Basidiomycota;c__Agaricostilbomycetes;o__Agaricostilbales;f__Chionosphaeraceae;g__Kurtzmanomyces	0	0	0	0	0	0	0	0	0	0	0	0	0	0	0	0	3.88e-05	0	0	0	0	0	0	0.000207492
k__Fungi;p__Basidiomycota;c__Agaricostilbomycetes;o__Agaricostilbales;f__Kondoaceae;g__Kondoa	0	0	0	0.000239395	0	0	0	0	0	0	0	0	0	0	0	0	0	0	0	0	0	0	0	0
k__Fungi;p__Basidiomycota;c__Exobasidiomycetes;o__Incertae_sedis;f__Incertae_sedis;g__Tilletiopsis	0	0	0	0	0	0	0	0	0	0.000122508	0	0	0	0	0	0	0	0	0	0	0	0	0	0
k__Fungi;p__Basidiomycota;c__Incertae_sedis;o__Malasseziales;f__Incertae_sedis;g__Malassezia	0	0	0	0	0.000513215	0	0	0	0	0	0	0	0	0	0	0	0	0	0	0.000120841	0	0	0	0
k__Fungi;p__Basidiomycota;c__Incertae_sedis;o__Malasseziales;f__unidentified;g__unidentified	0	0	0	0	0	0	0	0	0	0	0	0	0	0	0	0	1.94e-05	0	0	0.000161121	0.000105854	9.78e-05	0.000750798	1.38e-05
k__Fungi;p__Basidiomycota;c__Microbotryomycetes;o__Incertae_sedis;f__Incertae_sedis;g__Kriegeria	0	0	0	0	0	0	0	0	0	0	0	0	0	0	0	0	0.000736891	0	0	0	0	0	0	0
k__Fungi;p__Basidiomycota;c__Microbotryomycetes;o__Leucosporidiales;f__Leucosporidiaceae;g__Leucosporidiella	0	0	0	0	0	0	0	0	0	0	0	0	0	0	0	4.79e-05	0	0	0	0	0	0	0	0
k__Fungi;p__Basidiomycota;c__Microbotryomycetes;o__Leucosporidiales;f__unidentified;g__unidentified	0	0	0.000435161	0	0	0	0	0	0	3.06e-05	0	0	0	0	0	0.161839	0.0606966	0.0137552	0.0656668	0.362523	0.131947	0.000684346	0.00387912	0.0565623
k__Fungi;p__Basidiomycota;c__Microbotryomycetes;o__Sporidiobolales;f__Incertae_sedis;g__Rhodosporidium	0	0.000601685	0	0	0	0	0	0	0	0	0	0	0	0	0	0.0369351	0.0157074	0.0502063	0.00932306	0.0211875	0.0384249	0.0123427	0.0585622	0.0307503
k__Fungi;p__Basidiomycota;c__Microbotryomycetes;o__Sporidiobolales;f__Incertae_sedis;g__Rhodotorula	0	0	0	0.000383032	0	0	0.00128532	0	0.00161905	6.13e-05	0	0	0	0	0	0.0436375	0.0466762	0.0701513	0.0510742	0.0657375	0.192495	0.00224856	0.0146406	0.0326592
k__Fungi;p__Basidiomycota;c__Microbotryomycetes;o__Sporidiobolales;f__Incertae_sedis;g__Sporobolomyces	0	0	0	0	0	0	0	0	0	0	0	0	0	0	0	0.00931157	0.000271486	0	0.000405351	0.000765327	0	0.00114872	0.00319089	0.000193659
k__Fungi;p__Basidiomycota;c__Microbotryomycetes;o__Sporidiobolales;f__Sporidiobolaceae;g__Sporidiobolus	0	0	0	0	0	0	7.14e-05	0	0.000470048	0	0.0013369	0	0	0	6.86e-05	0.031238	0.000775675	0	0	0.000120841	5.29e-05	0.00188195	0.016455	0.00636308
k__Fungi;p__Basidiomycota;c__Microbotryomycetes;o__Sporidiobolales;f__unidentified;g__unidentified	0	0	0	2.39e-05	0	0	2.38e-05	0	2.61e-05	0	0	0	0	0	0	0.00923976	0.141328	0.0570839	0.0437779	0.230242	0.308564	0.0126115	0.121191	0.130056
k__Fungi;p__Basidiomycota;c__Microbotryomycetes;o__unidentified;f__unidentified;g__unidentified	0	0	0	0	0	0	0	0	0	0	0	0	0	0	0	0	3.88e-05	0	0	0	0	4.89e-05	0	0
k__Fungi;p__Basidiomycota;c__Tremellomycetes;o__Cystofilobasidiales;f__Cystofilobasidiaceae;g__Cystofilobasidium	0	0	0	0	0	0	0	0	0	0	0	0	0	0	0	0.00311183	0.0147184	0.00275103	0.00972842	0.00249738	0.00222293	0.00307955	0.0154539	0.0403917
k__Fungi;p__Basidiomycota;c__Tremellomycetes;o__Cystofilobasidiales;f__Cystofilobasidiaceae;g__Mrakia	0	0	0	0	0	0	0	0	0	0	0	0	0	0	0	0	0.00168709	0	0	0	0	2.44e-05	0	0.0125602
k__Fungi;p__Basidiomycota;c__Tremellomycetes;o__Cystofilobasidiales;f__Cystofilobasidiaceae;g__Phaffia	0	0	0	0	0	0	0	0	0	0	0	0	0	0	0	9.57e-05	0	0	0	0	0	0	0	0.000304321
k__Fungi;p__Basidiomycota;c__Tremellomycetes;o__Filobasidiales;f__Filobasidiaceae;g__Cryptococcus	0	0	0	0.000239395	0.00230947	0.00196271	0	0	0	9.19e-05	0.0013369	0	0.00077574	0	0	0.0448344	0.0316669	0.211142	0.0178354	0.0293644	0.125172	0.07694	0.11775	0.0219111
k__Fungi;p__Basidiomycota;c__Tremellomycetes;o__Filobasidiales;f__Filobasidiaceae;g__Filobasidium	0	0	0	0	0	0	0	0	0	0	0	0	0	0	0	7.18e-05	0	0	0	0	0	0.000146645	6.26e-05	0
k__Fungi;p__Basidiomycota;c__Tremellomycetes;o__Incertae_sedis;f__Incertae_sedis;g__Holtermanniella	0	0	0	0	0	0	0	0	0	0	0	0	0	0	0	0	0	0	0	0	0	0	0	0.00192276
k__Fungi;p__Basidiomycota;c__Tremellomycetes;o__Tremellales;f__Cuniculitremaceae;g__Fellomyces	0	0	0	0	0	0	0	0	0	0	0	0	0	0	0	0.00320758	0.00112473	0	0.000810701	0	0	0	0	0
k__Fungi;p__Basidiomycota;c__Tremellomycetes;o__Tremellales;f__Cuniculitremaceae;g__Kockovaella	0	0	0	0	0	0	0	0	0	0	0	0	0	0	0	0	0.000174527	0	0	0	0	0	0	0
k__Fungi;p__Basidiomycota;c__Tremellomycetes;o__Tremellales;f__Incertae_sedis;g__Hannaella	0.00228767	0.00300842	0.00304613	0.00241789	0.000256608	0.000490677	0	0	0	0	0	0	0	0	0	0	0	0	0	0	0	0	0	0
k__Fungi;p__Basidiomycota;c__Tremellomycetes;o__Tremellales;f__Incertae_sedis;g__Kwoniella	0	0	0	0	0	0	0	0	0	0	0	0	0	0	0	7.18e-05	5.82e-05	0	0	0	0	0.0005377	0	0
k__Fungi;p__Basidiomycota;c__Tremellomycetes;o__Tremellales;f__Sirobasidiaceae;g__Fibulobasidium	0	0	0	0	0	0	0	0	0	0	0	0	0	0	0	0.0010293	0	0	0	0	0	0	0	0
k__Fungi;p__Basidiomycota;c__Tremellomycetes;o__Tremellales;f__Sirobasidiaceae;g__Sirobasidium	0	0	0	0	0	0	0	0	0	0	0	0	0	0	0	0	0	0	0	0	0	0	0	2.77e-05
k__Fungi;p__Basidiomycota;c__Tremellomycetes;o__Tremellales;f__Tetragoniomycetaceae;g__Tetragoniomyces	0	0	0	0	0	0	0	0	0	0	0	0	0	0	0	0	0	0	0	0	0	0	0	0.000152161
k__Fungi;p__Basidiomycota;c__Tremellomycetes;o__Tremellales;f__Tremellaceae;g__Auriculibuller	0	0	0	0	0	0	0	0	0	0	0	0	0	0	0	0	1.94e-05	0	0	0	5.29e-05	0	6.26e-05	0
k__Fungi;p__Basidiomycota;c__Tremellomycetes;o__Tremellales;f__Tremellaceae;g__Bullera	0	0	0	0	0	0	0	0	0	0	0	0	0.000282087	0	0	0	9.7e-05	0	0	0	0	0	0	0.000968295
k__Fungi;p__Basidiomycota;c__Tremellomycetes;o__Tremellales;f__Tremellaceae;g__Tremella	0	0	0	2.39e-05	0	0	0	0	2.61e-05	0.000153135	0	0	0	0	0	0.0662821	0.22448	0.0894085	0.0798541	0.000886168	0.0965386	0.0109984	0.0234624	0.522644
k__Fungi;p__Basidiomycota;c__Tremellomycetes;o__Tremellales;f__Tremellaceae;g__unidentified	0	0	0	0	0	0	0	0	0	0	0	0	0	0	0	4.79e-05	0	0	0	0	0	0	0	4.15e-05
k__Fungi;p__Basidiomycota;c__Tremellomycetes;o__Tremellales;f__Trichosporonaceae;g__Trichosporon	0	0	0	0	0	0	0	0	0	0	0	0	0	0	0	0	0	0	0	0	0	0	0	2.77e-05
k__Fungi;p__Basidiomycota;c__Tremellomycetes;o__Tremellales;f__unidentified;g__unidentified	0	0	0	0	0	0	0	0	0	0	0	0	0	0	0.000137226	0.0461509	0.177242	0.0110041	0	0	5.29e-05	4.89e-05	0.0132015	0.00131412
k__Fungi;p__Basidiomycota;c__Tremellomycetes;o__unidentified;f__unidentified;g__unidentified	0	0	0	0	0	0	0	0	0	0	0	0	0	0	3.43e-05	0.0418422	0.00031027	0	0.000405351	0.0236446	0.000105854	2.44e-05	0	0.028537
k__Fungi;p__Basidiomycota;c__Ustilaginomycetes;o__Urocystidales;f__Urocystidaceae;g__Urocystis	0	0	0	0	0	0	0	0	0	0	0	0	0	0	0	0.0416268	1.94e-05	0	0	0	0	7.33e-05	0	0.0452194
k__Fungi;p__Basidiomycota;c__Ustilaginomycetes;o__Ustilaginales;f__Cintractiaceae;g__Cintractia	0	0	0	4.79e-05	0	0	0	0	0	0	0	0	0	0	0	0	0	0	0	0	0	0	0	0
k__Fungi;p__Basidiomycota;c__Ustilaginomycetes;o__Ustilaginales;f__Ustilaginaceae;g__Schizonella	0.00343151	0	0.000435161	0.0149382	0.000256608	0.000245339	0	0	0	0	0	0	0	0	0	0	0	0	0	0	0	0	0	0
k__Fungi;p__Basidiomycota;c__unidentified;o__unidentified;f__unidentified;g__unidentified	0.00114384	0	0	0.00416547	0.000769823	0.000490677	0.000285626	0	5.22e-05	0.000551285	0	0	0	0	0	0.0516565	0.0300574	0.0158184	0.00445886	0.00302103	0.000899757	0.000708787	0.110492	0.000760803
k__Fungi;p__Chytridiomycota;c__Chytridiomycetes;o__Rhizophydiales;f__unidentified;g__unidentified	0	0	0	0	0	0	0.00556971	0.0412844	0.00167128	0	0.0013369	0	0	0	0	0	0	0	0	0	0	0	0	0
k__Fungi;p__Chytridiomycota;c__Chytridiomycetes;o__Spizellomycetales;f__Spizellomycetaceae;g__Spizellomyces	0	0	0	4.79e-05	0	0	0	0	0	0	0	0	0	0	0	0	0	0	0	0	0	0	0	0
k__Fungi;p__Chytridiomycota;c__unidentified;o__unidentified;f__unidentified;g__unidentified	0.000571919	0	0	0.000143637	0	0	0	0	0	0	0	0	0	0	0	0	0	0	0	0.00503504	0	0	0	0
k__Fungi;p__Glomeromycota;c__Glomeromycetes;o__Diversisporales;f__Gigasporaceae;g__Scutellospora	0	0	0	0	0	0	0	0	0	0	0	0	0	0	0	7.18e-05	0.000213311	0	0	0	0	0	0	0
k__Fungi;p__Glomeromycota;c__Glomeromycetes;o__Diversisporales;f__unidentified;g__unidentified	0	0	0	4.79e-05	0	0	0	0	0	0	0	0	0	0	0	0	0	0	0	0	0	0	0	0
k__Fungi;p__Glomeromycota;c__Glomeromycetes;o__Glomerales;f__Glomeraceae;g__Glomus	0	0	0	0	0	0	9.52e-05	0	0	0	0	0	0	0	0	0	0	0	0	0	0	0	0	0
k__Fungi;p__Glomeromycota;c__Glomeromycetes;o__Glomerales;f__Glomeraceae;g__Rhizophagus	0	0.00120337	0	0	0	0	0	0	0	0	0	0	0	0	0	0	0	0	0	0	0	0	0	0
k__Fungi;p__Glomeromycota;c__Glomeromycetes;o__Glomerales;f__Glomeraceae;g__unidentified	0	0	0	0.00143637	0.000769823	0	0	0	0	0	0	0	0	0	0	0	0	0	0	0	0	0	0	0
k__Fungi;p__Glomeromycota;c__Glomeromycetes;o__Paraglomerales;f__unidentified;g__unidentified	0	0	0.0021758	0	0	0	0	0	0	0	0	0	0	0	0	0	0	0	0	0	0	0	0	0
k__Fungi;p__Glomeromycota;c__unidentified;o__unidentified;f__unidentified;g__unidentified	0	0	0	0.000215455	0	0.000981354	0	0	0	0	0	0	0	0	0	0	0	0	0	0	0	0	0	0
k__Fungi;p__Zygomycota;c__Incertae_sedis;o__Mortierellales;f__Mortierellaceae;g__Mortierella	0	0	0	0	0	0	0	0	2.61e-05	0.00903495	0	0	0	0	6.86e-05	0	0	0	0	0	0	0	0	0
k__Fungi;p__Zygomycota;c__Incertae_sedis;o__Mortierellales;f__Mortierellaceae;g__unidentified	0	0	0	9.58e-05	0	0	0	0	0	0	0	0	0	0	0	0	0	0	0	0	0	0	0	0
k__Fungi;p__unidentified;c__unidentified;o__unidentified;f__unidentified;g__unidentified	0.264226	0.207581	0.375109	0.127502	0.766744	0.529441	0.604813	0.899083	0.748159	0.407338	0.783422	0.146746	0.51086	0.7625	0.679543	0.372247	0.173228	0.0990371	0.645318	0.178039	0.0950037	0.0997189	0.37421	0.0543629

## Sheet: Fungi_NR
	1A	1B	1C	2A	2B	2C			1A	1B	1C	2A	2B	2C
k__Fungi;p__Ascomycota;c__Archaeorhizomycetes;o__Archaeorhizomycetales;f__Archaeorhizomycetaceae;g__Archaeorhizomyces	0	0.00120337	0.000870322	2.39e-05	0.0156531	0.00686948		Ascomycota	0.722619	0.773165	0.557006	0.84255	0.224788	0.334396
k__Fungi;p__Ascomycota;c__Dothideomycetes;o__Botryosphaeriales;f__Botryosphaeriaceae;g__Microdiplodia	0.000285959	0	0	0	0	0		Basidiomycota	0.0105805	0.0174489	0.0509138	0.0253996	0.00436233	0.0252699
k__Fungi;p__Ascomycota;c__Dothideomycetes;o__Capnodiales;f__Incertae_sedis;g__Capnobotryella	0	0	0.00130548	0.000694245	0	0		Chytridiomycota	0.000571919	0	0	0.000191537	0	0
k__Fungi;p__Ascomycota;c__Dothideomycetes;o__Capnodiales;f__Mycosphaerellaceae;g__Cladosporium	0	0	0	0.000191516	0.000256608	0.000245339		Glomeromycota	0	0.00120337	0.0021758	0.00169972	0.000769823	0.000981354
k__Fungi;p__Ascomycota;c__Dothideomycetes;o__Capnodiales;f__Teratosphaeriaceae;g__Teratosphaeria	0	0	0	2.39e-05	0.000513215	0		Zygomycota	0	0	0	9.58e-05	0	0
k__Fungi;p__Ascomycota;c__Dothideomycetes;o__Capnodiales;f__unidentified;g__unidentified	0	0.000601685	0	0	0	0		Fungi: unidentified	0.264226	0.207581	0.375109	0.127502	0.766744	0.529441
k__Fungi;p__Ascomycota;c__Dothideomycetes;o__Dothideales;f__Dothioraceae;g__Aureobasidium	0	0	0	0.000167576	0	0
k__Fungi;p__Ascomycota;c__Dothideomycetes;o__Incertae_sedis;f__Myxotrichaceae;g__unidentified	0	0	0	0.000287274	0.000256608	0
k__Fungi;p__Ascomycota;c__Dothideomycetes;o__Pleosporales;f__Incertae_sedis;g__Phoma	0.00114384	0.00120337	0.00130548	0.304295	0.081088	0.152846
k__Fungi;p__Ascomycota;c__Dothideomycetes;o__Pleosporales;f__Incertae_sedis;g__Shiraia	0	0	0	4.79e-05	0	0
k__Fungi;p__Ascomycota;c__Dothideomycetes;o__Pleosporales;f__Montagnulaceae;g__Paraconiothyrium	0	0	0	9.58e-05	0	0
k__Fungi;p__Ascomycota;c__Dothideomycetes;o__Pleosporales;f__Phaeosphaeriaceae;g__Ampelomyces	0	0.000601685	0	0	0	0
k__Fungi;p__Ascomycota;c__Dothideomycetes;o__Pleosporales;f__Pleosporaceae;g__Alternaria	0	0.00120337	0.00304613	0.00481184	0.00205286	0.00294406
k__Fungi;p__Ascomycota;c__Dothideomycetes;o__Pleosporales;f__Pleosporaceae;g__Bipolaris	0	0.00120337	0	0	0	0
k__Fungi;p__Ascomycota;c__Dothideomycetes;o__Pleosporales;f__Pleosporaceae;g__Epicoccum	0.00114384	0.230445	0.010879	7.18e-05	0	0.000736016
k__Fungi;p__Ascomycota;c__Dothideomycetes;o__Pleosporales;f__Pleosporaceae;g__Lewia	0	0.00361011	0	9.58e-05	0.000769823	0.000245339
k__Fungi;p__Ascomycota;c__Dothideomycetes;o__Pleosporales;f__Pleosporaceae;g__Pithomyces	0	0	0	9.58e-05	0	0
k__Fungi;p__Ascomycota;c__Dothideomycetes;o__Pleosporales;f__Pleosporaceae;g__Pleospora	0	0	0	0.000167576	0	0
k__Fungi;p__Ascomycota;c__Dothideomycetes;o__Pleosporales;f__Pleosporaceae;g__unidentified	0	0	0	9.58e-05	0	0
k__Fungi;p__Ascomycota;c__Dothideomycetes;o__Pleosporales;f__Tubeufiaceae;g__unidentified	0	0.0162455	0.00696258	0	0	0
k__Fungi;p__Ascomycota;c__Dothideomycetes;o__Pleosporales;f__Venturiaceae;g__Anungitopsis	0	0	0.00826806	0.0205161	0.0125738	0.0095682
k__Fungi;p__Ascomycota;c__Dothideomycetes;o__Pleosporales;f__unidentified;g__unidentified	0.000571919	0.00300842	0.00261097	0.000646366	0.000769823	0
k__Fungi;p__Ascomycota;c__Eurotiomycetes;o__Chaetothyriales;f__Herpotrichiellaceae;g__unidentified	0	0	0	0.000191516	0	0
k__Fungi;p__Ascomycota;c__Eurotiomycetes;o__Eurotiales;f__Trichocomaceae;g__Aspergillus	0	0.00300842	0.000870322	0.00292062	0	0.000245339
k__Fungi;p__Ascomycota;c__Eurotiomycetes;o__Eurotiales;f__Trichocomaceae;g__Emericella	0	0.000601685	0.00130548	0	0	0
k__Fungi;p__Ascomycota;c__Eurotiomycetes;o__Eurotiales;f__Trichocomaceae;g__Eupenicillium	0	0	0	0.00308819	0.000256608	0
k__Fungi;p__Ascomycota;c__Eurotiomycetes;o__Eurotiales;f__Trichocomaceae;g__Hamigera	0	0.00240674	0.000435161	0	0	0
k__Fungi;p__Ascomycota;c__Eurotiomycetes;o__Eurotiales;f__Trichocomaceae;g__Neosartorya	0	0	0	0.000598487	0	0			1A	1B	1C	2A	2B	2C
k__Fungi;p__Ascomycota;c__Eurotiomycetes;o__Eurotiales;f__Trichocomaceae;g__Paecilomyces	0	0	0.00261097	0.000885761	0	0		Ascomycota: Archaeorhizomycetes	0	0.00120337	0.000870322	2.39e-05	0.0156531	0.00686948
k__Fungi;p__Ascomycota;c__Eurotiomycetes;o__Eurotiales;f__Trichocomaceae;g__Penicillium	0.00571919	0.00120337	0.00174064	0.00667912	0.000513215	0.00441609		Ascomycota: Dothideomycetes	0.00314555	0.258123	0.0343777	0.332304	0.0982807	0.166585
k__Fungi;p__Ascomycota;c__Eurotiomycetes;o__Eurotiales;f__Trichocomaceae;g__Talaromyces	0.00714899	0.00180505	0.00609225	0.00215455	0.000513215	0.000981354		Ascomycota: Eurotiomycetes	0.106949	0.0505415	0.0548303	0.0247534	0.00256608	0.00858685
k__Fungi;p__Ascomycota;c__Eurotiomycetes;o__Eurotiales;f__Trichocomaceae;g__unidentified	0.0940806	0.0306859	0.0413403	0.00823518	0.000769823	0.00294406		Ascomycota: Incertae_sedis	0.000571919	0	0	4.79e-05	0	0
k__Fungi;p__Ascomycota;c__Eurotiomycetes;o__Onygenales;f__Arthrodermataceae;g__Arthroderma	0	0.00962695	0.000435161	0	0	0		Ascomycota: Lecanoromycetes	0	0.0216607	0.00522193	0.000550628	0.000769823	0.000245339
k__Fungi;p__Ascomycota;c__Eurotiomycetes;o__Onygenales;f__Gymnoascaceae;g__Gymnoascus	0	0	0	0	0.000513215	0		Ascomycota: Leotiomycetes	0	0.000601685	0.000435161	0.000143597	0.0318193	0.00122669
k__Fungi;p__Ascomycota;c__Eurotiomycetes;o__Onygenales;f__Onygenaceae;g__Chrysosporium	0	0.00120337	0	0	0	0		Ascomycota: Pezizomycetes	0.00228767	0.00361011	0.000870322	0.00141243	0.000256608	0.00294406
k__Fungi;p__Ascomycota;c__Incertae_sedis;o__Incertae_sedis;f__Incertae_sedis;g__Calcarisporiella	0.000571919	0	0	4.79e-05	0	0		Ascomycota: Saccharomycetes	0	0	0	0.000167597	0	0
k__Fungi;p__Ascomycota;c__Lecanoromycetes;o__Lecanorales;f__Cladoniaceae;g__Cladia	0	0	0	0.000119697	0.000769823	0		Ascomycota: Sordariomycetes	0.586503	0.433815	0.452132	0.444293	0.0387478	0.103288
k__Fungi;p__Ascomycota;c__Lecanoromycetes;o__Lecanorales;f__Hymeneliaceae;g__Aspicilia	0	0.00120337	0	0	0	0		Ascomycota: unidentified	0.0231627	0.00361011	0.00826806	0.0388538	0.0366949	0.0446516
k__Fungi;p__Ascomycota;c__Lecanoromycetes;o__Lecanorales;f__Lecanoraceae;g__Pyrrhospora	0	0	0	0.000167576	0	0.000245339		Basidiomycota: Agaricomycetes	0.00371747	0.0138387	0.0469974	0.00292052	0.000256608	0.0220805
k__Fungi;p__Ascomycota;c__Lecanoromycetes;o__Lecanorales;f__Lecanoraceae;g__Rhizoplaca	0	0	0	4.79e-05	0	0		Basidiomycota: Agaricostilbomycetes	0	0	0	0.000239395	0	0
k__Fungi;p__Ascomycota;c__Lecanoromycetes;o__Lecanorales;f__Micareaceae;g__Micarea	0	0	0.00522193	0	0	0		Basidiomycota: Incertae_sedis	0	0	0	0	0.000513215	0
k__Fungi;p__Ascomycota;c__Lecanoromycetes;o__Ostropales;f__Stictidaceae;g__Cryptodiscus	0	0	0	0.000215455	0	0		Basidiomycota: Microbotryomycetes	0	0.000601685	0.000435161	0.000406932	0	0
k__Fungi;p__Ascomycota;c__Lecanoromycetes;o__Teloschistales;f__Caliciaceae;g__Calicium	0	0.00902527	0	0	0	0		Basidiomycota: Tremellomycetes	0.00228767	0.00300842	0.00304613	0.00268118	0.00256608	0.00245339
k__Fungi;p__Ascomycota;c__Lecanoromycetes;o__Teloschistales;f__Physciaceae;g__Anaptychia	0	0.00481348	0	0	0	0		Basidiomycota: Ustilaginomycetes	0.00343151	0	0.000435161	0.0149861	0.000256608	0.000245339
k__Fungi;p__Ascomycota;c__Lecanoromycetes;o__Teloschistales;f__Physciaceae;g__Buellia	0	0.00481348	0	0	0	0		Basidiomycota: unidentified	0.00114384	0	0	0.00416547	0.000769823	0.000490677
k__Fungi;p__Ascomycota;c__Lecanoromycetes;o__Teloschistales;f__Teloschistaceae;g__Caloplaca	0	0.00180505	0	0	0	0		Chytridiomycota: Chytridiomycetes	0	0	0	4.79e-05	0	0
k__Fungi;p__Ascomycota;c__Leotiomycetes;o__Helotiales;f__Geoglossaceae;g__Geoglossum	0	0	0	0	0.0318193	0.00122669		Chytridiomycota: unidentified	0.000571919	0	0	0.000143637	0	0
k__Fungi;p__Ascomycota;c__Leotiomycetes;o__Helotiales;f__unidentified;g__unidentified	0	0.000601685	0	0.000119697	0	0		Glomeromycota: Glomeromycetes	0	0.00120337	0.0021758	0.00148427	0.000769823	0
k__Fungi;p__Ascomycota;c__Leotiomycetes;o__Rhytismatales;f__Rhytismataceae;g__Ploioderma	0	0	0.000435161	2.39e-05	0	0		Glomeromycota: unidentified	0	0	0	0.000215455	0	0.000981354
k__Fungi;p__Ascomycota;c__Pezizomycetes;o__Pezizales;f__Pyronemataceae;g__unidentified	0.00228767	0.00361011	0.000870322	0.00141243	0.000256608	0.000490677		Zygomycota: Incertae_sedis	0	0	0	9.58e-05	0	0
k__Fungi;p__Ascomycota;c__Pezizomycetes;o__Pezizales;f__Tuberaceae;g__unidentified	0	0	0	0	0	0.00245339
k__Fungi;p__Ascomycota;c__Saccharomycetes;o__Saccharomycetales;f__Incertae_sedis;g__Candida	0	0	0	4.79e-05	0	0
k__Fungi;p__Ascomycota;c__Saccharomycetes;o__Saccharomycetales;f__Metschnikowiaceae;g__Metschnikowia	0	0	0	0.000119697	0	0
k__Fungi;p__Ascomycota;c__Sordariomycetes;o__Chaetosphaeriales;f__Chaetosphaeriaceae;g__Thozetella	0	0	0	0.000119697	0.000513215	0.000736016
k__Fungi;p__Ascomycota;c__Sordariomycetes;o__Coniochaetales;f__Coniochaetaceae;g__Lecythophora	0.000285959	0	0	0	0	0
k__Fungi;p__Ascomycota;c__Sordariomycetes;o__Coniochaetales;f__unidentified;g__unidentified	0	0	0	0.000598487	0	0
k__Fungi;p__Ascomycota;c__Sordariomycetes;o__Hypocreales;f__Bionectriaceae;g__Hydropisphaera	0	0	0	9.58e-05	0	0
k__Fungi;p__Ascomycota;c__Sordariomycetes;o__Hypocreales;f__Clavicipitaceae;g__Beauveria	0	0	0	0	0	0.000490677
k__Fungi;p__Ascomycota;c__Sordariomycetes;o__Hypocreales;f__Clavicipitaceae;g__Cordyceps	0	0	0	4.79e-05	0	0
k__Fungi;p__Ascomycota;c__Sordariomycetes;o__Hypocreales;f__Clavicipitaceae;g__Metarhizium	0	0	0	0	0.000256608	0
k__Fungi;p__Ascomycota;c__Sordariomycetes;o__Hypocreales;f__Clavicipitaceae;g__Nomuraea	0	0	0	9.58e-05	0	0
k__Fungi;p__Ascomycota;c__Sordariomycetes;o__Hypocreales;f__Cordycipitaceae;g__Lecanicillium	0	0	0	0.00134061	0	0
k__Fungi;p__Ascomycota;c__Sordariomycetes;o__Hypocreales;f__Hypocreaceae;g__Acrostalagmus	0	0	0	9.58e-05	0	0
k__Fungi;p__Ascomycota;c__Sordariomycetes;o__Hypocreales;f__Hypocreaceae;g__Gliocephalotrichum	0	0	0.000870322	0	0	0
k__Fungi;p__Ascomycota;c__Sordariomycetes;o__Hypocreales;f__Hypocreaceae;g__Hypocrea	0.00171576	0	0.000870322	0	0	0
k__Fungi;p__Ascomycota;c__Sordariomycetes;o__Hypocreales;f__Hypocreaceae;g__Hypomyces	0	0	0	0.000574548	0.000513215	0
k__Fungi;p__Ascomycota;c__Sordariomycetes;o__Hypocreales;f__Hypocreaceae;g__Trichoderma	0.00457535	0.00240674	0.0021758	4.79e-05	0	0
k__Fungi;p__Ascomycota;c__Sordariomycetes;o__Hypocreales;f__Hypocreaceae;g__unidentified	0	0	0	4.79e-05	0	0
k__Fungi;p__Ascomycota;c__Sordariomycetes;o__Hypocreales;f__Incertae_sedis;g__Acremonium	0.245925	0.0968712	0.113577	0.158455	0.00795484	0.047105
k__Fungi;p__Ascomycota;c__Sordariomycetes;o__Hypocreales;f__Incertae_sedis;g__Emericellopsis	0.000285959	0	0	2.39e-05	0	0
k__Fungi;p__Ascomycota;c__Sordariomycetes;o__Hypocreales;f__Incertae_sedis;g__Gliomastix	0	0	0	4.79e-05	0	0
k__Fungi;p__Ascomycota;c__Sordariomycetes;o__Hypocreales;f__Incertae_sedis;g__Stilbella	0	0	0	0.000574548	0	0.000245339
k__Fungi;p__Ascomycota;c__Sordariomycetes;o__Hypocreales;f__Nectriaceae;g__Fusarium	0.00314555	0.00180505	0.00174064	0.00682275	0.00436233	0.00196271
k__Fungi;p__Ascomycota;c__Sordariomycetes;o__Hypocreales;f__Nectriaceae;g__Haematonectria	0.194166	0.0944645	0.0609225	0.221656	0.0148832	0.0341021
k__Fungi;p__Ascomycota;c__Sordariomycetes;o__Hypocreales;f__Nectriaceae;g__Neonectria	0.00114384	0	0.0021758	0	0	0
k__Fungi;p__Ascomycota;c__Sordariomycetes;o__Hypocreales;f__Nectriaceae;g__Pleonectria	0	0	0	0.000119697	0	0
k__Fungi;p__Ascomycota;c__Sordariomycetes;o__Hypocreales;f__Nectriaceae;g__unidentified	0	0	0	7.18e-05	0	0
k__Fungi;p__Ascomycota;c__Sordariomycetes;o__Hypocreales;f__Niessliaceae;g__Monocillium	0	0	0	0.00471608	0.00102643	0.000981354
k__Fungi;p__Ascomycota;c__Sordariomycetes;o__Hypocreales;f__Ophiocordycipitaceae;g__Ophiocordyceps	0	0	0	0.000143637	0	0
k__Fungi;p__Ascomycota;c__Sordariomycetes;o__Hypocreales;f__Ophiocordycipitaceae;g__Tolypocladium	0	0	0	0.000574548	0	0
k__Fungi;p__Ascomycota;c__Sordariomycetes;o__Hypocreales;f__unidentified;g__unidentified	0	0	0	0.000622427	0	0
k__Fungi;p__Ascomycota;c__Sordariomycetes;o__Incertae_sedis;f__Apiosporaceae;g__Arthrinium	0	0	0	4.79e-05	0	0
k__Fungi;p__Ascomycota;c__Sordariomycetes;o__Incertae_sedis;f__Glomerellaceae;g__Glomerella	0	0	0	0.00045485	0	0.000245339
k__Fungi;p__Ascomycota;c__Sordariomycetes;o__Incertae_sedis;f__Incertae_sedis;g__Savoryella	0	0	0	0.00423729	0.000256608	0.000981354
k__Fungi;p__Ascomycota;c__Sordariomycetes;o__Incertae_sedis;f__Magnaporthaceae;g__Magnaporthe	0.000571919	0	0	0.00299243	0.000513215	0.000490677
k__Fungi;p__Ascomycota;c__Sordariomycetes;o__Incertae_sedis;f__Plectosphaerellaceae;g__unidentified	0.0014298	0	0.000870322	0.000598487	0	0
k__Fungi;p__Ascomycota;c__Sordariomycetes;o__Lulworthiales;f__Lulworthiaceae;g__Lulwoana	0.120675	0.192539	0.24369	0.0103179	0.00487555	0.0076055
k__Fungi;p__Ascomycota;c__Sordariomycetes;o__Microascales;f__Halosphaeriaceae;g__Corollospora	0.00657707	0.00842359	0.00609225	0.0100546	0.000256608	0.00122669
k__Fungi;p__Ascomycota;c__Sordariomycetes;o__Microascales;f__Halosphaeriaceae;g__Tirispora	0	0	0	0.000239395	0	0
k__Fungi;p__Ascomycota;c__Sordariomycetes;o__Microascales;f__Microascaceae;g__Microascus	0	0	0	4.79e-05	0	0
k__Fungi;p__Ascomycota;c__Sordariomycetes;o__Ophiostomatales;f__Ophiostomataceae;g__Leptographium	0	0	0	0.0121852	0.00256608	0.00539745
k__Fungi;p__Ascomycota;c__Sordariomycetes;o__Sordariales;f__Cephalothecaceae;g__Phialemonium	0	0	0	0	0	0.000736016
k__Fungi;p__Ascomycota;c__Sordariomycetes;o__Sordariales;f__Chaetomiaceae;g__Chaetomium	0	0	0	0.00045485	0	0
k__Fungi;p__Ascomycota;c__Sordariomycetes;o__Sordariales;f__Lasiosphaeriaceae;g__Apiosordaria	0	0.000601685	0.000435161	0	0	0
k__Fungi;p__Ascomycota;c__Sordariomycetes;o__Sordariales;f__Lasiosphaeriaceae;g__Podospora	0	0	0	0.00521881	0	0
k__Fungi;p__Ascomycota;c__Sordariomycetes;o__Xylariales;f__Amphisphaeriaceae;g__Bartalinia	0	0	0	4.79e-05	0.000256608	0.000490677
k__Fungi;p__Ascomycota;c__Sordariomycetes;o__Xylariales;f__Diatrypaceae;g__Eutypa	0	0	0	0	0.000256608	0
k__Fungi;p__Ascomycota;c__Sordariomycetes;o__Xylariales;f__Xylariaceae;g__Emarcea	0	0	0	9.58e-05	0	0
k__Fungi;p__Ascomycota;c__Sordariomycetes;o__Xylariales;f__Xylariaceae;g__Hypoxylon	0	0.000601685	0.000870322	0	0	0.000245339
k__Fungi;p__Ascomycota;c__Sordariomycetes;o__Xylariales;f__Xylariaceae;g__Xylaria	0	0	0	0.000311213	0	0.000245339
k__Fungi;p__Ascomycota;c__Sordariomycetes;o__Xylariales;f__unidentified;g__unidentified	0	0	0	7.18e-05	0	0
k__Fungi;p__Ascomycota;c__Sordariomycetes;o__unidentified;f__unidentified;g__unidentified	0.00600515	0.0361011	0.0178416	2.39e-05	0.000256608	0
k__Fungi;p__Ascomycota;c__unidentified;o__unidentified;f__unidentified;g__unidentified	0.0231627	0.00361011	0.00826806	0.0388538	0.0366949	0.0446516
k__Fungi;p__Basidiomycota;c__Agaricomycetes;o__Agaricales;f__Agaricaceae;g__unidentified	0	0	0	4.79e-05	0	0
k__Fungi;p__Basidiomycota;c__Agaricomycetes;o__Agaricales;f__Amanitaceae;g__Amanita	0.000285959	0.00240674	0.00130548	0.000191516	0	0.000245339
k__Fungi;p__Basidiomycota;c__Agaricomycetes;o__Agaricales;f__Cortinariaceae;g__Cortinarius	0	0	0	0	0	0.00417076
k__Fungi;p__Basidiomycota;c__Agaricomycetes;o__Agaricales;f__Cortinariaceae;g__Flammulaster	0	0	0	2.39e-05	0	0.000245339
k__Fungi;p__Basidiomycota;c__Agaricomycetes;o__Agaricales;f__Cortinariaceae;g__unidentified	0	0.00120337	0	0.000215455	0	0
k__Fungi;p__Basidiomycota;c__Agaricomycetes;o__Agaricales;f__Entolomataceae;g__Clitopilus	0	0	0	0.00047879	0	0
k__Fungi;p__Basidiomycota;c__Agaricomycetes;o__Agaricales;f__Hygrophoraceae;g__Hygrocybe	0.00171576	0	0.0021758	0	0	0
k__Fungi;p__Basidiomycota;c__Agaricomycetes;o__Agaricales;f__Lyophyllaceae;g__Lyophyllum	0.000285959	0	0.000435161	2.39e-05	0	0
k__Fungi;p__Basidiomycota;c__Agaricomycetes;o__Agaricales;f__Lyophyllaceae;g__Termitomyces	0	0	0	0.000502729	0	0
k__Fungi;p__Basidiomycota;c__Agaricomycetes;o__Agaricales;f__Marasmiaceae;g__Marasmiellus	0	0	0	4.79e-05	0	0
k__Fungi;p__Basidiomycota;c__Agaricomycetes;o__Agaricales;f__Mycenastraceae;g__Mycenastrum	0	0	0	4.79e-05	0	0
k__Fungi;p__Basidiomycota;c__Agaricomycetes;o__Agaricales;f__Pleurotaceae;g__Pleurotus	0	0.000601685	0	0	0.000256608	0
k__Fungi;p__Basidiomycota;c__Agaricomycetes;o__Agaricales;f__Schizophyllaceae;g__Porotheleum	0.000285959	0.00240674	0.0291558	0	0	0
k__Fungi;p__Basidiomycota;c__Agaricomycetes;o__Agaricales;f__Tricholomataceae;g__Cystoderma	0	0	0.000870322	0.000119697	0	0
k__Fungi;p__Basidiomycota;c__Agaricomycetes;o__Agaricales;f__Tricholomataceae;g__Omphalina	0.000285959	0.00601685	0.0113142	0	0	0
k__Fungi;p__Basidiomycota;c__Agaricomycetes;o__Agaricales;f__unidentified;g__unidentified	0	0	0	0.000119697	0	0
k__Fungi;p__Basidiomycota;c__Agaricomycetes;o__Boletales;f__Gyroporaceae;g__Gyroporus	0	0	0	9.58e-05	0	0
k__Fungi;p__Basidiomycota;c__Agaricomycetes;o__Boletales;f__Sclerodermataceae;g__Scleroderma	0.000285959	0	0	2.39e-05	0	0
k__Fungi;p__Basidiomycota;c__Agaricomycetes;o__Hymenochaetales;f__Hymenochaetaceae;g__Hymenochaete	0	0	0.000870322	0	0	0
k__Fungi;p__Basidiomycota;c__Agaricomycetes;o__Hymenochaetales;f__Hymenochaetaceae;g__Phellinus	0	0	0	0.000191516	0	0
k__Fungi;p__Basidiomycota;c__Agaricomycetes;o__Polyporales;f__Polyporaceae;g__Trichaptum	0	0	0	0.000311213	0	0.000245339
k__Fungi;p__Basidiomycota;c__Agaricomycetes;o__Polyporales;f__Steccherinaceae;g__Diplomitoporus	0	0.000601685	0	0.000430911	0	0
k__Fungi;p__Basidiomycota;c__Agaricomycetes;o__Polyporales;f__unidentified;g__unidentified	0.000571919	0	0	2.39e-05	0	0
k__Fungi;p__Basidiomycota;c__Agaricomycetes;o__Russulales;f__Stereaceae;g__unidentified	0	0	0.000870322	0	0	0
k__Fungi;p__Basidiomycota;c__Agaricomycetes;o__Thelephorales;f__unidentified;g__unidentified	0	0.000601685	0	2.39e-05	0	0.0171737
k__Fungi;p__Basidiomycota;c__Agaricostilbomycetes;o__Agaricostilbales;f__Kondoaceae;g__Kondoa	0	0	0	0.000239395	0	0
k__Fungi;p__Basidiomycota;c__Incertae_sedis;o__Malasseziales;f__Incertae_sedis;g__Malassezia	0	0	0	0	0.000513215	0
k__Fungi;p__Basidiomycota;c__Microbotryomycetes;o__Leucosporidiales;f__unidentified;g__unidentified	0	0	0.000435161	0	0	0
k__Fungi;p__Basidiomycota;c__Microbotryomycetes;o__Sporidiobolales;f__Incertae_sedis;g__Rhodosporidium	0	0.000601685	0	0	0	0
k__Fungi;p__Basidiomycota;c__Microbotryomycetes;o__Sporidiobolales;f__Incertae_sedis;g__Rhodotorula	0	0	0	0.000383032	0	0
k__Fungi;p__Basidiomycota;c__Microbotryomycetes;o__Sporidiobolales;f__unidentified;g__unidentified	0	0	0	2.39e-05	0	0
k__Fungi;p__Basidiomycota;c__Tremellomycetes;o__Filobasidiales;f__Filobasidiaceae;g__Cryptococcus	0	0	0	0.000239395	0.00230947	0.00196271
k__Fungi;p__Basidiomycota;c__Tremellomycetes;o__Tremellales;f__Incertae_sedis;g__Hannaella	0.00228767	0.00300842	0.00304613	0.00241789	0.000256608	0.000490677
k__Fungi;p__Basidiomycota;c__Tremellomycetes;o__Tremellales;f__Tremellaceae;g__Tremella	0	0	0	2.39e-05	0	0
k__Fungi;p__Basidiomycota;c__Ustilaginomycetes;o__Ustilaginales;f__Cintractiaceae;g__Cintractia	0	0	0	4.79e-05	0	0
k__Fungi;p__Basidiomycota;c__Ustilaginomycetes;o__Ustilaginales;f__Ustilaginaceae;g__Schizonella	0.00343151	0	0.000435161	0.0149382	0.000256608	0.000245339
k__Fungi;p__Basidiomycota;c__unidentified;o__unidentified;f__unidentified;g__unidentified	0.00114384	0	0	0.00416547	0.000769823	0.000490677
k__Fungi;p__Chytridiomycota;c__Chytridiomycetes;o__Spizellomycetales;f__Spizellomycetaceae;g__Spizellomyces	0	0	0	4.79e-05	0	0
k__Fungi;p__Chytridiomycota;c__unidentified;o__unidentified;f__unidentified;g__unidentified	0.000571919	0	0	0.000143637	0	0
k__Fungi;p__Glomeromycota;c__Glomeromycetes;o__Diversisporales;f__unidentified;g__unidentified	0	0	0	4.79e-05	0	0
k__Fungi;p__Glomeromycota;c__Glomeromycetes;o__Glomerales;f__Glomeraceae;g__Rhizophagus	0	0.00120337	0	0	0	0
k__Fungi;p__Glomeromycota;c__Glomeromycetes;o__Glomerales;f__Glomeraceae;g__unidentified	0	0	0	0.00143637	0.000769823	0
k__Fungi;p__Glomeromycota;c__Glomeromycetes;o__Paraglomerales;f__unidentified;g__unidentified	0	0	0.0021758	0	0	0
k__Fungi;p__Glomeromycota;c__unidentified;o__unidentified;f__unidentified;g__unidentified	0	0	0	0.000215455	0	0.000981354
k__Fungi;p__Zygomycota;c__Incertae_sedis;o__Mortierellales;f__Mortierellaceae;g__unidentified	0	0	0	9.58e-05	0	0
k__Fungi;p__unidentified;c__unidentified;o__unidentified;f__unidentified;g__unidentified	0.264226	0.207581	0.375109	0.127502	0.766744	0.529441

## Sheet: Fungi_GK
	G1	G2	G3	G4	G5	G6	G7	G8	G9			G1	G2	G3	G4	G5	G6	G7	G8	G9
k__Fungi;p__Ascomycota;c__Dothideomycetes;o__Botryosphaeriales;f__Botryosphaeriaceae;g__Microdiplodia	0	0	0	0.00245015	0	0	0.00148096	0	0		Ascomycota	0.0325137	0.0458716	0.247715	0.577257	0.207219	0.0840237	0.483427	0.18125	0.317644
k__Fungi;p__Ascomycota;c__Dothideomycetes;o__Botryosphaeriales;f__Botryosphaeriaceae;g__Pseudofusicoccum	0	0	0	6.13e-05	0	0	0	0	0		Basidiomycota	0.164068	0	0.0022718	0.00618677	0.00668449	0.131361	0.00282085	0.05625	0.00157806
k__Fungi;p__Ascomycota;c__Dothideomycetes;o__Capnodiales;f__Incertae_sedis;g__Rachicladosporium	0	0	0	0.000306269	0	0	0	0	0		Chytridiomycota	0.00556971	0.0412844	0.00167128	0	0.0013369	0	0	0	0
k__Fungi;p__Ascomycota;c__Dothideomycetes;o__Capnodiales;f__Incertae_sedis;g__Xenomeris	0	0	0	3.06e-05	0	0	0.000211566	0	0.000857662		Glomeromycota	9.52e-05	0	0	0	0	0	0	0	0
k__Fungi;p__Ascomycota;c__Dothideomycetes;o__Capnodiales;f__Mycosphaerellaceae;g__Kirramyces	0	0	0	0	0	0	0	0	0.000240145		Zygomycota	0	0	2.61e-05	0.00903495	0	0	0	0	6.86e-05
k__Fungi;p__Ascomycota;c__Dothideomycetes;o__Capnodiales;f__Mycosphaerellaceae;g__Mycosphaerella	0	0	0	3.06e-05	0	0	0.000282087	0	0		Fungi: unidentified	0.604813	0.899083	0.748159	0.407338	0.783422	0.146746	0.51086	0.7625	0.679543
k__Fungi;p__Ascomycota;c__Dothideomycetes;o__Capnodiales;f__Mycosphaerellaceae;g__Phaeothecoidea	0	0	0	0	0	0	0.000282087	0	0
k__Fungi;p__Ascomycota;c__Dothideomycetes;o__Capnodiales;f__Mycosphaerellaceae;g__unidentified	0	0	0	0	0.0013369	0	0.000282087	0	0.000823356
k__Fungi;p__Ascomycota;c__Dothideomycetes;o__Capnodiales;f__Schizothyriaceae;g__Zygophiala	0	0	0	0	0	0	0	0	6.86e-05
k__Fungi;p__Ascomycota;c__Dothideomycetes;o__Capnodiales;f__Teratosphaeriaceae;g__Catenulostroma	0	0	2.61e-05	0.00266454	0	0	0.000141044	0	0
k__Fungi;p__Ascomycota;c__Dothideomycetes;o__Capnodiales;f__Teratosphaeriaceae;g__Devriesia	0	0	0	0.000520658	0	0	0.00148096	0	0.000343065
k__Fungi;p__Ascomycota;c__Dothideomycetes;o__Capnodiales;f__Teratosphaeriaceae;g__Penidiella	0	0	0	0.000214389	0	0	0.000211566	0	0
k__Fungi;p__Ascomycota;c__Dothideomycetes;o__Capnodiales;f__Teratosphaeriaceae;g__Teratosphaeria	0	0	0	0.00621727	0	0	0.000846262	0	0.000480291
k__Fungi;p__Ascomycota;c__Dothideomycetes;o__Capnodiales;f__unidentified;g__unidentified	0	0	0	0	0	0	0.000141044	0	0
k__Fungi;p__Ascomycota;c__Dothideomycetes;o__Dothideales;f__Dothioraceae;g__Aureobasidium	0	0	0	0	0	0.000591716	0	0	0
k__Fungi;p__Ascomycota;c__Dothideomycetes;o__Incertae_sedis;f__Incertae_sedis;g__Cryomyces	0	0	0	0.000245015	0	0	0	0	0
k__Fungi;p__Ascomycota;c__Dothideomycetes;o__Incertae_sedis;f__Myxotrichaceae;g__Oidiodendron	0	0	0	6.13e-05	0	0	0	0	0
k__Fungi;p__Ascomycota;c__Dothideomycetes;o__Incertae_sedis;f__Myxotrichaceae;g__unidentified	0.00537929	0.00458716	0.185434	0	0	0	0.000141044	0	0.00195547
k__Fungi;p__Ascomycota;c__Dothideomycetes;o__Pleosporales;f__Cucurbitariaceae;g__Curreya	0	0	0	0.000275642	0	0	0	0	0
k__Fungi;p__Ascomycota;c__Dothideomycetes;o__Pleosporales;f__Didymosphaeriaceae;g__Asteromella	0	0	0	6.13e-05	0	0	0	0	0
k__Fungi;p__Ascomycota;c__Dothideomycetes;o__Pleosporales;f__Incertae_sedis;g__Phoma	2.38e-05	0	0	0	0	0	0	0	0
k__Fungi;p__Ascomycota;c__Dothideomycetes;o__Pleosporales;f__Lophiostomataceae;g__Lophiostoma	0	0	0	0.000826927	0	0	0	0	0
k__Fungi;p__Ascomycota;c__Dothideomycetes;o__Pleosporales;f__Montagnulaceae;g__Paraconiothyrium	0	0	0	0	0	0	0.000352609	0	0
k__Fungi;p__Ascomycota;c__Dothideomycetes;o__Pleosporales;f__Montagnulaceae;g__Paraphaeosphaeria	0	0	0	0.000153135	0	0	0.000141044	0	0
k__Fungi;p__Ascomycota;c__Dothideomycetes;o__Pleosporales;f__Phaeosphaeriaceae;g__Ampelomyces	0	0	0	0.000153135	0	0	0	0	0
k__Fungi;p__Ascomycota;c__Dothideomycetes;o__Pleosporales;f__Phaeosphaeriaceae;g__Monascostroma	0	0	2.61e-05	0.00361398	0	0.000591716	7.05e-05	0	0
k__Fungi;p__Ascomycota;c__Dothideomycetes;o__Pleosporales;f__Pleosporaceae;g__Alternaria	0	0	0	0.000245015	0	0	0.000141044	0	0
k__Fungi;p__Ascomycota;c__Dothideomycetes;o__Pleosporales;f__Pleosporaceae;g__Cochliobolus	0	0	0	0.000153135	0	0	0	0	0
k__Fungi;p__Ascomycota;c__Dothideomycetes;o__Pleosporales;f__Pleosporaceae;g__Epicoccum	0.000214219	0	0	0.00388962	0	0	0.000916784	0	0.00188686			G1	G2	G3	G4	G5	G6	G7	G8	G9
k__Fungi;p__Ascomycota;c__Dothideomycetes;o__Pleosporales;f__Pleosporaceae;g__Leptosphaerulina	0	0	0	0.000306269	0	0	0.000705219	0	0		Ascomycota: Dothideomycetes	0.00561731	0.00458716	0.186557	0.333344	0.00401069	0.00414201	0.0236953	0.00625	0.0846684
k__Fungi;p__Ascomycota;c__Dothideomycetes;o__Pleosporales;f__Pleosporaceae;g__Lewia	0	0	0	0.000980062	0	0	7.05e-05	0	0		Ascomycota: Eurotiomycetes	0.00380834	0	0.000705016	0.0832747	0.144385	0.0449704	0.234485	0.0375	0.162201
k__Fungi;p__Ascomycota;c__Dothideomycetes;o__Pleosporales;f__Pleosporaceae;g__Pleospora	0	0	0	6.13e-05	0	0	0	0	0		Ascomycota: Incertae_sedis	0	0	0	0.000245015	0	0	0.00126939	0	0.00432262
k__Fungi;p__Ascomycota;c__Dothideomycetes;o__Pleosporales;f__Sporormiaceae;g__Preussia	0	0	0	6.13e-05	0	0	0	0	0		Ascomycota: Lecanoromycetes	0	0	5.22e-05	0.0025115	0.0013369	0	0.0205924	0	0.0173934
k__Fungi;p__Ascomycota;c__Dothideomycetes;o__Pleosporales;f__Venturiaceae;g__Fusicladium	0	0	0	0.000122508	0	0	0	0	0		Ascomycota: Leotiomycetes	0.00535549	0	0.000731185	0.0154666	0	0.00473373	0.15402	0.025	0.00552333
k__Fungi;p__Ascomycota;c__Dothideomycetes;o__Pleosporales;f__Venturiaceae;g__Sympoventuria	0	0	2.61e-05	0.00211326	0	0	0	0	0		Ascomycota: Orbiliomycetes	0	0	0	0	0	0	0.00197461	0	0
k__Fungi;p__Ascomycota;c__Dothideomycetes;o__Pleosporales;f__Venturiaceae;g__unidentified	0	0	0.000913981	0.282074	0	0.000591716	0.00528914	0.00625	3.43e-05		Ascomycota: Pezizomycetes	0.00140433	0	0.0460385	6.13e-05	0	0.00177515	0	0	0.000343065
k__Fungi;p__Ascomycota;c__Dothideomycetes;o__Pleosporales;f__unidentified;g__unidentified	0	0	0	0.0007963	0	0	0	0	0		Ascomycota: Saccharomycetes	0.00133292	0	0	0	0	0	0	0	0
k__Fungi;p__Ascomycota;c__Dothideomycetes;o__unidentified;f__unidentified;g__unidentified	0	0	0.000130569	0.0246547	0.0026738	0.00236686	0.0105078	0	0.0779787		Ascomycota: Sordariomycetes	0.0113774	0.0412844	0.0117511	0.0263394	0.0548128	0.0224852	0.0159379	0.0875	0.0374284
k__Fungi;p__Ascomycota;c__Eurotiomycetes;o__Chaetothyriales;f__Herpotrichiellaceae;g__Capronia	0	0	0	0.0007963	0	0	7.05e-05	0	0		Ascomycota: unidentified	0.00361793	0	0.00188019	0.116015	0.0026738	0.00591716	0.0314528	0.025	0.00576349
k__Fungi;p__Ascomycota;c__Eurotiomycetes;o__Chaetothyriales;f__Herpotrichiellaceae;g__Cladophialophora	0	0	0	9.19e-05	0	0	0	0	0		Basidiomycota: Agaricomycetes	0.162402	0	7.83e-05	0.00517604	0.00401069	0.131361	0.00176303	0.05625	0.00133793
k__Fungi;p__Ascomycota;c__Eurotiomycetes;o__Chaetothyriales;f__unidentified;g__unidentified	0	0	0	0	0	0	0	0	6.86e-05		Basidiomycota: Exobasidiomycetes	0	0	0	0.000122508	0	0	0	0	0
k__Fungi;p__Ascomycota;c__Eurotiomycetes;o__Eurotiales;f__Trichocomaceae;g__Aspergillus	0	0	0.000104455	0	0	0.0343195	0.000493653	0	0		Basidiomycota: Microbotryomycetes	0.00138052	0	0.0021152	9.19e-05	0.0013369	0	0	0	6.86e-05
k__Fungi;p__Ascomycota;c__Eurotiomycetes;o__Eurotiales;f__Trichocomaceae;g__Chaetosartorya	0	0	0	9.19e-05	0	0	0	0	0		Basidiomycota: Tremellomycetes	0	0	2.61e-05	0.000245035	0.0013369	0	0.00105783	0	0.000171526
k__Fungi;p__Ascomycota;c__Eurotiomycetes;o__Eurotiales;f__Trichocomaceae;g__Eupenicillium	0	0	0	0.000490031	0	0	0.000352609	0	0		Basidiomycota: unidentified	0.000285626	0	5.22e-05	0.000551285	0	0	0	0	0
k__Fungi;p__Ascomycota;c__Eurotiomycetes;o__Eurotiales;f__Trichocomaceae;g__Neosartorya	0.000142813	0	0	0.00324646	0	0	0.00105783	0	0		Chytridiomycota: Chytridiomycetes	0.00556971	0.0412844	0.00167128	0	0.0013369	0	0	0	0
k__Fungi;p__Ascomycota;c__Eurotiomycetes;o__Eurotiales;f__Trichocomaceae;g__Paecilomyces	0	0	0	0	0	0.000591716	0.000352609	0	0		Glomeromycota: Glomeromycetes	9.52e-05	0	0	0	0	0	0	0	0
k__Fungi;p__Ascomycota;c__Eurotiomycetes;o__Eurotiales;f__Trichocomaceae;g__Penicillium	0.00149954	0	0.000496161	0.0779455	0.144385	0.0100592	0.194288	0.0375	0.162132		Zygomycota: Incertae_sedis	0	0	2.61e-05	0.00903495	0	0	0	0	6.86e-05
k__Fungi;p__Ascomycota;c__Eurotiomycetes;o__Eurotiales;f__Trichocomaceae;g__Talaromyces	0.00183277	0	0	0.000612539	0	0	0.00218618	0	0
k__Fungi;p__Ascomycota;c__Eurotiomycetes;o__Eurotiales;f__Trichocomaceae;g__unidentified	0.000309428	0	0	0	0	0	0.0356841	0	0
k__Fungi;p__Ascomycota;c__Eurotiomycetes;o__Verrucariales;f__Verrucariaceae;g__Atla	0	0	5.22e-05	0	0	0	0	0	0
k__Fungi;p__Ascomycota;c__Eurotiomycetes;o__Verrucariales;f__Verrucariaceae;g__Dermatocarpon	2.38e-05	0	5.22e-05	0	0	0	0	0	0
k__Fungi;p__Ascomycota;c__Incertae_sedis;o__Incertae_sedis;f__Incertae_sedis;g__Acrodontium	0	0	0	0.000245015	0	0	0.000564175	0	0.00394525
k__Fungi;p__Ascomycota;c__Incertae_sedis;o__Incertae_sedis;f__Incertae_sedis;g__Calcarisporiella	0	0	0	0	0	0	0	0	0.000377371
k__Fungi;p__Ascomycota;c__Incertae_sedis;o__Incertae_sedis;f__Incertae_sedis;g__Chalara	0	0	0	0	0	0	0.000705219	0	0
k__Fungi;p__Ascomycota;c__Lecanoromycetes;o__Lecanorales;f__Hymeneliaceae;g__Lobothallia	0	0	0	0	0.0013369	0	0.0200282	0	0
k__Fungi;p__Ascomycota;c__Lecanoromycetes;o__Lecanorales;f__Micareaceae;g__Micarea	0	0	0	6.13e-05	0	0	0	0	0
k__Fungi;p__Ascomycota;c__Lecanoromycetes;o__Lecanorales;f__Parmeliaceae;g__Parmelina	0	0	0	0.000153135	0	0	0	0	0
k__Fungi;p__Ascomycota;c__Lecanoromycetes;o__Lecanorales;f__Ramalinaceae;g__Tephromela	0	0	0	0	0	0	0.000141044	0	0
k__Fungi;p__Ascomycota;c__Lecanoromycetes;o__Lecideales;f__Porpidiaceae;g__Bellemerea	0	0	0	0	0	0	0	0	0.000102919
k__Fungi;p__Ascomycota;c__Lecanoromycetes;o__Ostropales;f__Stictidaceae;g__Cryptodiscus	0	0	0	0	0	0	0.000141044	0	0
k__Fungi;p__Ascomycota;c__Lecanoromycetes;o__Teloschistales;f__Physciaceae;g__Physcia	0	0	0	0	0	0	0.000141044	0	0
k__Fungi;p__Ascomycota;c__Lecanoromycetes;o__Teloschistales;f__Physciaceae;g__Rinodina	0	0	0	6.13e-05	0	0	0	0	0
k__Fungi;p__Ascomycota;c__Lecanoromycetes;o__Teloschistales;f__Teloschistaceae;g__Caloplaca	0	0	5.22e-05	0.000122508	0	0	0	0	0
k__Fungi;p__Ascomycota;c__Lecanoromycetes;o__Teloschistales;f__Teloschistaceae;g__Xanthomendoza	0	0	0	0.00162323	0	0	0	0	0.0172219
k__Fungi;p__Ascomycota;c__Lecanoromycetes;o__Teloschistales;f__Teloschistaceae;g__Xanthoria	0	0	0	0	0	0	0.000141044	0	6.86e-05
k__Fungi;p__Ascomycota;c__Lecanoromycetes;o__unidentified;f__unidentified;g__unidentified	0	0	0	0.000490031	0	0	0	0	0
k__Fungi;p__Ascomycota;c__Leotiomycetes;o__Helotiales;f__Dermateaceae;g__Cryptosporiopsis	0	0	0	0	0	0	0.000705219	0	0
k__Fungi;p__Ascomycota;c__Leotiomycetes;o__Helotiales;f__Dermateaceae;g__Gloeosporium	0	0	0	0	0	0	0.000211566	0	0
k__Fungi;p__Ascomycota;c__Leotiomycetes;o__Helotiales;f__Dermateaceae;g__Mollisia	0	0	0.000104455	0	0	0	0	0	0
k__Fungi;p__Ascomycota;c__Leotiomycetes;o__Helotiales;f__Dermateaceae;g__Pezicula	0	0	0	0	0	0	0.000705219	0	0
k__Fungi;p__Ascomycota;c__Leotiomycetes;o__Helotiales;f__Dermateaceae;g__unidentified	0.000142813	0	0	0	0	0	0.0230606	0	0
k__Fungi;p__Ascomycota;c__Leotiomycetes;o__Helotiales;f__Helotiaceae;g__Rhizoscyphus	0	0	0	6.13e-05	0	0	0.000634697	0	0
k__Fungi;p__Ascomycota;c__Leotiomycetes;o__Helotiales;f__Helotiaceae;g__unidentified	0	0	0	0.000122508	0	0	0	0	0
k__Fungi;p__Ascomycota;c__Leotiomycetes;o__Helotiales;f__Incertae_sedis;g__Hyalodendriella	0	0	0	0	0	0	0.000141044	0	0
k__Fungi;p__Ascomycota;c__Leotiomycetes;o__Helotiales;f__Incertae_sedis;g__Pilidium	0	0	0	0	0	0	0	0	0.00068613
k__Fungi;p__Ascomycota;c__Leotiomycetes;o__Helotiales;f__Incertae_sedis;g__Trimmatostroma	0	0	0.000156683	0	0	0	0	0	6.86e-05
k__Fungi;p__Ascomycota;c__Leotiomycetes;o__Helotiales;f__Sclerotiniaceae;g__Monilinia	0	0	0	0	0	0	0.000141044	0	0
k__Fungi;p__Ascomycota;c__Leotiomycetes;o__Helotiales;f__unidentified;g__unidentified	0.00521267	0	0.000182796	0.00343022	0	0	0.0739069	0.025	0.0047686
k__Fungi;p__Ascomycota;c__Leotiomycetes;o__Incertae_sedis;f__Incertae_sedis;g__Collophora	0	0	0	0	0	0	0.000141044	0	0
k__Fungi;p__Ascomycota;c__Leotiomycetes;o__Incertae_sedis;f__Incertae_sedis;g__Geomyces	0	0	0	0.000122508	0	0	7.05e-05	0	0
k__Fungi;p__Ascomycota;c__Leotiomycetes;o__Incertae_sedis;f__Incertae_sedis;g__Meliniomyces	0	0	0	0	0	0	0.000141044	0	0
k__Fungi;p__Ascomycota;c__Leotiomycetes;o__Leotiales;f__Bulgariaceae;g__Phacidiopycnis	0	0	0	0	0	0	0.000141044	0	0
k__Fungi;p__Ascomycota;c__Leotiomycetes;o__unidentified;f__unidentified;g__unidentified	0	0	0.000287251	0.0117301	0	0.00473373	0.0540197	0	0
k__Fungi;p__Ascomycota;c__Orbiliomycetes;o__Orbiliales;f__unidentified;g__unidentified	0	0	0	0	0	0	0.00197461	0	0
k__Fungi;p__Ascomycota;c__Pezizomycetes;o__Pezizales;f__Pyronemataceae;g__Genea	0	0	0	6.13e-05	0	0	0	0	0
k__Fungi;p__Ascomycota;c__Pezizomycetes;o__Pezizales;f__Tuberaceae;g__unidentified	0.000166615	0	0	0	0	0.00177515	0	0	0
k__Fungi;p__Ascomycota;c__Pezizomycetes;o__Pezizales;f__unidentified;g__unidentified	0.00123771	0	0.0460385	0	0	0	0	0	0.000343065
k__Fungi;p__Ascomycota;c__Saccharomycetes;o__Saccharomycetales;f__Incertae_sedis;g__Candida	0.00128532	0	0	0	0	0	0	0	0
k__Fungi;p__Ascomycota;c__Saccharomycetes;o__Saccharomycetales;f__Incertae_sedis;g__Wickerhamomyces	4.76e-05	0	0	0	0	0	0	0	0
k__Fungi;p__Ascomycota;c__Sordariomycetes;o__Chaetosphaeriales;f__Chaetosphaeriaceae;g__Cylindrotrichum	0	0	0	0	0	0	0	0	0.000171532
k__Fungi;p__Ascomycota;c__Sordariomycetes;o__Chaetosphaeriales;f__Chaetosphaeriaceae;g__unidentified	0	0	0	0	0	0	0.000282087	0	0
k__Fungi;p__Ascomycota;c__Sordariomycetes;o__Coniochaetales;f__Coniochaetaceae;g__Lecythophora	0.000428439	0	0	0	0.00935829	0	0.00232722	0	0
k__Fungi;p__Ascomycota;c__Sordariomycetes;o__Diaporthales;f__Valsaceae;g__Ophiognomonia	0	0	0.000235024	0	0	0	0	0	0
k__Fungi;p__Ascomycota;c__Sordariomycetes;o__Diaporthales;f__Valsaceae;g__Phomopsis	0	0	0	0	0	0	0	0	0.000137226
k__Fungi;p__Ascomycota;c__Sordariomycetes;o__Diaporthales;f__unidentified;g__unidentified	0.00395116	0.0275229	0.000156683	0.00480843	0.00802139	0.00118343	7.05e-05	0.00625	0.0249065
k__Fungi;p__Ascomycota;c__Sordariomycetes;o__Hypocreales;f__Clavicipitaceae;g__Beauveria	0	0	0	0	0.0347594	0	0	0	0
k__Fungi;p__Ascomycota;c__Sordariomycetes;o__Hypocreales;f__Clavicipitaceae;g__Metarhizium	0.00102349	0	0	0	0	0.00236686	0	0	0
k__Fungi;p__Ascomycota;c__Sordariomycetes;o__Hypocreales;f__Clavicipitaceae;g__Pochonia	0.00490324	0.00458716	0.000443934	0.000857554	0	0	7.05e-05	0	0.000720436
k__Fungi;p__Ascomycota;c__Sordariomycetes;o__Hypocreales;f__Cordycipitaceae;g__Lecanicillium	0	0	0	0.000214389	0	0	0	0	0.000754743
k__Fungi;p__Ascomycota;c__Sordariomycetes;o__Hypocreales;f__Cordycipitaceae;g__Torrubiella	0	0	0	0	0	0	0	0	0.000445984
k__Fungi;p__Ascomycota;c__Sordariomycetes;o__Hypocreales;f__Hypocreaceae;g__Hypomyces	0.000166615	0	0	6.13e-05	0	0	0	0	0.000857662
k__Fungi;p__Ascomycota;c__Sordariomycetes;o__Hypocreales;f__Hypocreaceae;g__Trichoderma	0	0	0	0.000153135	0	0	0.000141044	0	0.000480291
k__Fungi;p__Ascomycota;c__Sordariomycetes;o__Hypocreales;f__Incertae_sedis;g__Acremonium	4.76e-05	0	5.22e-05	0.0039815	0	0	7.05e-05	0	0
k__Fungi;p__Ascomycota;c__Sordariomycetes;o__Hypocreales;f__Incertae_sedis;g__Myrothecium	0	0	0	6.13e-05	0	0	0	0	0
k__Fungi;p__Ascomycota;c__Sordariomycetes;o__Hypocreales;f__Nectriaceae;g__Calonectria	0	0	0	0.0011332	0	0	0	0	0
k__Fungi;p__Ascomycota;c__Sordariomycetes;o__Hypocreales;f__Nectriaceae;g__Fusarium	0.000642658	0	2.61e-05	0.00122508	0	0.00236686	0.00465444	0	0
k__Fungi;p__Ascomycota;c__Sordariomycetes;o__Hypocreales;f__Nectriaceae;g__Haematonectria	2.38e-05	0	0	0	0	0.000591716	0	0	0
k__Fungi;p__Ascomycota;c__Sordariomycetes;o__Hypocreales;f__Nectriaceae;g__Mariannaea	0	0	0	0	0	0	0	0	0.00562627
k__Fungi;p__Ascomycota;c__Sordariomycetes;o__Hypocreales;f__Nectriaceae;g__Nectria	0	0.00458716	0.0108111	3.06e-05	0	0	0	0	0
k__Fungi;p__Ascomycota;c__Sordariomycetes;o__Hypocreales;f__unidentified;g__unidentified	0	0	0	6.13e-05	0	0	0	0	0
k__Fungi;p__Ascomycota;c__Sordariomycetes;o__Incertae_sedis;f__Apiosporaceae;g__Arthrinium	0	0	0	6.13e-05	0	0	0	0	0
k__Fungi;p__Ascomycota;c__Sordariomycetes;o__Incertae_sedis;f__Glomerellaceae;g__Glomerella	7.14e-05	0	0	0	0	0	0	0	0
k__Fungi;p__Ascomycota;c__Sordariomycetes;o__Lulworthiales;f__Lulworthiaceae;g__Lulwoana	7.14e-05	0.00458716	0	0	0	0	0	0	0
k__Fungi;p__Ascomycota;c__Sordariomycetes;o__Sordariales;f__Chaetomiaceae;g__Chaetomium	0	0	0	6.13e-05	0	0	0.001622	0	0
k__Fungi;p__Ascomycota;c__Sordariomycetes;o__Sordariales;f__Incertae_sedis;g__Diplogelasinospora	0	0	0	0	0	0	0.00430183	0	0
k__Fungi;p__Ascomycota;c__Sordariomycetes;o__Sordariales;f__Lasiosphaeriaceae;g__Lasiosphaeria	0	0	0	0	0	0	0.000423131	0	0
k__Fungi;p__Ascomycota;c__Sordariomycetes;o__Sordariales;f__unidentified;g__unidentified	0	0	0	0.000336896	0	0	0.000987306	0	0
k__Fungi;p__Ascomycota;c__Sordariomycetes;o__Xylariales;f__Amphisphaeriaceae;g__Pestalotiopsis	0	0	0	6.13e-05	0	0	0	0	0
k__Fungi;p__Ascomycota;c__Sordariomycetes;o__Xylariales;f__Amphisphaeriaceae;g__Truncatella	0	0	0	0.000183762	0	0	0	0	0
k__Fungi;p__Ascomycota;c__Sordariomycetes;o__Xylariales;f__Diatrypaceae;g__Libertella	0	0	0	0.000367523	0	0	0	0	0
k__Fungi;p__Ascomycota;c__Sordariomycetes;o__Xylariales;f__Hyponectriaceae;g__Microdochium	2.38e-05	0	0	0	0	0.012426	0	0	0
k__Fungi;p__Ascomycota;c__Sordariomycetes;o__unidentified;f__unidentified;g__unidentified	2.38e-05	0	2.61e-05	0.0126795	0.0026738	0.0035503	0.000987306	0.08125	0.00332773
k__Fungi;p__Ascomycota;c__unidentified;o__unidentified;f__unidentified;g__unidentified	0.00361793	0	0.00188019	0.116015	0.0026738	0.00591716	0.0314528	0.025	0.00576349
k__Fungi;p__Basidiomycota;c__Agaricomycetes;o__Agaricales;f__Amanitaceae;g__Amanita	9.52e-05	0	0	0	0	0	0	0	0
k__Fungi;p__Basidiomycota;c__Agaricomycetes;o__Agaricales;f__Cortinariaceae;g__Cortinarius	0.00685502	0	0	0	0	0.0408284	0	0	0
k__Fungi;p__Basidiomycota;c__Agaricomycetes;o__Agaricales;f__Cortinariaceae;g__Descolea	0	0	0	0	0.0013369	0	0	0	0.00123503
k__Fungi;p__Basidiomycota;c__Agaricomycetes;o__Agaricales;f__Lyophyllaceae;g__Termitomyces	0.000119011	0	0	0	0	0	0	0	0
k__Fungi;p__Basidiomycota;c__Agaricomycetes;o__Agaricales;f__Marasmiaceae;g__Hemimycena	0.000166615	0	0	0	0	0	0	0	0
k__Fungi;p__Basidiomycota;c__Agaricomycetes;o__Agaricales;f__Pleurotaceae;g__Nematoctonus	4.76e-05	0	0	0	0	0	0	0	0
k__Fungi;p__Basidiomycota;c__Agaricomycetes;o__Agaricales;f__Psathyrellaceae;g__Psathyrella	9.52e-05	0	0	0	0	0	0	0	0
k__Fungi;p__Basidiomycota;c__Agaricomycetes;o__Agaricales;f__Tricholomataceae;g__unidentified	0	0	2.61e-05	0.00407338	0.0026738	0.00118343	0.00169253	0.05625	0
k__Fungi;p__Basidiomycota;c__Agaricomycetes;o__Agaricales;f__unidentified;g__unidentified	4.76e-05	0	0	0	0	0	0	0	0
k__Fungi;p__Basidiomycota;c__Agaricomycetes;o__Boletales;f__Gomphidiaceae;g__Chroogomphus	0.0971604	0	0	0	0	0	0	0	0
k__Fungi;p__Basidiomycota;c__Agaricomycetes;o__Boletales;f__unidentified;g__unidentified	0	0	0	6.13e-05	0	0	0	0	0
k__Fungi;p__Basidiomycota;c__Agaricomycetes;o__Cantharellales;f__Ceratobasidiaceae;g__unidentified	0.000119011	0	0	0	0	0	0	0	0
k__Fungi;p__Basidiomycota;c__Agaricomycetes;o__Corticiales;f__Corticiaceae;g__unidentified	0.000190417	0	2.61e-05	0.00039815	0	0	7.05e-05	0	3.43e-05
k__Fungi;p__Basidiomycota;c__Agaricomycetes;o__Hymenochaetales;f__unidentified;g__unidentified	4.76e-05	0	0	0	0	0	0	0	0
k__Fungi;p__Basidiomycota;c__Agaricomycetes;o__Incertae_sedis;f__Incertae_sedis;g__Dictyonema	4.76e-05	0	0	0	0	0	0	0	0
k__Fungi;p__Basidiomycota;c__Agaricomycetes;o__Polyporales;f__Hyphodermataceae;g__Hyphoderma	0.000238022	0	0	0	0	0	0	0	0
k__Fungi;p__Basidiomycota;c__Agaricomycetes;o__Polyporales;f__unidentified;g__unidentified	0.000214219	0	0	0	0	0	0	0	0
k__Fungi;p__Basidiomycota;c__Agaricomycetes;o__Sebacinales;f__unidentified;g__unidentified	0	0	0	0	0	0	0	0	6.86e-05
k__Fungi;p__Basidiomycota;c__Agaricomycetes;o__Thelephorales;f__Thelephoraceae;g__Tomentella	0	0	2.61e-05	0.000581912	0	0	0	0	0
k__Fungi;p__Basidiomycota;c__Agaricomycetes;o__Thelephorales;f__Thelephoraceae;g__unidentified	0	0	0	6.13e-05	0	0	0	0	0
k__Fungi;p__Basidiomycota;c__Agaricomycetes;o__Thelephorales;f__unidentified;g__unidentified	0.0569586	0	0	0	0	0.0893491	0	0	0
k__Fungi;p__Basidiomycota;c__Exobasidiomycetes;o__Incertae_sedis;f__Incertae_sedis;g__Tilletiopsis	0	0	0	0.000122508	0	0	0	0	0
k__Fungi;p__Basidiomycota;c__Microbotryomycetes;o__Leucosporidiales;f__unidentified;g__unidentified	0	0	0	3.06e-05	0	0	0	0	0
k__Fungi;p__Basidiomycota;c__Microbotryomycetes;o__Sporidiobolales;f__Incertae_sedis;g__Rhodotorula	0.00128532	0	0.00161905	6.13e-05	0	0	0	0	0
k__Fungi;p__Basidiomycota;c__Microbotryomycetes;o__Sporidiobolales;f__Sporidiobolaceae;g__Sporidiobolus	7.14e-05	0	0.000470048	0	0.0013369	0	0	0	6.86e-05
k__Fungi;p__Basidiomycota;c__Microbotryomycetes;o__Sporidiobolales;f__unidentified;g__unidentified	2.38e-05	0	2.61e-05	0	0	0	0	0	0
k__Fungi;p__Basidiomycota;c__Tremellomycetes;o__Filobasidiales;f__Filobasidiaceae;g__Cryptococcus	0	0	0	9.19e-05	0.0013369	0	0.00077574	0	0
k__Fungi;p__Basidiomycota;c__Tremellomycetes;o__Tremellales;f__Tremellaceae;g__Bullera	0	0	0	0	0	0	0.000282087	0	0
k__Fungi;p__Basidiomycota;c__Tremellomycetes;o__Tremellales;f__Tremellaceae;g__Tremella	0	0	2.61e-05	0.000153135	0	0	0	0	0
k__Fungi;p__Basidiomycota;c__Tremellomycetes;o__Tremellales;f__unidentified;g__unidentified	0	0	0	0	0	0	0	0	0.000137226
k__Fungi;p__Basidiomycota;c__Tremellomycetes;o__unidentified;f__unidentified;g__unidentified	0	0	0	0	0	0	0	0	3.43e-05
k__Fungi;p__Basidiomycota;c__unidentified;o__unidentified;f__unidentified;g__unidentified	0.000285626	0	5.22e-05	0.000551285	0	0	0	0	0
k__Fungi;p__Chytridiomycota;c__Chytridiomycetes;o__Rhizophydiales;f__unidentified;g__unidentified	0.00556971	0.0412844	0.00167128	0	0.0013369	0	0	0	0
k__Fungi;p__Glomeromycota;c__Glomeromycetes;o__Glomerales;f__Glomeraceae;g__Glomus	9.52e-05	0	0	0	0	0	0	0	0
k__Fungi;p__Zygomycota;c__Incertae_sedis;o__Mortierellales;f__Mortierellaceae;g__Mortierella	0	0	2.61e-05	0.00903495	0	0	0	0	6.86e-05
k__Fungi;p__unidentified;c__unidentified;o__unidentified;f__unidentified;g__unidentified	0.604813	0.899083	0.748159	0.407338	0.783422	0.146746	0.51086	0.7625	0.679543

## Sheet: Fungi_VV
	V1	V2	V3	V5	V6	V7	V9	V10	V11			V1	V2	V3	V5	V6	V7	V9	V10	V11
k__Fungi;p__Ascomycota;c__Dothideomycetes;o__Capnodiales;f__Mycosphaerellaceae;g__Cladosporium	0	0	0	0.000405351	0	5.29e-05	0	0	0		Ascomycota	0.0320758	0.0705672	0.00687758	0.0668829	0.0729479	0.00375765	0.0770377	0.120441	0.00438472
k__Fungi;p__Ascomycota;c__Dothideomycetes;o__Capnodiales;f__Mycosphaerellaceae;g__Davidiella	0	0	0	0	0	0	4.89e-05	0	0		Basidiomycota	0.594863	0.748856	0.598349	0.287394	0.740595	0.896898	0.200684	0.499155	0.940574
k__Fungi;p__Ascomycota;c__Dothideomycetes;o__Capnodiales;f__Mycosphaerellaceae;g__Mycosphaerella	0	0.000213311	0	0	0	0	0	0	0		Chytridiomycota	0	0	0	0	0.00503504	0	0	0	0
k__Fungi;p__Ascomycota;c__Dothideomycetes;o__Capnodiales;f__Mycosphaerellaceae;g__Ramichloridium	0	0.00147378	0	0.0016214	0	0	0	0	0		Glomeromycota	7.18e-05	0.000213311	0	0	0	0	0	0	0
k__Fungi;p__Ascomycota;c__Dothideomycetes;o__Capnodiales;f__Mycosphaerellaceae;g__Septoria	0.000406932	5.82e-05	0.000687758	0.000810701	0.00302103	0.000211707	0	6.26e-05	9.68e-05		Fungi: unidentified	0.372247	0.173228	0.0990371	0.645318	0.178039	0.0950037	0.0997189	0.37421	0.0543629
k__Fungi;p__Ascomycota;c__Dothideomycetes;o__Capnodiales;f__Mycosphaerellaceae;g__unidentified	0	0	0	0.000405351	0	0	0	0.00450479	0
k__Fungi;p__Ascomycota;c__Dothideomycetes;o__Capnodiales;f__Teratosphaeriaceae;g__Devriesia	0.00016756	0.000155135	0	0	0	0	0	0	0
k__Fungi;p__Ascomycota;c__Dothideomycetes;o__Capnodiales;f__Teratosphaeriaceae;g__Penidiella	0	0.000271486	0	0	0	0	0	0	0
k__Fungi;p__Ascomycota;c__Dothideomycetes;o__Capnodiales;f__Teratosphaeriaceae;g__Teratosphaeria	0.000239372	0.000290878	0	0	0	0	0.00141757	0	0
k__Fungi;p__Ascomycota;c__Dothideomycetes;o__Capnodiales;f__unidentified;g__unidentified	0	0.000562364	0	0	0	0	0	0	0
k__Fungi;p__Ascomycota;c__Dothideomycetes;o__Dothideales;f__Dothioraceae;g__Aureobasidium	0.000119686	0.00230763	0	0	0	5.29e-05	0.0017353	0.00669461	9.68e-05
k__Fungi;p__Ascomycota;c__Dothideomycetes;o__Incertae_sedis;f__Micropeltidaceae;g__Stomiopeltis	0	0	0	0	0	0	0	0.00681975	0
k__Fungi;p__Ascomycota;c__Dothideomycetes;o__Incertae_sedis;f__Myxotrichaceae;g__unidentified	0	0	0	0	0	0.000105854	0	0	0
k__Fungi;p__Ascomycota;c__Dothideomycetes;o__Pleosporales;f__Incertae_sedis;g__Phoma	0	1.94e-05	0	0	4.03e-05	5.29e-05	0	0.000187699	1.38e-05
k__Fungi;p__Ascomycota;c__Dothideomycetes;o__Pleosporales;f__Leptosphaeriaceae;g__Peyronellaea	2.39e-05	0.000290878	0	0	0.000161121	0	0	0	0
k__Fungi;p__Ascomycota;c__Dothideomycetes;o__Pleosporales;f__Montagnulaceae;g__Paraphaeosphaeria	0	0.000232702	0	0	0	0	0	0	0
k__Fungi;p__Ascomycota;c__Dothideomycetes;o__Pleosporales;f__Phaeosphaeriaceae;g__Ampelomyces	0.00402145	0.019644	0	0.000810701	0.00793523	0	0	0.000125133	0.000262823
k__Fungi;p__Ascomycota;c__Dothideomycetes;o__Pleosporales;f__Phaeosphaeriaceae;g__Monascostroma	0	0	0	0.000405351	0	0	0	0	0
k__Fungi;p__Ascomycota;c__Dothideomycetes;o__Pleosporales;f__Pleosporaceae;g__Alternaria	0.000143623	0.000193919	0	0.00202675	0	0.000529269	9.78e-05	0.0196459	1.38e-05
k__Fungi;p__Ascomycota;c__Dothideomycetes;o__Pleosporales;f__Pleosporaceae;g__Epicoccum	0.00213041	0.00314148	0	0.00324281	0.0494643	0.000105854	0.00295735	0.0386661	0.000179826
k__Fungi;p__Ascomycota;c__Dothideomycetes;o__Pleosporales;f__Pleosporaceae;g__Leptosphaerulina	0	0	0	0	8.06e-05	0	0	0	0
k__Fungi;p__Ascomycota;c__Dothideomycetes;o__Pleosporales;f__Pleosporaceae;g__Lewia	4.79e-05	0.000290878	0	0.000810701	0.000402804	0.000105854	0.0138336	0	4.15e-05
k__Fungi;p__Ascomycota;c__Dothideomycetes;o__Pleosporales;f__Pleosporaceae;g__Pleospora	0	0	0	0	0	0	0	0	2.77e-05
k__Fungi;p__Ascomycota;c__Dothideomycetes;o__Pleosporales;f__Pleosporaceae;g__Ulocladium	0	0	0	0	0	0	0	0.000125133	0
k__Fungi;p__Ascomycota;c__Dothideomycetes;o__Pleosporales;f__Pleosporaceae;g__unidentified	2.39e-05	5.82e-05	0	0	0	0	0	0	0
k__Fungi;p__Ascomycota;c__Dothideomycetes;o__Pleosporales;f__Venturiaceae;g__unidentified	0	3.88e-05	0	0	0	0.000105854	0	0	0
k__Fungi;p__Ascomycota;c__Dothideomycetes;o__Pleosporales;f__unidentified;g__unidentified	0.000143623	0.00083385	0	0.000405351	0.000845887	0	2.44e-05	0	0.000138328			V1	V2	V3	V5	V6	V7	V9	V10	V11
k__Fungi;p__Ascomycota;c__Dothideomycetes;o__unidentified;f__unidentified;g__unidentified	0.00260915	0.0124108	0	0	0	0	0	0.023525	0		Ascomycota: Dothideomycetes	0.0100775	0.0424877	0.000687758	0.0109445	0.0619512	0.00132309	0.0201149	0.100357	0.000871377
k__Fungi;p__Ascomycota;c__Eurotiomycetes;o__Chaetothyriales;f__unidentified;g__unidentified	0	0.000135743	0	0	0	0	0	0	0		Ascomycota: Eurotiomycetes	0.000215435	0.000446013	0	0.000810701	0.000563925	0.000211681	0.00144199	0	0
k__Fungi;p__Ascomycota;c__Eurotiomycetes;o__Eurotiales;f__Trichocomaceae;g__Aspergillus	0	0.000155135	0	0	0.000322243	0.000158781	0	0	0		Ascomycota: Incertae_sedis	0	0	0	0	0	0	0.0168398	0	0.000262823
k__Fungi;p__Ascomycota;c__Eurotiomycetes;o__Eurotiales;f__Trichocomaceae;g__Eupenicillium	0	0	0	0	0	0	0.00136869	0	0		Ascomycota: Lecanoromycetes	0	0	0	0	0	0	0	0	5.53e-05
k__Fungi;p__Ascomycota;c__Eurotiomycetes;o__Eurotiales;f__Trichocomaceae;g__Penicillium	0.000215435	0.000155135	0	0.000810701	0.000241682	5.29e-05	4.89e-05	0	0		Ascomycota: Leotiomycetes	0.000239398	0.000717637	0	0	0	0	0.000366614	0	2.77e-05
k__Fungi;p__Ascomycota;c__Eurotiomycetes;o__Eurotiales;f__Trichocomaceae;g__unidentified	0	0	0	0	0	0	2.44e-05	0	0		Ascomycota: Orbiliomycetes	4.79e-05	0	0	0	0	0.000529269	0	0	0
k__Fungi;p__Ascomycota;c__Incertae_sedis;o__Incertae_sedis;f__Incertae_sedis;g__Goidanichiella	0	0	0	0	0	0	0.0168398	0	0.000262823		Ascomycota: Pezizomycetes	4.79e-05	0	0	0	0	0	0.000977655	0	0
k__Fungi;p__Ascomycota;c__Lecanoromycetes;o__Lecanorales;f__Ramalinaceae;g__Ramalina	0	0	0	0	0	0	0	0	5.53e-05		Ascomycota: Saccharomycetes	0.000885676	0.00106656	0	0.0547223	0.000644486	0.00158781	0.000782109	0	0.000179826
k__Fungi;p__Ascomycota;c__Leotiomycetes;o__Erysiphales;f__Erysiphaceae;g__Podosphaera	0	0	0	0	0	0	0	0	2.77e-05		Ascomycota: Sordariomycetes	0.000478695	0.00174527	0.00618982	0.000405351	0.00708942	0.0001058	0.0354881	6.26e-05	0.00272488
k__Fungi;p__Ascomycota;c__Leotiomycetes;o__Helotiales;f__Hyaloscyphaceae;g__Arachnopeziza	0	5.82e-05	0	0	0	0	0	0	0		Ascomycota: unidentified	0.0200833	0.0241041	0	0	0.00269878	0	0.00102652	0.0200213	0.000262823
k__Fungi;p__Ascomycota;c__Leotiomycetes;o__Helotiales;f__Incertae_sedis;g__Cadophora	0.000191498	9.7e-05	0	0	0	0	0	0	0		Basidiomycota: Agaricomycetes	0.00258507	0.000911418	0.0770289	0.00405351	0.000322302	0.000264554	0.0770378	0	0.00698557
k__Fungi;p__Ascomycota;c__Leotiomycetes;o__Helotiales;f__Incertae_sedis;g__Scytalidium	0	0.000116351	0	0	0	0	0	0	0		Basidiomycota: Agaricostilbomycetes	0	3.88e-05	0	0	0	0	0	0	0.000207492
k__Fungi;p__Ascomycota;c__Leotiomycetes;o__Helotiales;f__Incertae_sedis;g__Spirosphaera	0	0.000271486	0	0	0	0	0	0	0		Basidiomycota: Incertae_sedis	0	1.94e-05	0	0	0.000281962	0.000105854	9.78e-05	0.000750798	1.38e-05
k__Fungi;p__Ascomycota;c__Leotiomycetes;o__Helotiales;f__unidentified;g__unidentified	4.79e-05	9.7e-05	0	0	0	0	0.000366614	0	0		Basidiomycota: Microbotryomycetes	0.292249	0.266231	0.191197	0.170247	0.680577	0.671483	0.0309667	0.217919	0.256584
k__Fungi;p__Ascomycota;c__Leotiomycetes;o__Rhytismatales;f__Rhytismataceae;g__unidentified	0	7.76e-05	0	0	0	0	0	0	0		Basidiomycota: Tremellomycetes	0.206745	0.451579	0.314305	0.108634	0.0563925	0.224145	0.0918	0.169993	0.630803
k__Fungi;p__Ascomycota;c__Orbiliomycetes;o__Orbiliales;f__Orbiliaceae;g__Arthrobotrys	4.79e-05	0	0	0	0	0.000529269	0	0	0		Basidiomycota: Ustilaginomycetes	0.0416268	1.94e-05	0	0	0	0	7.33e-05	0	0.0452194
k__Fungi;p__Ascomycota;c__Pezizomycetes;o__Pezizales;f__Pezizaceae;g__Peziza	0	0	0	0	0	0	4.89e-05	0	0		Basidiomycota: unidentified	0.0516565	0.0300574	0.0158184	0.00445886	0.00302103	0.000899757	0.000708787	0.110492	0.000760803
k__Fungi;p__Ascomycota;c__Pezizomycetes;o__Pezizales;f__Tuberaceae;g__Tuber	4.79e-05	0	0	0	0	0	0	0	0		Chytridiomycota: unidentified	0	0	0	0	0.00503504	0	0	0	0
k__Fungi;p__Ascomycota;c__Pezizomycetes;o__Pezizales;f__Tuberaceae;g__unidentified	0	0	0	0	0	0	0.000928755	0	0		Glomeromycota: Glomeromycetes	7.18e-05	0.000213311	0	0	0	0	0	0	0
k__Fungi;p__Ascomycota;c__Saccharomycetes;o__Saccharomycetales;f__Incertae_sedis;g__Candida	0.000382995	0	0	0.054317	0.000644486	0.000476342	0.000171086	0	0.000179826
k__Fungi;p__Ascomycota;c__Saccharomycetes;o__Saccharomycetales;f__Metschnikowiaceae;g__Clavispora	0	0.00104716	0	0	0	0	0	0	0
k__Fungi;p__Ascomycota;c__Saccharomycetes;o__Saccharomycetales;f__Saccharomycetaceae;g__Debaryomyces	0.000502681	1.94e-05	0	0.000405351	0	0.00111146	0.000611023	0	0
k__Fungi;p__Ascomycota;c__Sordariomycetes;o__Coniochaetales;f__Coniochaetaceae;g__Lecythophora	0	0	0.000687758	0	0.00664626	0	0	0	0.00136945
k__Fungi;p__Ascomycota;c__Sordariomycetes;o__Diaporthales;f__unidentified;g__unidentified	0	0	0	0	0	0	2.44e-05	0	0
k__Fungi;p__Ascomycota;c__Sordariomycetes;o__Hypocreales;f__Clavicipitaceae;g__Metarhizium	0	0	0	0	4.03e-05	5.29e-05	0.000562141	0	0
k__Fungi;p__Ascomycota;c__Sordariomycetes;o__Hypocreales;f__Clavicipitaceae;g__Pochonia	0	0	0	0	0	5.29e-05	0	0	1.38e-05
k__Fungi;p__Ascomycota;c__Sordariomycetes;o__Hypocreales;f__Clavicipitaceae;g__unidentified	0	0	0	0	0	0	0.00239521	0	8.3e-05
k__Fungi;p__Ascomycota;c__Sordariomycetes;o__Hypocreales;f__Cordycipitaceae;g__Ascopolyporus	0	0	0	0	0	0	0.000342173	0	0
k__Fungi;p__Ascomycota;c__Sordariomycetes;o__Hypocreales;f__Cordycipitaceae;g__Lecanicillium	0	0	0	0	0	0	0	0	2.77e-05
k__Fungi;p__Ascomycota;c__Sordariomycetes;o__Hypocreales;f__Cordycipitaceae;g__Pseudogibellula	0	0	0	0	0	0	0.000293291	0	0
k__Fungi;p__Ascomycota;c__Sordariomycetes;o__Hypocreales;f__Hypocreaceae;g__Trichoderma	0	0	0	0.000405351	0	0	0.0247098	0	9.68e-05
k__Fungi;p__Ascomycota;c__Sordariomycetes;o__Hypocreales;f__Incertae_sedis;g__Acremonium	0	0	0	0	0	0	4.89e-05	0	0
k__Fungi;p__Ascomycota;c__Sordariomycetes;o__Hypocreales;f__Incertae_sedis;g__Cephalosporium	0	0	0	0	8.06e-05	0	0	0	0
k__Fungi;p__Ascomycota;c__Sordariomycetes;o__Hypocreales;f__Incertae_sedis;g__Myrothecium	0.000143623	0.00127986	0	0	0	0	0	0	0
k__Fungi;p__Ascomycota;c__Sordariomycetes;o__Hypocreales;f__Incertae_sedis;g__Stilbella	0	0	0	0	0	0	0.00100208	0	0
k__Fungi;p__Ascomycota;c__Sordariomycetes;o__Hypocreales;f__Nectriaceae;g__Fusarium	0	0	0.000687758	0	0	0	0	0	5.53e-05
k__Fungi;p__Ascomycota;c__Sordariomycetes;o__Hypocreales;f__Nectriaceae;g__Haematonectria	0	0	0	0	4.03e-05	0	2.44e-05	0	0
k__Fungi;p__Ascomycota;c__Sordariomycetes;o__Hypocreales;f__Ophiocordycipitaceae;g__Ophiocordyceps	0	0	0	0	0	0	0.000293291	0	0
k__Fungi;p__Ascomycota;c__Sordariomycetes;o__Hypocreales;f__Ophiocordycipitaceae;g__Tolypocladium	0	0	0.000687758	0	0	0	0	0	0
k__Fungi;p__Ascomycota;c__Sordariomycetes;o__Hypocreales;f__unidentified;g__unidentified	0	0	0	0	0	0	7.33e-05	0	0
k__Fungi;p__Ascomycota;c__Sordariomycetes;o__Incertae_sedis;f__Incertae_sedis;g__Savoryella	0	0	0	0	0	0	0	0	1.38e-05
k__Fungi;p__Ascomycota;c__Sordariomycetes;o__Lulworthiales;f__Lulworthiaceae;g__Lulwoana	0	0	0.000687758	0	0	0	0	0	1.38e-05
k__Fungi;p__Ascomycota;c__Sordariomycetes;o__Ophiostomatales;f__Ophiostomataceae;g__Ophiostoma	0	0	0	0	0	0	4.89e-05	0	0.00094063
k__Fungi;p__Ascomycota;c__Sordariomycetes;o__Sordariales;f__Lasiosphaeriaceae;g__unidentified	2.39e-05	0	0	0	0	0	0	0	1.38e-05
k__Fungi;p__Ascomycota;c__Sordariomycetes;o__Xylariales;f__Diatrypaceae;g__Eutypa	0	0	0	0	0.000120841	0	0.000708787	0	0
k__Fungi;p__Ascomycota;c__Sordariomycetes;o__Xylariales;f__Hyponectriaceae;g__Microdochium	2.39e-05	0	0.00343879	0	0	0	0.00303067	0	0
k__Fungi;p__Ascomycota;c__Sordariomycetes;o__Xylariales;f__Hyponectriaceae;g__Monographella	0.000239372	0	0	0	0	0	0	0	0
k__Fungi;p__Ascomycota;c__Sordariomycetes;o__unidentified;f__unidentified;g__unidentified	4.79e-05	0.000465405	0	0	0.000161121	0	0.00193083	6.26e-05	9.68e-05
k__Fungi;p__Ascomycota;c__unidentified;o__unidentified;f__unidentified;g__unidentified	0.0200833	0.0241041	0	0	0.00269878	0	0.00102652	0.0200213	0.000262823
k__Fungi;p__Basidiomycota;c__Agaricomycetes;o__Agaricales;f__Clavariaceae;g__unidentified	0	0	0	0	0	0	0	0	4.15e-05
k__Fungi;p__Basidiomycota;c__Agaricomycetes;o__Agaricales;f__Cortinariaceae;g__Cortinarius	0	0	0.0137552	0	4.03e-05	5.29e-05	0.0105096	0	0
k__Fungi;p__Basidiomycota;c__Agaricomycetes;o__Agaricales;f__Cortinariaceae;g__unidentified	0	0	0	0	0	5.29e-05	0.000244409	0	0
k__Fungi;p__Basidiomycota;c__Agaricomycetes;o__Agaricales;f__Entolomataceae;g__Entoloma	2.39e-05	0	0	0	0	0	0	0	0.000110662
k__Fungi;p__Basidiomycota;c__Agaricomycetes;o__Agaricales;f__Lyophyllaceae;g__Termitomyces	0.00016756	0.000174527	0	0	8.06e-05	0	0	0	0.00650141
k__Fungi;p__Basidiomycota;c__Agaricomycetes;o__Agaricales;f__Marasmiaceae;g__Crinipellis	0	0	0	0.000810701	0	5.29e-05	0	0	0
k__Fungi;p__Basidiomycota;c__Agaricomycetes;o__Agaricales;f__Schizophyllaceae;g__Henningsomyces	2.39e-05	0	0	0	0	0	0	0	4.15e-05
k__Fungi;p__Basidiomycota;c__Agaricomycetes;o__Agaricales;f__Schizophyllaceae;g__Schizophyllum	0	0	0	0	0.000201402	0	0	0	0
k__Fungi;p__Basidiomycota;c__Agaricomycetes;o__Agaricales;f__Tricholomataceae;g__Tricholoma	0	0	0	0	0	0	0	0	2.77e-05
k__Fungi;p__Basidiomycota;c__Agaricomycetes;o__Agaricales;f__unidentified;g__unidentified	4.79e-05	0	0	0	0	0	0	0	0
k__Fungi;p__Basidiomycota;c__Agaricomycetes;o__Boletales;f__Paxillaceae;g__Alpova	0	0	0	0	0	0	0	0	5.53e-05
k__Fungi;p__Basidiomycota;c__Agaricomycetes;o__Hymenochaetales;f__Hymenochaetaceae;g__Hymenochaete	0.000143623	0	0	0	0	0	0	0	0
k__Fungi;p__Basidiomycota;c__Agaricomycetes;o__Hymenochaetales;f__Hymenochaetaceae;g__Phellinus	0	0	0	0	0	0	0	0	4.15e-05
k__Fungi;p__Basidiomycota;c__Agaricomycetes;o__Polyporales;f__Hapalopilaceae;g__Bjerkandera	0.000406932	0	0	0	0	0	0	0	0
k__Fungi;p__Basidiomycota;c__Agaricomycetes;o__Polyporales;f__Polyporaceae;g__Polyporus	0.000382995	0	0	0.000405351	0	0	0	0	6.92e-05
k__Fungi;p__Basidiomycota;c__Agaricomycetes;o__Polyporales;f__Polyporaceae;g__Trametes	0.000430869	0	0	0	0	0	0	0	0
k__Fungi;p__Basidiomycota;c__Agaricomycetes;o__Polyporales;f__Sistotremataceae;g__Trechispora	9.57e-05	0	0	0	0	0	0	0	0
k__Fungi;p__Basidiomycota;c__Agaricomycetes;o__Polyporales;f__unidentified;g__unidentified	0.00076599	0	0	0	0	0	0.000342173	0	5.53e-05
k__Fungi;p__Basidiomycota;c__Agaricomycetes;o__Russulales;f__Albatrellaceae;g__unidentified	0	0	0	0	0	0	0.000562141	0	0
k__Fungi;p__Basidiomycota;c__Agaricomycetes;o__Sebacinales;f__Sebacinaceae;g__unidentified	9.57e-05	0	0	0	0	0	0	0	0
k__Fungi;p__Basidiomycota;c__Agaricomycetes;o__Sebacinales;f__unidentified;g__unidentified	0	0	0	0	0	0	0.000122205	0	0
k__Fungi;p__Basidiomycota;c__Agaricomycetes;o__Thelephorales;f__Bankeraceae;g__Phellodon	0	0.000155135	0	0	0	0	0	0	0
k__Fungi;p__Basidiomycota;c__Agaricomycetes;o__Thelephorales;f__unidentified;g__unidentified	0	0	0.0632737	0	0	0.000105854	0.0652572	0	4.15e-05
k__Fungi;p__Basidiomycota;c__Agaricomycetes;o__Trechisporales;f__unidentified;g__unidentified	0	0.000581756	0	0.0016214	0	0	0	0	0
k__Fungi;p__Basidiomycota;c__Agaricomycetes;o__unidentified;f__unidentified;g__unidentified	0	0	0	0.00121605	0	0	0	0	0
k__Fungi;p__Basidiomycota;c__Agaricostilbomycetes;o__Agaricostilbales;f__Chionosphaeraceae;g__Kurtzmanomyces	0	3.88e-05	0	0	0	0	0	0	0.000207492
k__Fungi;p__Basidiomycota;c__Incertae_sedis;o__Malasseziales;f__Incertae_sedis;g__Malassezia	0	0	0	0	0.000120841	0	0	0	0
k__Fungi;p__Basidiomycota;c__Incertae_sedis;o__Malasseziales;f__unidentified;g__unidentified	0	1.94e-05	0	0	0.000161121	0.000105854	9.78e-05	0.000750798	1.38e-05
k__Fungi;p__Basidiomycota;c__Microbotryomycetes;o__Incertae_sedis;f__Incertae_sedis;g__Kriegeria	0	0.000736891	0	0	0	0	0	0	0
k__Fungi;p__Basidiomycota;c__Microbotryomycetes;o__Leucosporidiales;f__Leucosporidiaceae;g__Leucosporidiella	4.79e-05	0	0	0	0	0	0	0	0
k__Fungi;p__Basidiomycota;c__Microbotryomycetes;o__Leucosporidiales;f__unidentified;g__unidentified	0.161839	0.0606966	0.0137552	0.0656668	0.362523	0.131947	0.000684346	0.00387912	0.0565623
k__Fungi;p__Basidiomycota;c__Microbotryomycetes;o__Sporidiobolales;f__Incertae_sedis;g__Rhodosporidium	0.0369351	0.0157074	0.0502063	0.00932306	0.0211875	0.0384249	0.0123427	0.0585622	0.0307503
k__Fungi;p__Basidiomycota;c__Microbotryomycetes;o__Sporidiobolales;f__Incertae_sedis;g__Rhodotorula	0.0436375	0.0466762	0.0701513	0.0510742	0.0657375	0.192495	0.00224856	0.0146406	0.0326592
k__Fungi;p__Basidiomycota;c__Microbotryomycetes;o__Sporidiobolales;f__Incertae_sedis;g__Sporobolomyces	0.00931157	0.000271486	0	0.000405351	0.000765327	0	0.00114872	0.00319089	0.000193659
k__Fungi;p__Basidiomycota;c__Microbotryomycetes;o__Sporidiobolales;f__Sporidiobolaceae;g__Sporidiobolus	0.031238	0.000775675	0	0	0.000120841	5.29e-05	0.00188195	0.016455	0.00636308
k__Fungi;p__Basidiomycota;c__Microbotryomycetes;o__Sporidiobolales;f__unidentified;g__unidentified	0.00923976	0.141328	0.0570839	0.0437779	0.230242	0.308564	0.0126115	0.121191	0.130056
k__Fungi;p__Basidiomycota;c__Microbotryomycetes;o__unidentified;f__unidentified;g__unidentified	0	3.88e-05	0	0	0	0	4.89e-05	0	0
k__Fungi;p__Basidiomycota;c__Tremellomycetes;o__Cystofilobasidiales;f__Cystofilobasidiaceae;g__Cystofilobasidium	0.00311183	0.0147184	0.00275103	0.00972842	0.00249738	0.00222293	0.00307955	0.0154539	0.0403917
k__Fungi;p__Basidiomycota;c__Tremellomycetes;o__Cystofilobasidiales;f__Cystofilobasidiaceae;g__Mrakia	0	0.00168709	0	0	0	0	2.44e-05	0	0.0125602
k__Fungi;p__Basidiomycota;c__Tremellomycetes;o__Cystofilobasidiales;f__Cystofilobasidiaceae;g__Phaffia	9.57e-05	0	0	0	0	0	0	0	0.000304321
k__Fungi;p__Basidiomycota;c__Tremellomycetes;o__Filobasidiales;f__Filobasidiaceae;g__Cryptococcus	0.0448344	0.0316669	0.211142	0.0178354	0.0293644	0.125172	0.07694	0.11775	0.0219111
k__Fungi;p__Basidiomycota;c__Tremellomycetes;o__Filobasidiales;f__Filobasidiaceae;g__Filobasidium	7.18e-05	0	0	0	0	0	0.000146645	6.26e-05	0
k__Fungi;p__Basidiomycota;c__Tremellomycetes;o__Incertae_sedis;f__Incertae_sedis;g__Holtermanniella	0	0	0	0	0	0	0	0	0.00192276
k__Fungi;p__Basidiomycota;c__Tremellomycetes;o__Tremellales;f__Cuniculitremaceae;g__Fellomyces	0.00320758	0.00112473	0	0.000810701	0	0	0	0	0
k__Fungi;p__Basidiomycota;c__Tremellomycetes;o__Tremellales;f__Cuniculitremaceae;g__Kockovaella	0	0.000174527	0	0	0	0	0	0	0
k__Fungi;p__Basidiomycota;c__Tremellomycetes;o__Tremellales;f__Incertae_sedis;g__Kwoniella	7.18e-05	5.82e-05	0	0	0	0	0.0005377	0	0
k__Fungi;p__Basidiomycota;c__Tremellomycetes;o__Tremellales;f__Sirobasidiaceae;g__Fibulobasidium	0.0010293	0	0	0	0	0	0	0	0
k__Fungi;p__Basidiomycota;c__Tremellomycetes;o__Tremellales;f__Sirobasidiaceae;g__Sirobasidium	0	0	0	0	0	0	0	0	2.77e-05
k__Fungi;p__Basidiomycota;c__Tremellomycetes;o__Tremellales;f__Tetragoniomycetaceae;g__Tetragoniomyces	0	0	0	0	0	0	0	0	0.000152161
k__Fungi;p__Basidiomycota;c__Tremellomycetes;o__Tremellales;f__Tremellaceae;g__Auriculibuller	0	1.94e-05	0	0	0	5.29e-05	0	6.26e-05	0
k__Fungi;p__Basidiomycota;c__Tremellomycetes;o__Tremellales;f__Tremellaceae;g__Bullera	0	9.7e-05	0	0	0	0	0	0	0.000968295
k__Fungi;p__Basidiomycota;c__Tremellomycetes;o__Tremellales;f__Tremellaceae;g__Tremella	0.0662821	0.22448	0.0894085	0.0798541	0.000886168	0.0965386	0.0109984	0.0234624	0.522644
k__Fungi;p__Basidiomycota;c__Tremellomycetes;o__Tremellales;f__Tremellaceae;g__unidentified	4.79e-05	0	0	0	0	0	0	0	4.15e-05
k__Fungi;p__Basidiomycota;c__Tremellomycetes;o__Tremellales;f__Trichosporonaceae;g__Trichosporon	0	0	0	0	0	0	0	0	2.77e-05
k__Fungi;p__Basidiomycota;c__Tremellomycetes;o__Tremellales;f__unidentified;g__unidentified	0.0461509	0.177242	0.0110041	0	0	5.29e-05	4.89e-05	0.0132015	0.00131412
k__Fungi;p__Basidiomycota;c__Tremellomycetes;o__unidentified;f__unidentified;g__unidentified	0.0418422	0.00031027	0	0.000405351	0.0236446	0.000105854	2.44e-05	0	0.028537
k__Fungi;p__Basidiomycota;c__Ustilaginomycetes;o__Urocystidales;f__Urocystidaceae;g__Urocystis	0.0416268	1.94e-05	0	0	0	0	7.33e-05	0	0.0452194
k__Fungi;p__Basidiomycota;c__unidentified;o__unidentified;f__unidentified;g__unidentified	0.0516565	0.0300574	0.0158184	0.00445886	0.00302103	0.000899757	0.000708787	0.110492	0.000760803
k__Fungi;p__Chytridiomycota;c__unidentified;o__unidentified;f__unidentified;g__unidentified	0	0	0	0	0.00503504	0	0	0	0
k__Fungi;p__Glomeromycota;c__Glomeromycetes;o__Diversisporales;f__Gigasporaceae;g__Scutellospora	7.18e-05	0.000213311	0	0	0	0	0	0	0
k__Fungi;p__unidentified;c__unidentified;o__unidentified;f__unidentified;g__unidentified	0.372247	0.173228	0.0990371	0.645318	0.178039	0.0950037	0.0997189	0.37421	0.0543629
