# Supplementary material for: Impact of Physicochemical Parameters on the Diversity and Distribution of Microbial Communities Associated with Three South African Peatlands
Source: Microorganisms. 2022 Oct 23;10(11):2103. doi: 10.3390/microorganisms10112103 (PMC9694404; doi:10.3390/microorganisms10112103)
Supplement: Supplementary file 1 [file microorganisms-10-02103-s001.zip › Supplementary information_otu_table.guilds_matched.xlsx]

## Sheet: otu_table.guilds_matched
OTU ID	1A	1B	1C	2A	2B	2C	G1	G2	G3	G4	G5	G6	G7	G8	G9	V1	V2	V3	V5	V6	V7	V9	V10	V11	taxonomy	Taxon	Taxon Level	Trophic Mode	Guild	Growth Morphology	Trait	Confidence Ranking	Notes	Citation/Source
OTU_284	0	0	0	0.000239395	0.00230947	0.00196271	0	0	0	9.19e-05	0.0013369	0	0.00077574	0	0	0.0448344	0.0316669	0.211142	0.0178354	0.0293644	0.125172	0.07694	0.11775	0.0219111	k__Fungi;p__Basidiomycota;c__Tremellomycetes;o__Filobasidiales;f__Filobasidiaceae;g__Cryptococcus	Cryptococcus	13	Pathotroph-Saprotroph-Symbiotroph	Animal Pathogen-Endophyte-Epiphyte-Undefined Saprotroph	Dimorphic Yeast	NULL	Possible	NULL	b'Andrews JH, et al. 1983. Phytopathology 73:228-234 ((https://doi.org/10.1094/Phyto-73-228)); Kurtzman CP, et al. (eds.) 2011. The Yeasts, a Taxonomic Study. Fifth Edition. Vols 1-3. Elsevier, San Diego (ISBN: 9780444521491)'
OTU_161	0.245925	0.0968712	0.113577	0.158455	0.00795484	0.047105	4.76e-05	0	5.22e-05	0.0039815	0	0	7.05e-05	0	0	0	0	0	0	0	0	4.89e-05	0	0	k__Fungi;p__Ascomycota;c__Sordariomycetes;o__Hypocreales;f__Incertae_sedis;g__Acremonium	Acremonium	13	Pathotroph-Saprotroph-Symbiotroph	Animal Pathogen-Endophyte-Fungal Parasite-Plant Pathogen-Wood Saprotroph	Microfungus	Soft Rot	Possible	Endophyte detection method-culture (Hanada et al. 2010, Del Olmo-Ruiz & Arnold 2014); Likely opportunistic human pathogen (Irinyi et al. 2015)	b'Duncan CG, Eslyn WE. 1966. Mycologia 58:642-645 ((https://doi.org/10.2307/3757045)); Nilsson T. 1973. Studia Forestalia Suecica 104:1-40 ((https://pub.epsilon.slu.se/5711/)); Worrall JJ, et al. 1997. Mycologia 89:199-219 ((https://doi.org/10.2307/3761073)); Hanada RE, et al. 2010. Fungal Biology 114:901-910 ((https://doi.org/10.1016/j.funbio.2010.08.006)); Del Olmo-Ruiz M, Arnold AE. 2014. Myco…
OTU_66	0.00571919	0.00120337	0.00174064	0.00667912	0.000513215	0.00441609	0.00149954	0	0.000496161	0.0779455	0.144385	0.0100592	0.194288	0.0375	0.162132	0.000215435	0.000155135	0	0.000810701	0.000241682	5.29e-05	4.89e-05	0	0	k__Fungi;p__Ascomycota;c__Eurotiomycetes;o__Eurotiales;f__Trichocomaceae;g__Penicillium	Penicillium	13	Saprotroph	Dung Saprotroph-Undefined Saprotroph-Wood Saprotroph	Microfungus	Soft Rot	Highly Probable	NULL	b'Duncan CG, Eslyn WE. 1966. Mycologia 58642-664; Seehann G, et al. 1975. List of Fungi in Soft-Rot Tissue Tests. Institute fur Holzbiologie und Holzschutz, Bundesforschungsanstalt fur Forst - und Holzwirtshaft, Hamburg - Lohbrugge, Germany; Costa IPMW, et al. 2012. Mycotaxon 119:e26 ((http://mycotaxon.com/resources/checklists/costa_v119_checklist.pdf)); Bills GF, et al. 2013. Current Opinion in …
OTU_169	0.194166	0.0944645	0.0609225	0.221656	0.0148832	0.0341021	2.38e-05	0	0	0	0	0.000591716	0	0	0	0	0	0	0	4.03e-05	0	2.44e-05	0	0	k__Fungi;p__Ascomycota;c__Sordariomycetes;o__Hypocreales;f__Nectriaceae;g__Haematonectria	Haematonectria	13	Pathotroph	Plant Pathogen	NULL	NULL	Probable	NULL	b'Tedersoo L, et al. 2014. Science 346:e1256688 ((https://doi.org/10.1126/science.1256688))'
OTU_184	0.120675	0.192539	0.24369	0.0103179	0.00487555	0.0076055	7.14e-05	0.00458716	0	0	0	0	0	0	0	0	0	0.000687758	0	0	0	0	0	1.38e-05	k__Fungi;p__Ascomycota;c__Sordariomycetes;o__Lulworthiales;f__Lulworthiaceae;g__Lulwoana	Lulwoana	13	Saprotroph	Undefined Saprotroph	NULL	NULL	Probable	NULL	b'Tedersoo L, et al. 2014. Science 346:e1256688 ((https://doi.org/10.1126/science.1256688))'
OTU_29	0.00114384	0.00120337	0.00130548	0.304295	0.081088	0.152846	2.38e-05	0	0	0	0	0	0	0	0	0	1.94e-05	0	0	4.03e-05	5.29e-05	0	0.000187699	1.38e-05	k__Fungi;p__Ascomycota;c__Dothideomycetes;o__Pleosporales;f__Incertae_sedis;g__Phoma	Phoma	13	Pathotroph-Saprotroph-Symbiotroph	Endophyte-Dung Saprotroph-Lichen Parasite-Litter Saprotroph-Plant Pathogen-Soil Saprotroph-Wood Saprotroph	Microfungus	Soft Rot	Possible	NULL	b'Richardson MJ. 1972. Transactions of the British Mycological Society 58:37-48 ((https://doi.org/10.1016/S0007-1536(72)80069-X)); Seehann G, et al. 1975. List of Fungi in Soft-Rot Tissue Tests. Institute fur Holzbiologie und Holzschutz, Bundesforschungsanstalt fur Forst - und Holzwirtshaft, Hamburg - Lohbrugge, Germany; de Gruyter J, et al. 2010. Mycologia 102:1066-1081 ((https://doi.org/10.3852…
OTU_276	0	0	0	0.000383032	0	0	0.00128532	0	0.00161905	6.13e-05	0	0	0	0	0	0.0436375	0.0466762	0.0701513	0.0510742	0.0657375	0.192495	0.00224856	0.0146406	0.0326592	k__Fungi;p__Basidiomycota;c__Microbotryomycetes;o__Sporidiobolales;f__Incertae_sedis;g__Rhodotorula	Rhodotorula	13	Pathotroph-Saprotroph	Animal Endosymbiont-Animal Pathogen-Endophyte-Plant Pathogen-Undefined Saprotroph	Yeast	NULL	Probable	Opportunistic human pathogen	b'https://www.cdc.gov ((https://www.cdc.gov))'
OTU_40	0.00114384	0.230445	0.010879	7.18e-05	0	0.000736016	0.000214219	0	0	0.00388962	0	0	0.000916784	0	0.00188686	0.00213041	0.00314148	0	0.00324281	0.0494643	0.000105854	0.00295735	0.0386661	0.000179826	k__Fungi;p__Ascomycota;c__Dothideomycetes;o__Pleosporales;f__Pleosporaceae;g__Epicoccum	Epicoccum	13	Pathotroph-Saprotroph-Symbiotroph	Endophyte-Fungal Parasite-Lichen Parasite-Plant Pathogen-Wood Saprotroph	Microfungus	NULL	Probable	NULL	b'Nilsson T. 1973. Studia Forestalia Suecica 104:1-40 ((https://pub.epsilon.slu.se/5711/)); Seehann G, et al. 1975. List of Fungi in Soft-Rot Tissue Tests. Institute fur Holzbiologie und Holzschutz, Bundesforschungsanstalt fur Forst - und Holzwirtshaft, Hamburg - Lohbrugge, Germany; Costa IPMW, et al. 2012. Mycotaxon 119:e26 ((http://mycotaxon.com/resources/checklists/costa_v119_checklist.pdf)); …
OTU_52	0	0	0	0	0	0	0	0	0.000913981	0.282074	0	0.000591716	0.00528914	0.00625	3.43e-05	0	3.88e-05	0	0	0	0.000105854	0	0	0	k__Fungi;p__Ascomycota;c__Dothideomycetes;o__Pleosporales;f__Venturiaceae;g__unidentified	Venturiaceae	9	Pathotroph-Saprotroph-Symbiotroph	Endophyte-Plant Pathogen-Undefined Saprotroph	Microfungus	NULL	Probable	Mostly endophytes and weak parasites of aerial plant parts, including bark and wood, leaf and fruit tissue; rarely biotrophic. Little is known except for the important pathogens (Cannon & Kirk 2007)	b'Cannon PF, Kirk PM. 2007. Fungal Families of the World. CAB International, Cambridge (ISBN: 978-0851998275)'
OTU_275	0	0.000601685	0	0	0	0	0	0	0	0	0	0	0	0	0	0.0369351	0.0157074	0.0502063	0.00932306	0.0211875	0.0384249	0.0123427	0.0585622	0.0307503	k__Fungi;p__Basidiomycota;c__Microbotryomycetes;o__Sporidiobolales;f__Incertae_sedis;g__Rhodosporidium	Rhodosporidium	13	Saprotroph	Undefined Saprotroph	Yeast	NULL	Highly Probable	NULL	b'Nagy LG, et al. 2014. Nature Communications 5:e4471 ((https://doi.org/10.1038/ncomms5471))'
OTU_26	0	0	0	0.000287274	0.000256608	0	0.00537929	0.00458716	0.185434	0	0	0	0.000141044	0	0.00195547	0	0	0	0	0	0.000105854	0	0	0	k__Fungi;p__Ascomycota;c__Dothideomycetes;o__Incertae_sedis;f__Myxotrichaceae;g__unidentified	Myxotrichaceae	9	Saprotroph-Symbiotroph	Ectomycorrhizal-Undefined Saprotroph	Microfungus	NULL	Probable	Many species are cellulolytic, occurring on paper, straw etc. Others are mycorrhizal associated with roots of Ericaceae and Epacridaceae (Cannon & Kirk 2007)	b'Cannon PF, Kirk PM. 2007. Fungal Families of the World. CAB International, Cambridge (ISBN: 978-0851998275)'
OTU_238	0	0	0	0	0	0	0.0971604	0	0	0	0	0	0	0	0	0	0	0	0	0	0	0	0	0	k__Fungi;p__Basidiomycota;c__Agaricomycetes;o__Boletales;f__Gomphidiaceae;g__Chroogomphus	Chroogomphus	13	Pathotroph-Symbiotroph	Ectomycorrhizal-Fungal Parasite	NULL	NULL	Probable	More likely mycoparasite on suilloid fungi; could also be ECM	b'Outline of Ascomycota ((http://www.fieldmuseum.org/myconet))'
OTU_281	0	0	0	0	0	0	0	0	0	0	0	0	0	0	0	0.00311183	0.0147184	0.00275103	0.00972842	0.00249738	0.00222293	0.00307955	0.0154539	0.0403917	k__Fungi;p__Basidiomycota;c__Tremellomycetes;o__Cystofilobasidiales;f__Cystofilobasidiaceae;g__Cystofilobasidium	Cystofilobasidium	13	Saprotroph	Leaf Saprotroph	Yeast	NULL	Possible	NULL	b'Oberwinkler F, et al. 1983. Systematic and Applied Microbiology 41:14-122 ((https://doi.org/10.1016/S0723-2020((83))80039-3))'
OTU_214	0	0	0	0	0	0.00417076	0.00685502	0	0	0	0	0.0408284	0	0	0	0	0	0.0137552	0	4.03e-05	5.29e-05	0.0105096	0	0	k__Fungi;p__Basidiomycota;c__Agaricomycetes;o__Agaricales;f__Cortinariaceae;g__Cortinarius	Cortinarius	13	Symbiotroph	Ectomycorrhizal	Agaricoid	NULL	Highly Probable	NULL	b'Rinaldi AC, et al. 2008. Fungal Diversity 33:1-45 ((http://www.fungaldiversity.org/fdp/sfdp/33-1.pdf)); Tedersoo L, et al. 2010. Mycorrhiza 20:217-263 ((https://doi.org/10.1007/s00572-009-0274-x)); http://mycorrhizas.info/ecmf.html ((http://mycorrhizas.info/ecmf.html))'
OTU_236	0	0	0	0	0	0	0	0	2.61e-05	0.00407338	0.0026738	0.00118343	0.00169253	0.05625	0	0	0	0	0	0	0	0	0	0	k__Fungi;p__Basidiomycota;c__Agaricomycetes;o__Agaricales;f__Tricholomataceae;g__unidentified	Tricholomataceae	9	Pathotroph-Symbiotroph	Ectomycorrhizal-Fungal Parasite	Agaricoid	NULL	Probable	Tricholoma species are ectomycorrhizal, occurring in coniferous and broadleaved forests (Cannon & Kirk 2007); T. sclerotoideum is parasitic on Helvella spp.	b'Cannon PF, Kirk PM. 2007. Fungal Families of the World. CAB International, Cambridge (ISBN: 978-0851998275)'
OTU_278	0	0	0	0	0	0	7.14e-05	0	0.000470048	0	0.0013369	0	0	0	6.86e-05	0.031238	0.000775675	0	0	0.000120841	5.29e-05	0.00188195	0.016455	0.00636308	k__Fungi;p__Basidiomycota;c__Microbotryomycetes;o__Sporidiobolales;f__Sporidiobolaceae;g__Sporidiobolus	Sporidiobolaceae	9	Pathotroph-Saprotroph	Animal Pathogen-Undefined Saprotroph	Microfungus	NULL	Probable	Saprobic, found in a wide range of habitats and especially in aquatic systems. Some of the red yeasts in this family are widely encountered spoilage organisms and opportunistic human pathogens (Cannon & Kirk 2007)	b'Cannon PF, Kirk PM. 2007. Fungal Families of the World. CAB International, Cambridge (ISBN: 978-0851998275)'
OTU_131	0	0	0	4.79e-05	0	0	0.00128532	0	0	0	0	0	0	0	0	0.000382995	0	0	0.054317	0.000644486	0.000476342	0.000171086	0	0.000179826	k__Fungi;p__Ascomycota;c__Saccharomycetes;o__Saccharomycetales;f__Incertae_sedis;g__Candida	Candida	13	Pathotroph-Saprotroph-Symbiotroph	Animal Pathogen-Endophyte-Endosymbiont-Epiphyte-Soil Saprotroph-Undefined Saprotroph	Dimorphic Yeast	NULL	Probable	This asexual genus is polyphyletic and contain species that function very differently depend on what they are. Caution should be taken when interpreting guilds for Candida species.	b'Manolakaki D, et al. 2010. Virulence. 1: 367-375 ((https://doi.org/10.4161/viru.1.5.12796)); Mekbib SB, et al. 2011. Tropical Plant Pathology 36:233-240 ((https://doi.org/10.1590/S1982-56762011000400004))'
OTU_49	0	0	0.00826806	0.0205161	0.0125738	0.0095682	0	0	0	0	0	0	0	0	0	0	0	0	0	0	0	0	0	0	k__Fungi;p__Ascomycota;c__Dothideomycetes;o__Pleosporales;f__Venturiaceae;g__Anungitopsis	Anungitopsis	13	Pathotroph	Plant Pathogen	NULL	NULL	Probable	NULL	b'Tedersoo L, et al. 2014. Science 346:e1256688 ((https://doi.org/10.1126/science.1256688))'
OTU_37	0	0.00120337	0.00304613	0.00481184	0.00205286	0.00294406	0	0	0	0.000245015	0	0	0.000141044	0	0	0.000143623	0.000193919	0	0.00202675	0	0.000529269	9.78e-05	0.0196459	1.38e-05	k__Fungi;p__Ascomycota;c__Dothideomycetes;o__Pleosporales;f__Pleosporaceae;g__Alternaria	Alternaria	13	Pathotroph-Saprotroph-Symbiotroph	Animal Pathogen-Endophyte-Plant Pathogen-Wood Saprotroph	Microfungus	Soft Rot	Possible	NULL	b'Duncan CG, Eslyn WE. 1966. Mycologia 58642-664; Seehann G, et al. 1975. List of Fungi in Soft-Rot Tissue Tests. Institute fur Holzbiologie und Holzschutz, Bundesforschungsanstalt fur Forst - und Holzwirtshaft, Hamburg - Lohbrugge, Germany; Tedersoo L, et al. 2014. Science 346:e1256688 ((https://doi.org/10.1126/science.1256688))'
OTU_145	0	0	0	0	0	0.000490677	0	0	0	0	0.0347594	0	0	0	0	0	0	0	0	0	0	0	0	0	k__Fungi;p__Ascomycota;c__Sordariomycetes;o__Hypocreales;f__Clavicipitaceae;g__Beauveria	Beauveria	13	Pathotroph	Animal Pathogen	NULL	NULL	Probable	NULL	b'Tedersoo L, et al. 2014. Science 346:e1256688 ((https://doi.org/10.1126/science.1256688))'
OTU_159	0.00457535	0.00240674	0.0021758	4.79e-05	0	0	0	0	0	0.000153135	0	0	0.000141044	0	0.000480291	0	0	0	0.000405351	0	0	0.0247098	0	9.68e-05	k__Fungi;p__Ascomycota;c__Sordariomycetes;o__Hypocreales;f__Hypocreaceae;g__Trichoderma	Trichoderma	13	Pathotroph-Saprotroph-Symbiotroph	Animal Pathogen-Endophyte-Epiphyte-Fungal Parasite-Plant Pathogen-Wood Saprotroph	Microfungus	Soft Rot	Probable	Cause of soft-rot (Seehann et al. 1975); Likely opportunistic human pathogen (Irinyi et al. 2015); Endophyte detection method-culture (Busby et al. 2016)	b'Seehann G, et al. 1975. List of Fungi in Soft-Rot Tissue Tests. Institute fur Holzbiologie und Holzschutz, Bundesforschungsanstalt fur Forst - und Holzwirtshaft, Hamburg - Lohbrugge, Germany; Andrews JH, et al. 1983. Phytopathology 73228-234; Hanada RE, et al. 2010. Fungal Biology 114:901-910 ((https://doi.org/10.1016/j.funbio.2010.08.006)); Costa IPMW, et al. 2012. Mycotaxon 119:e26 ((http://m…
OTU_35	0	0.000601685	0	0	0	0	0	0	0	0.000153135	0	0	0	0	0	0.00402145	0.019644	0	0.000810701	0.00793523	0	0	0.000125133	0.000262823	k__Fungi;p__Ascomycota;c__Dothideomycetes;o__Pleosporales;f__Phaeosphaeriaceae;g__Ampelomyces	Ampelomyces	13	Saprotroph-Symbiotroph	Endophyte-Undefined Saprotroph	Microfungus	NULL	Probable	Endophyte detection method-culture (Dik et al. 1998)	b'Dik AJ, et al. 1998. European Journal of Plant Pathology 104:413-423 ((https://doi.org/10.1023/A:1008025416672)); Tedersoo L, et al. 2014. Science 346:e1256688 ((https://doi.org/10.1126/science.1256688))'
OTU_104	0	0	0	0	0.0318193	0.00122669	0	0	0	0	0	0	0	0	0	0	0	0	0	0	0	0	0	0	k__Fungi;p__Ascomycota;c__Leotiomycetes;o__Helotiales;f__Geoglossaceae;g__Geoglossum	Geoglossum	13	Saprotroph	Undefined Saprotroph	NULL	NULL	Probable	NULL	b'Tedersoo L, et al. 2014. Science 346:e1256688 ((https://doi.org/10.1126/science.1256688))'
OTU_185	0.00657707	0.00842359	0.00609225	0.0100546	0.000256608	0.00122669	0	0	0	0	0	0	0	0	0	0	0	0	0	0	0	0	0	0	k__Fungi;p__Ascomycota;c__Sordariomycetes;o__Microascales;f__Halosphaeriaceae;g__Corollospora	Corollospora	13	Saprotroph	Undefined Saprotroph	NULL	NULL	Probable	NULL	b'Tedersoo L, et al. 2014. Science 346:e1256688 ((https://doi.org/10.1126/science.1256688))'
OTU_231	0.000285959	0.00240674	0.0291558	0	0	0	0	0	0	0	0	0	0	0	0	0	0	0	0	0	0	0	0	0	k__Fungi;p__Basidiomycota;c__Agaricomycetes;o__Agaricales;f__Schizophyllaceae;g__Porotheleum	Agaricales	7	Pathotroph-Saprotroph-Symbiotroph	Bryophyte Parasite-Dung Saprotroph-Ectomycorrhizal-Fungal Parasite-Leaf Saprotroph-Plant Parasite-Undefined Saprotroph-Wood Saprotroph	Agaricoid-Gasteroid-Microfungus-Secotioid-Yeast	NULL	Possible	Mushrooms and toadstools, Gill fungi, Agarics... lignicolous, sometimes muscicolous or fungicolous, saprobic, mycorrhizal, rarely parasitic on plants or fungi (Kirk et al. 2008)	b'Kirk PM et al. 2008. Dictionary of the Fungi. Tenth Edition. CAB International, Wallingford (ISBN: 978-0851998268)'
OTU_168	0.00314555	0.00180505	0.00174064	0.00682275	0.00436233	0.00196271	0.000642658	0	2.61e-05	0.00122508	0	0.00236686	0.00465444	0	0	0	0	0.000687758	0	0	0	0	0	5.53e-05	k__Fungi;p__Ascomycota;c__Sordariomycetes;o__Hypocreales;f__Nectriaceae;g__Fusarium	Fusarium	13	Pathotroph-Saprotroph-Symbiotroph	Animal Pathogen-Endophyte-Lichen Parasite-Plant Pathogen-Soil Saprotroph-Wood Saprotroph	Microfungus	NULL	Possible	Likely opportunistic human pathogen (Irinyi et al. 2015)	b'Duncan CG, Eslyn WE. 1966. Mycologia 58:642-664 ((https://doi.org/10.2307/3757045)); Seehann G, et al. 1975. List of Fungi in Soft-Rot Tissue Tests. Institute fur Holzbiologie und Holzschutz, Bundesforschungsanstalt fur Forst - und Holzwirtshaft, Hamburg - Lohbrugge, Germany; Costa IPMW, et al. 2012. Mycotaxon 119:e26 ((http://mycotaxon.com/resources/checklists/costa_v119_checklist.pdf)); Teder…
OTU_67	0.00714899	0.00180505	0.00609225	0.00215455	0.000513215	0.000981354	0.00183277	0	0	0.000612539	0	0	0.00218618	0	0	0	0	0	0	0	0	0	0	0	k__Fungi;p__Ascomycota;c__Eurotiomycetes;o__Eurotiales;f__Trichocomaceae;g__Talaromyces	Talaromyces	13	Saprotroph	Undefined Saprotroph	NULL	NULL	Probable	NULL	b'Tedersoo L, et al. 2014. Science 346:e1256688 ((https://doi.org/10.1126/science.1256688))'
OTU_48	0	0.0162455	0.00696258	0	0	0	0	0	0	0	0	0	0	0	0	0	0	0	0	0	0	0	0	0	k__Fungi;p__Ascomycota;c__Dothideomycetes;o__Pleosporales;f__Tubeufiaceae;g__unidentified	Tubeufiaceae	9	Pathotroph-Saprotroph	Animal Pathogen-Undefined Saprotroph	NULL	NULL	Probable	Biotrophic or saprobic, especially on scale insects or other fungi. The anamorphic forms are fequently aero-aquatic (Cannon & Kirk 2007)	b'Cannon PF, Kirk PM. 2007. Fungal Families of the World. CAB International, Cambridge (ISBN: 978-0851998275)'
OTU_103	0	0	0	0	0	0	0.000142813	0	0	0	0	0	0.0230606	0	0	0	0	0	0	0	0	0	0	0	k__Fungi;p__Ascomycota;c__Leotiomycetes;o__Helotiales;f__Dermateaceae;g__unidentified	Dermateaceae	9	Pathotroph-Saprotroph	Plant Pathogen-Plant Saprotroph	Microfungus	NULL	Probable	Saprobic or parasitic on herbaceous and woody material (Cannon & Kirk 2007)	b'Cannon PF, Kirk PM. 2007. Fungal Families of the World. CAB International, Cambridge (ISBN: 978-0851998275)'
OTU_80	0	0	0	0	0	0	0	0	0	0	0.0013369	0	0.0200282	0	0	0	0	0	0	0	0	0	0	0	k__Fungi;p__Ascomycota;c__Lecanoromycetes;o__Lecanorales;f__Hymeneliaceae;g__Lobothallia	Lobothallia	13	Symbiotroph	Lichenized	Thallus	NULL	Highly Probable	NULL	b'Esslinger TL. 2014. North Dakota State University ((http://www.ndsu.edu/pubweb/~esslinge/chcklst/chcklst7.htm))'
OTU_42	0	0.00361011	0	9.58e-05	0.000769823	0.000245339	0	0	0	0.000980062	0	0	7.05e-05	0	0	4.79e-05	0.000290878	0	0.000810701	0.000402804	0.000105854	0.0138336	0	4.15e-05	k__Fungi;p__Ascomycota;c__Dothideomycetes;o__Pleosporales;f__Pleosporaceae;g__Lewia	Lewia	13	Pathotroph	Plant Pathogen	NULL	NULL	Probable	NULL	b'Tedersoo L, et al. 2014. Science 346:e1256688 ((https://doi.org/10.1126/science.1256688))'
OTU_139	0.000285959	0	0	0	0	0	0.000428439	0	0	0	0.00935829	0	0.00232722	0	0	0	0	0.000687758	0	0.00664626	0	0	0	0.00136945	k__Fungi;p__Ascomycota;c__Sordariomycetes;o__Coniochaetales;f__Coniochaetaceae;g__Lecythophora	Lecythophora	13	Symbiotroph	Endophyte	NULL	NULL	Highly Probable	Dark Septate Endophyte, known from plant roots.	b'Taylor DL, et al. 2014. Ecological Monographs 84:3-20 ((https://esajournals.onlinelibrary.wiley.com/doi/10.1890/12-1693.1))'
OTU_188	0	0	0	0.0121852	0.00256608	0.00539745	0	0	0	0	0	0	0	0	0	0	0	0	0	0	0	0	0	0	k__Fungi;p__Ascomycota;c__Sordariomycetes;o__Ophiostomatales;f__Ophiostomataceae;g__Leptographium	Leptographium	13	Pathotroph	Plant Pathogen	NULL	Blue-Staining	Probable	NULL	b'Tedersoo L, et al. 2014. Science 346:e1256688 ((https://doi.org/10.1126/science.1256688))'
OTU_303	0.00343151	0	0.000435161	0.0149382	0.000256608	0.000245339	0	0	0	0	0	0	0	0	0	0	0	0	0	0	0	0	0	0	k__Fungi;p__Basidiomycota;c__Ustilaginomycetes;o__Ustilaginales;f__Ustilaginaceae;g__Schizonella	Schizonella	13	Pathotroph	Plant Pathogen	Facultative Yeast	NULL	Probable	NULL	b'Tedersoo L, et al. 2014. Science 346:e1256688 ((https://doi.org/10.1126/science.1256688))'
OTU_203	0	0	0	0	0	0	2.38e-05	0	0	0	0	0.012426	0	0	0	2.39e-05	0	0.00343879	0	0	0	0.00303067	0	0	k__Fungi;p__Ascomycota;c__Sordariomycetes;o__Xylariales;f__Hyponectriaceae;g__Microdochium	Hyponectriaceae	9	Pathotroph-Saprotroph	Plant Pathogen-Undefined Saprotroph	Microfungus	NULL	Probable	Saprobic or neurotrophic in herbaceous and woody plant material (Cannon & Kirk 2007)	b'Cannon PF, Kirk PM. 2007. Fungal Families of the World. CAB International, Cambridge (ISBN: 978-0851998275)'
OTU_95	0	0	0	0	0	0	0	0	0	0.00162323	0	0	0	0	0.0172219	0	0	0	0	0	0	0	0	0	k__Fungi;p__Ascomycota;c__Lecanoromycetes;o__Teloschistales;f__Teloschistaceae;g__Xanthomendoza	Xanthomendoza	13	Symbiotroph	Lichenized	Thallus	NULL	Highly Probable	NULL	b'Esslinger TL. 2014. North Dakota State University ((http://www.ndsu.edu/pubweb/~esslinge/chcklst/chcklst7.htm))'
OTU_234	0.000285959	0.00601685	0.0113142	0	0	0	0	0	0	0	0	0	0	0	0	0	0	0	0	0	0	0	0	0	k__Fungi;p__Basidiomycota;c__Agaricomycetes;o__Agaricales;f__Tricholomataceae;g__Omphalina	Omphalina	13	Saprotroph	Leaf Saprotroph	Agaricoid	NULL	Probable	NULL	b'Grgurinovic CA, Simpson JA. 2001. Fungal Diversity 8:97-127 ((http://www.fungaldiversity.org/fdp/sfdp/FD_8_97-127.pdf))'
OTU_171	0	0	0	0	0	0	0	0.00458716	0.0108111	3.06e-05	0	0	0	0	0	0	0	0	0	0	0	0	0	0	k__Fungi;p__Ascomycota;c__Sordariomycetes;o__Hypocreales;f__Nectriaceae;g__Nectria	Nectria	13	Pathotroph-Saprotroph-Symbiotroph	Animal Pathogen-Endophyte-Fungal Parasite-Lichen Parasite-Plant Pathogen-Wood Saprotroph	Microfungus	NULL	Possible	NULL	b'Hirooka Y, et al. 2012. Studies in Mycology 71:1-210 ((https://doi.org/10.3114/sim0001)); Tedersoo L, et al. 2014. Science 346:e1256688 ((https://doi.org/10.1126/science.1256688))'
OTU_277	0	0	0	0	0	0	0	0	0	0	0	0	0	0	0	0.00931157	0.000271486	0	0.000405351	0.000765327	0	0.00114872	0.00319089	0.000193659	k__Fungi;p__Basidiomycota;c__Microbotryomycetes;o__Sporidiobolales;f__Incertae_sedis;g__Sporobolomyces	Sporobolomyces	13	Pathotroph-Saprotroph	Fungal Parasite-Litter Saprotroph	Yeast	NULL	Probable	NULL	b'Tedersoo L, et al. 2014. Science 346:e1256688 ((https://doi.org/10.1126/science.1256688)); Nagy LG, et al. 2014. Nature Communications 5:e4471 ((https://doi.org/10.1038/ncomms5471)); Purahong W, et al. 2016. Molecular Ecology 25:4059-4074 ((https://doi.org/10.1111/mec.13739))'
OTU_282	0	0	0	0	0	0	0	0	0	0	0	0	0	0	0	0	0.00168709	0	0	0	0	2.44e-05	0	0.0125602	k__Fungi;p__Basidiomycota;c__Tremellomycetes;o__Cystofilobasidiales;f__Cystofilobasidiaceae;g__Mrakia	Mrakia	13	Saprotroph	Soil Saprotroph-Undefined Saprotroph	Yeast	NULL	Probable	Isolated from water scums (Jones & Sloof 1966); isolated from Antarctic soil (Xin & Zhou 2007)	b'Jones EBG, Slooff WC. 1966. Antonie van Leeuwenhoek 32:223-228 ((https://doi.org/10.1007/BF02097464)); Xin M-X, Zhou P-J. 2007. Journal of Zhejiang University SCIENCE B. 8:260-265 ((https://doi.org/10.1631/jzus.2007.B0260))'
OTU_22	0	0	0	0.000167576	0	0	0	0	0	0	0	0.000591716	0	0	0	0.000119686	0.00230763	0	0	0	5.29e-05	0.0017353	0.00669461	9.68e-05	k__Fungi;p__Ascomycota;c__Dothideomycetes;o__Dothideales;f__Dothioraceae;g__Aureobasidium	Aureobasidium	13	Pathotroph-Saprotroph-Symbiotroph	Animal Pathogen-Endophyte-Epiphyte-Plant Pathogen-Undefined Saprotroph	Facultative Yeast	NULL	Possible	NULL	b'Costa IPMW, et al. 2012. Mycotaxon 119:e26 ((http://mycotaxon.com/resources/checklists/costa_v119_checklist.pdf)); Tedersoo L, et al. 2014. Science 346:e1256688 ((https://doi.org/10.1126/science.1256688)); Wachowska U, G\xc5\x82owacka K. 2014. BioControl 59:635-645 ((https://doi.org/10.1007/s10526-014-9596-5)); Irinyia L, et al. 2016. Fungal Biology 120:125-136 ((https://doi.org/10.1016/j.funbi…
OTU_149	0	0	0	0	0	0	0.00490324	0.00458716	0.000443934	0.000857554	0	0	7.05e-05	0	0.000720436	0	0	0	0	0	5.29e-05	0	0	1.38e-05	k__Fungi;p__Ascomycota;c__Sordariomycetes;o__Hypocreales;f__Clavicipitaceae;g__Pochonia	Pochonia	13	Pathotroph	Animal Pathogen	NULL	NULL	Probable	NULL	b'Tedersoo L, et al. 2014. Science 346:e1256688 ((https://doi.org/10.1126/science.1256688))'
OTU_69	0	0.00962695	0.000435161	0	0	0	0	0	0	0	0	0	0	0	0	0	0	0	0	0	0	0	0	0	k__Fungi;p__Ascomycota;c__Eurotiomycetes;o__Onygenales;f__Arthrodermataceae;g__Arthroderma	Arthroderma	13	Pathotroph-Saprotroph	Animal Pathogen-Undefined Saprotroph	NULL	NULL	Probable	Likely opportunistic human pathogen (Irinyi et al. 2015)	b'Tedersoo L, et al. 2014. Science 346:e1256688 ((https://doi.org/10.1126/science.1256688)); Irinyi L, et al. 2015. Medical Mycology 53:313-337 ((https://doi.org/10.1093/mmy/myv008)); https://www.cdc.gov ((https://www.cdc.gov))'
OTU_20	0	0	0	2.39e-05	0.000513215	0	0	0	0	0.00621727	0	0	0.000846262	0	0.000480291	0.000239372	0.000290878	0	0	0	0	0.00141757	0	0	k__Fungi;p__Ascomycota;c__Dothideomycetes;o__Capnodiales;f__Teratosphaeriaceae;g__Teratosphaeria	Teratosphaeriaceae	9	Pathotroph-Saprotroph	Animal Pathogen-Plant Pathogen-Undefined Saprotroph	NULL	NULL	Probable	Includes numerous saprobic, extremophilic, human opportunistic, and plant pathogenic fungi (Quaedvlieg et al. 2014)	b'Quaedvlieg W, et al. 2014. Persoonia 3:31-40 ((https://doi.org/10.3767/003158514X681981))'
OTU_315	0	0	0	0	0	0	0	0	2.61e-05	0.00903495	0	0	0	0	6.86e-05	0	0	0	0	0	0	0	0	0	k__Fungi;p__Zygomycota;c__Incertae_sedis;o__Mortierellales;f__Mortierellaceae;g__Mortierella	Mortierella	13	Saprotroph-Symbiotroph	Endophyte-Litter Saprotroph-Soil Saprotroph-Undefined Saprotroph	Microfungus	NULL	Probable	Saprobic in soil and thus frequenctly isolated from soil and material contaminated with soil such as hay or rotten silage and spoil tips (Cannon & Kirk 2007)	b'Cannon PF, Kirk PM. 2007. Fungal Families of the World. CAB International, Cambridge (ISBN: 978-0851998275); Tedersoo L, et al. 2014. Science 346:e1256688 ((https://doi.org/10.1126/science.1256688)); Purahong W, et al. 2016. Molecular Ecology 25:4059-4074 ((https://doi.org/10.1111/mec.13739))'
OTU_89	0	0.00902527	0	0	0	0	0	0	0	0	0	0	0	0	0	0	0	0	0	0	0	0	0	0	k__Fungi;p__Ascomycota;c__Lecanoromycetes;o__Teloschistales;f__Caliciaceae;g__Calicium	Calicium	13	Symbiotroph	Lichenized	Thallus	NULL	Highly Probable	NULL	b'Esslinger TL. 2014. North Dakota State University ((http://www.ndsu.edu/pubweb/~esslinge/chcklst/chcklst7.htm))'
OTU_127	0.00228767	0.00361011	0.000870322	0.00141243	0.000256608	0.000490677	0	0	0	0	0	0	0	0	0	0	0	0	0	0	0	0	0	0	k__Fungi;p__Ascomycota;c__Pezizomycetes;o__Pezizales;f__Pyronemataceae;g__unidentified	Pyronemataceae	9	Saprotroph-Symbiotroph	Dung Saprotroph-Ectomycorrhizal-Soil Saprotroph-Wood Saprotroph	Gasteroid-Pezizoid	NULL	Possible	Saprobic on soil, dung or rotten wood or mycorrhizal, some species hypogeous, others associated with fire sites (Cannon & Kirk 2007)	b'Cannon PF, Kirk PM. 2007. Fungal Families of the World. CAB International, Cambridge (ISBN: 978-0851998275)'
OTU_222	0	0	0	0.000502729	0	0	0.000119011	0	0	0	0	0	0	0	0	0.00016756	0.000174527	0	0	8.06e-05	0	0	0	0.00650141	k__Fungi;p__Basidiomycota;c__Agaricomycetes;o__Agaricales;f__Lyophyllaceae;g__Termitomyces	Termitomyces	13	Saprotroph	Undefined Saprotroph	Agaricoid	NULL	Probable	NULL	b'Tedersoo L, et al. 2014. Science 346:e1256688 ((https://doi.org/10.1126/science.1256688))'
OTU_15	0	0	0	0	0	0	0	0	0	0	0.0013369	0	0.000282087	0	0.000823356	0	0	0	0.000405351	0	0	0	0.00450479	0	k__Fungi;p__Ascomycota;c__Dothideomycetes;o__Capnodiales;f__Mycosphaerellaceae;g__unidentified	Mycosphaerellaceae	9	Pathotroph-Saprotroph	Plant Pathogen-Undefined Saprotroph	Microfungus	NULL	Probable	Biotrophic, necrotrophic or saprobic on various plant tissues (Cannon & Kirk 2007)	b'Cannon PF, Kirk PM. 2007. Fungal Families of the World. CAB International, Cambridge (ISBN: 978-0851998275)'
OTU_24	0	0	0	0	0	0	0	0	0	0	0	0	0	0	0	0	0	0	0	0	0	0	0.00681975	0	k__Fungi;p__Ascomycota;c__Dothideomycetes;o__Incertae_sedis;f__Micropeltidaceae;g__Stomiopeltis	Stomiopeltis	13	Saprotroph	Undefined Saprotroph	NULL	NULL	Probable	NULL	b'Tedersoo L, et al. 2014. Science 346:e1256688 ((https://doi.org/10.1126/science.1256688))'
OTU_175	0	0	0	0.00471608	0.00102643	0.000981354	0	0	0	0	0	0	0	0	0	0	0	0	0	0	0	0	0	0	k__Fungi;p__Ascomycota;c__Sordariomycetes;o__Hypocreales;f__Niessliaceae;g__Monocillium	Monocillium	13	Saprotroph	Undefined Saprotroph	NULL	NULL	Probable	NULL	b'Tedersoo L, et al. 2014. Science 346:e1256688 ((https://doi.org/10.1126/science.1256688))'
OTU_170	0	0	0	0	0	0	0	0	0	0	0	0	0	0	0.00562627	0	0	0	0	0	0	0	0	0	k__Fungi;p__Ascomycota;c__Sordariomycetes;o__Hypocreales;f__Nectriaceae;g__Mariannaea	Nectriaceae	9	Pathotroph-Saprotroph-Symbiotroph	Animal Pathogen-Endophyte-Fungal Parasite-Lichen Parasite-Plant Pathogen-Wood Saprotroph	Microfungus	NULL	Possible	Fusarium species are amongst the economically significant plant pathogens (Cannon & Kirk 2007)	b'Cannon PF, Kirk PM. 2007. Fungal Families of the World. CAB International, Cambridge (ISBN: 978-0851998275); Hirooka Y, et al. 2012. Studies in Mycology 711-210 ((https://doi.org/10.3114/sim0001)); Tedersoo L, et al. 2014. Science 346:e1256688 ((https://doi.org/10.1126/science.1256688)); The American Phytopathological Society Common Names of Plant Diseases ((http://www.apsnet.org/publications/c…
OTU_62	0	0	0	0.00308819	0.000256608	0	0	0	0	0.000490031	0	0	0.000352609	0	0	0	0	0	0	0	0	0.00136869	0	0	k__Fungi;p__Ascomycota;c__Eurotiomycetes;o__Eurotiales;f__Trichocomaceae;g__Eupenicillium	Eupenicillium	13	Saprotroph	Undefined Saprotroph	NULL	NULL	Probable	NULL	b'Tedersoo L, et al. 2014. Science 346:e1256688 ((https://doi.org/10.1126/science.1256688))'
OTU_181	0	0	0	0.00423729	0.000256608	0.000981354	0	0	0	0	0	0	0	0	0	0	0	0	0	0	0	0	0	1.38e-05	k__Fungi;p__Ascomycota;c__Sordariomycetes;o__Incertae_sedis;f__Incertae_sedis;g__Savoryella	Savoryella	13	Saprotroph	Undefined Saprotroph	NULL	NULL	Probable	NULL	b'Tedersoo L, et al. 2014. Science 346:e1256688 ((https://doi.org/10.1126/science.1256688))'
OTU_14	0	0	0	0	0	0	0	0	0	0	0	0	0	0	0	0.000406932	5.82e-05	0.000687758	0.000810701	0.00302103	0.000211707	0	6.26e-05	9.68e-05	k__Fungi;p__Ascomycota;c__Dothideomycetes;o__Capnodiales;f__Mycosphaerellaceae;g__Septoria	Septoria	13	Pathotroph	Plant Pathogen	Microfungus	NULL	Probable	NULL	b'Tedersoo L, et al. 2014. Science 346:e1256688 ((https://doi.org/10.1126/science.1256688))'
OTU_129	0	0	0	0	0	0.00245339	0.000166615	0	0	0	0	0.00177515	0	0	0	0	0	0	0	0	0	0.000928755	0	0	k__Fungi;p__Ascomycota;c__Pezizomycetes;o__Pezizales;f__Tuberaceae;g__unidentified	Tuberaceae	9	Symbiotroph	Ectomycorrhizal	Gasteroid	Hypogeous	Probable	Common name - true truffle; Mycorrhizal with broadleaved trees, growing in the surface layer of soil and closely associated with roots. Highly specific pheromone-like chemicals are produced that play a role in dispersal by attracting mammals that uproot fruit bodies and ditribute spores (Cannon & Kirk 2007)	b'Cannon PF, Kirk PM. 2007. Fungal Families of the World. CAB International, Cambridge (ISBN: 978-0851998275)'
OTU_83	0	0	0.00522193	0	0	0	0	0	0	6.13e-05	0	0	0	0	0	0	0	0	0	0	0	0	0	0	k__Fungi;p__Ascomycota;c__Lecanoromycetes;o__Lecanorales;f__Micareaceae;g__Micarea	Micarea	13	Symbiotroph	Lichenized	Thallus	NULL	Highly Probable	NULL	b'Esslinger TL. 2014. North Dakota State University ((http://www.ndsu.edu/pubweb/~esslinge/chcklst/chcklst7.htm))'
OTU_195	0	0	0	0.00521881	0	0	0	0	0	0	0	0	0	0	0	0	0	0	0	0	0	0	0	0	k__Fungi;p__Ascomycota;c__Sordariomycetes;o__Sordariales;f__Lasiosphaeriaceae;g__Podospora	Podospora	13	Saprotroph-Symbiotroph	Dung Saprotroph-Endophyte-Litter Saprotroph-Undefined Saprotroph	Microfungus	NULL	Possible	Endophyte detection method-culture (David et al. 2016)	b'Bell A. 1983. Dung Fungi: An Illustrated Guide to Coprophilous Fungi in New Zealand. Victoria University Press, Wellington (ISBN: 978-0864730015); Tedersoo L, et al. 2014. Science 346:e1256688 ((https://doi.org/10.1126/science.1256688)); David AS, et al. 2016. Microbial Ecology 71:912-926 ((https://doi.org/10.1007/s00248-015-0712-6)); Purahong W, et al. 2016. Molecular Ecology 25:4059-4074 ((ht…
OTU_64	0	0	0	0.000598487	0	0	0.000142813	0	0	0.00324646	0	0	0.00105783	0	0	0	0	0	0	0	0	0	0	0	k__Fungi;p__Ascomycota;c__Eurotiomycetes;o__Eurotiales;f__Trichocomaceae;g__Neosartorya	Neosartorya	13	Saprotroph	Undefined Saprotroph	NULL	NULL	Probable	NULL	b'Tedersoo L, et al. 2014. Science 346:e1256688 ((https://doi.org/10.1126/science.1256688))'
OTU_90	0	0.00481348	0	0	0	0	0	0	0	0	0	0	0	0	0	0	0	0	0	0	0	0	0	0	k__Fungi;p__Ascomycota;c__Lecanoromycetes;o__Teloschistales;f__Physciaceae;g__Anaptychia	Anaptychia	13	Symbiotroph	Lichenized	Thallus	NULL	Highly Probable	NULL	b'Esslinger TL. 2014. North Dakota State University ((http://www.ndsu.edu/pubweb/~esslinge/chcklst/chcklst7.htm))'
OTU_91	0	0.00481348	0	0	0	0	0	0	0	0	0	0	0	0	0	0	0	0	0	0	0	0	0	0	k__Fungi;p__Ascomycota;c__Lecanoromycetes;o__Teloschistales;f__Physciaceae;g__Buellia	Buellia	13	Symbiotroph	Lichenized	Thallus	NULL	Highly Probable	NULL	b'Esslinger TL. 2014. North Dakota State University ((http://www.ndsu.edu/pubweb/~esslinge/chcklst/chcklst7.htm))'
OTU_74	0	0	0	0	0	0	0	0	0	0.000245015	0	0	0.000564175	0	0.00394525	0	0	0	0	0	0	0	0	0	k__Fungi;p__Ascomycota;c__Incertae_sedis;o__Incertae_sedis;f__Incertae_sedis;g__Acrodontium	Acrodontium	13	Pathotroph	Plant Pathogen	NULL	NULL	Probable	NULL	b'The American Phytopathological Society Common Names of Plant Diseases ((http://www.apsnet.org/publications/commonnames/Pages/default.aspx))'
OTU_36	0	0	0	0	0	0	0	0	2.61e-05	0.00361398	0	0.000591716	7.05e-05	0	0	0	0	0	0.000405351	0	0	0	0	0	k__Fungi;p__Ascomycota;c__Dothideomycetes;o__Pleosporales;f__Phaeosphaeriaceae;g__Monascostroma	Monascostroma	13	Saprotroph	Undefined Saprotroph	NULL	NULL	Probable	NULL	b'Tedersoo L, et al. 2014. Science 346:e1256688 ((https://doi.org/10.1126/science.1256688))'
OTU_182	0.000571919	0	0	0.00299243	0.000513215	0.000490677	0	0	0	0	0	0	0	0	0	0	0	0	0	0	0	0	0	0	k__Fungi;p__Ascomycota;c__Sordariomycetes;o__Incertae_sedis;f__Magnaporthaceae;g__Magnaporthe	Magnaporthe	13	Pathotroph	Plant Pathogen	Microfungus	NULL	Probable	Species in this genus cause rice blast and take-all; Usually necrotrophic on roots (Cannon & Kirk 2007)	b'Cannon PF, Kirk PM. 2007. Fungal Families of the World. CAB International, Cambridge (ISBN: 978-0851998275); Tedersoo L, et al. 2014. Science 346:e1256688 ((https://doi.org/10.1126/science.1256688))'
OTU_212	0.000285959	0.00240674	0.00130548	0.000191516	0	0.000245339	9.52e-05	0	0	0	0	0	0	0	0	0	0	0	0	0	0	0	0	0	k__Fungi;p__Basidiomycota;c__Agaricomycetes;o__Agaricales;f__Amanitaceae;g__Amanita	Amanita	13	Saprotroph-Symbiotroph	Ectomycorrhizal-Undefined Saprotroph	Agaricoid	NULL	Probable	Some members of the genus are deadly poisonous	b'Rinaldi AC, et al. 2008. Fungal Diversity 33:1-45 ((http://www.fungaldiversity.org/fdp/sfdp/33-1.pdf)); Tedersoo L, et al. 2010. Mycorrhiza 20:217-263 ((https://doi.org/10.1007/s00572-009-0274-x)); Wolfe BE, et al. 2012. PLoS ONE 7:e39597 ((https://doi.org/10.1371/journal.pone.0039597)); http://mycorrhizas.info/ecmf.html ((http://mycorrhizas.info/ecmf.html)); http://en.wikipedia.org/wiki/List_o…
OTU_147	0	0	0	0	0.000256608	0	0.00102349	0	0	0	0	0.00236686	0	0	0	0	0	0	0	4.03e-05	5.29e-05	0.000562141	0	0	k__Fungi;p__Ascomycota;c__Sordariomycetes;o__Hypocreales;f__Clavicipitaceae;g__Metarhizium	Metarhizium	13	Pathotroph	Animal Pathogen	NULL	NULL	Probable	NULL	b'Tedersoo L, et al. 2014. Science 346:e1256688 ((https://doi.org/10.1126/science.1256688))'
OTU_3	0.000285959	0	0	0	0	0	0	0	0	0.00245015	0	0	0.00148096	0	0	0	0	0	0	0	0	0	0	0	k__Fungi;p__Ascomycota;c__Dothideomycetes;o__Botryosphaeriales;f__Botryosphaeriaceae;g__Microdiplodia	Botryosphaeriaceae	9	Pathotroph-Saprotroph-Symbiotroph	Endophyte-Plant Pathogen-Wood Saprotroph	Microfungus	NULL	Probable	Biotrophic, necrotrophic, or saprobic, especially associated with woody tissue (Cannon & Kirk 2007)	b'Cannon PF, Kirk PM. 2007. Fungal Families of the World. CAB International, Cambridge (ISBN: 978-0851998275)'
OTU_220	0.00171576	0	0.0021758	0	0	0	0	0	0	0	0	0	0	0	0	0	0	0	0	0	0	0	0	0	k__Fungi;p__Basidiomycota;c__Agaricomycetes;o__Agaricales;f__Hygrophoraceae;g__Hygrocybe	Hygrocybe	13	Saprotroph-Symbiotroph	Undefined Saprotroph-Undefined Symbiotroph	Agaricoid	NULL	Probable	Previously classified as Hygrophorus; Carbon signature suggests biotrophy with bryophytes, grasses, or understory plants (Seitzman et al. 2011)	b'Seitzman BH, et al. 2011. Mycologia 103:280-290 ((https://doi.org/10.3852/10-195)); Lodge J., et al. 2014. Fungal Diversity 64:1-99 ((https://doi.org/10.1007/s13225-013-0259-0)); Lodge J. 2014. Omphalina 5:2-6 ((https://www.fs.fed.us/nrs/pubs/jrnl/2014/nrs_2014_lodge_001.pdf)); Tedersoo L, et al. 2014. Science 346:e1256688 ((https://doi.org/10.1126/science.1256688))'
OTU_172	0.00114384	0	0.0021758	0	0	0	0	0	0	0	0	0	0	0	0	0	0	0	0	0	0	0	0	0	k__Fungi;p__Ascomycota;c__Sordariomycetes;o__Hypocreales;f__Nectriaceae;g__Neonectria	Neonectria	13	Pathotroph	Plant Pathogen	NULL	NULL	Probable	NULL	b'Tedersoo L, et al. 2014. Science 346:e1256688 ((https://doi.org/10.1126/science.1256688))'
OTU_13	0	0	0	0	0	0	0	0	0	0	0	0	0	0	0	0	0.00147378	0	0.0016214	0	0	0	0	0	k__Fungi;p__Ascomycota;c__Dothideomycetes;o__Capnodiales;f__Mycosphaerellaceae;g__Ramichloridium	Mycosphaerellaceae	9	Pathotroph-Saprotroph	Plant Pathogen-Undefined Saprotroph	Microfungus	NULL	Probable	Biotrophic, necrotrophic or saprobic on various plant tissues (Cannon & Kirk 2007)	b'Cannon PF, Kirk PM. 2007. Fungal Families of the World. CAB International, Cambridge (ISBN: 978-0851998275)'
OTU_183	0.0014298	0	0.000870322	0.000598487	0	0	0	0	0	0	0	0	0	0	0	0	0	0	0	0	0	0	0	0	k__Fungi;p__Ascomycota;c__Sordariomycetes;o__Incertae_sedis;f__Plectosphaerellaceae;g__unidentified	Plectosphaerellaceae	13	Pathotroph-Saprotroph-Symbiotroph	Animal Pathogen-Endophyte-Fungal Parasite-Plant Pathogen-Wood Saprotroph	Microfungus	NULL	Possible	NULL	b'Duncan CG, Eslyn WE. 1966. Mycologia 58:642-645 ((https://doi.org/10.2307/3757045)); Nilsson T. 1973. Studia Forestalia Suecica 104:1-40 ((https://pub.epsilon.slu.se/5711/)); Worrall JJ, et al. 1997. Mycologia 89:199-219 ((https://doi.org/10.2307/3761073)); Hanada RE, et al. 2010. Fungal Biology 114:901-910 ((https://doi.org/10.1016/j.funbio.2010.08.006)); Del Olmo-Ruiz M, Arnold AE. 2014. Myco…
OTU_63	0	0.00240674	0.000435161	0	0	0	0	0	0	0	0	0	0	0	0	0	0	0	0	0	0	0	0	0	k__Fungi;p__Ascomycota;c__Eurotiomycetes;o__Eurotiales;f__Trichocomaceae;g__Hamigera	Hamigera	13	Saprotroph	Undefined Saprotroph	NULL	NULL	Probable	NULL	b'Tedersoo L, et al. 2014. Science 346:e1256688 ((https://doi.org/10.1126/science.1256688))'
OTU_17	0	0	0	0	0	0	0	0	2.61e-05	0.00266454	0	0	0.000141044	0	0	0	0	0	0	0	0	0	0	0	k__Fungi;p__Ascomycota;c__Dothideomycetes;o__Capnodiales;f__Teratosphaeriaceae;g__Catenulostroma	Catenulostroma	13	Pathotroph	Plant Pathogen	NULL	NULL	Probable	NULL	b'Tedersoo L, et al. 2014. Science 346:e1256688 ((https://doi.org/10.1126/science.1256688))'
OTU_18	0	0	0	0	0	0	0	0	0	0.000520658	0	0	0.00148096	0	0.000343065	0.00016756	0.000155135	0	0	0	0	0	0	0	k__Fungi;p__Ascomycota;c__Dothideomycetes;o__Capnodiales;f__Teratosphaeriaceae;g__Devriesia	Devriesia	13	Pathotroph	Plant Pathogen	NULL	NULL	Probable	NULL	b'Tedersoo L, et al. 2014. Science 346:e1256688 ((https://doi.org/10.1126/science.1256688))'
OTU_135	0	0	0	0	0	0	0	0	0	0	0	0	0	0	0	0.000502681	1.94e-05	0	0.000405351	0	0.00111146	0.000611023	0	0	k__Fungi;p__Ascomycota;c__Saccharomycetes;o__Saccharomycetales;f__Saccharomycetaceae;g__Debaryomyces	Debaryomyces	13	Saprotroph	Undefined Saprotroph	Yeast	NULL	Highly Probable	NULL	b'Kurtzman CP, et al. (eds.) 2011. The Yeasts, a Taxonomic Study. Fifth Edition. Vols 1-3. Elsevier, San Diego (ISBN: 9780444521491)'
OTU_215	0	0	0	0	0	0	0	0	0	0	0.0013369	0	0	0	0.00123503	0	0	0	0	0	0	0	0	0	k__Fungi;p__Basidiomycota;c__Agaricomycetes;o__Agaricales;f__Cortinariaceae;g__Descolea	Descolea	13	Symbiotroph	Ectomycorrhizal	Agaricoid	NULL	Highly Probable	NULL	b'Rinaldi AC, et al. 2008. Fungal Diversity 33:1-45 ((http://www.fungaldiversity.org/fdp/sfdp/33-1.pdf)); Tedersoo L, et al. 2010. Mycorrhiza 20:217-263 ((https://doi.org/10.1007/s00572-009-0274-x)); http://mycorrhizas.info/ecmf.html ((http://mycorrhizas.info/ecmf.html))'
OTU_150	0	0	0	0	0	0	0	0	0	0	0	0	0	0	0	0	0	0	0	0	0	0.00239521	0	8.3e-05	k__Fungi;p__Ascomycota;c__Sordariomycetes;o__Hypocreales;f__Clavicipitaceae;g__unidentified	Clavicipitaceae	9	Pathotroph-Symbiotroph	Endophyte-Epiphyte-Fungal Parasite-Insect Parasite	Microfungus	NULL	Possible	Parasitic, endophytic or epiphytic on Insecta, other fungi or Gamineae (Cannon & Kirk 2007)	b'Cannon PF, Kirk PM. 2007. Fungal Families of the World. CAB International, Cambridge (ISBN: 978-0851998275)'
OTU_152	0	0	0	0.00134061	0	0	0	0	0	0.000214389	0	0	0	0	0.000754743	0	0	0	0	0	0	0	0	2.77e-05	k__Fungi;p__Ascomycota;c__Sordariomycetes;o__Hypocreales;f__Cordycipitaceae;g__Lecanicillium	Lecanicillium	13	Pathotroph	Animal Pathogen	NULL	NULL	Probable	NULL	b'Tedersoo L, et al. 2014. Science 346:e1256688 ((https://doi.org/10.1126/science.1256688))'
OTU_312	0	0	0	0.00143637	0.000769823	0	0	0	0	0	0	0	0	0	0	0	0	0	0	0	0	0	0	0	k__Fungi;p__Glomeromycota;c__Glomeromycetes;o__Glomerales;f__Glomeraceae;g__unidentified	Glomeraceae	9	Symbiotroph	Arbuscular Mycorrhizal	Microfungus	NULL	Highly Probable	NULL	b'Redecker D, et al. 2013. Mycorrhiza 23:515-531 ((https://doi.org/10.1007/s00572-013-0486-y))'
OTU_313	0	0	0.0021758	0	0	0	0	0	0	0	0	0	0	0	0	0	0	0	0	0	0	0	0	0	k__Fungi;p__Glomeromycota;c__Glomeromycetes;o__Paraglomerales;f__unidentified;g__unidentified	Paraglomerales	7	Symbiotroph	Arbuscular Mycorrhizal	NULL	NULL	Highly Probable	NULL	b'Redecker D, et al. 2013. Mycorrhiza 23:515-531 ((https://doi.org/10.1007/s00572-013-0486-y))'
OTU_158	0	0	0	0.000574548	0.000513215	0	0.000166615	0	0	6.13e-05	0	0	0	0	0.000857662	0	0	0	0	0	0	0	0	0	k__Fungi;p__Ascomycota;c__Sordariomycetes;o__Hypocreales;f__Hypocreaceae;g__Hypomyces	Hypomyces	13	Pathotroph	Fungal Parasite	NULL	NULL	Highly Probable	Sexual form with asexual forms spread across multiple genera	b'List compiled by John Plischke III ((https://goodmushroom.weebly.com/uploads/5/7/1/7/57176535/fungi_on_fungi_pdf_lq.pdf))'
OTU_51	0	0	0	0	0	0	0	0	2.61e-05	0.00211326	0	0	0	0	0	0	0	0	0	0	0	0	0	0	k__Fungi;p__Ascomycota;c__Dothideomycetes;o__Pleosporales;f__Venturiaceae;g__Sympoventuria	Sympoventuria	13	Saprotroph	Undefined Saprotroph	NULL	NULL	Probable	NULL	b'Tedersoo L, et al. 2014. Science 346:e1256688 ((https://doi.org/10.1126/science.1256688))'
OTU_5	0	0	0.00130548	0.000694245	0	0	0	0	0	0	0	0	0	0	0	0	0	0	0	0	0	0	0	0	k__Fungi;p__Ascomycota;c__Dothideomycetes;o__Capnodiales;f__Incertae_sedis;g__Capnobotryella	Capnobotryella	13	Saprotroph	Undefined Saprotroph	NULL	NULL	Probable	NULL	b'Tedersoo L, et al. 2014. Science 346:e1256688 ((https://doi.org/10.1126/science.1256688))'
OTU_94	0	0.00180505	0	0	0	0	0	0	5.22e-05	0.000122508	0	0	0	0	0	0	0	0	0	0	0	0	0	0	k__Fungi;p__Ascomycota;c__Lecanoromycetes;o__Teloschistales;f__Teloschistaceae;g__Caloplaca	Caloplaca	13	Symbiotroph	Lichenized	Thallus	NULL	Highly Probable	Commonly called firedot lichens	b'Esslinger TL. 2014. North Dakota State University ((http://www.ndsu.edu/pubweb/~esslinge/chcklst/chcklst7.htm))'
OTU_61	0	0.000601685	0.00130548	0	0	0	0	0	0	0	0	0	0	0	0	0	0	0	0	0	0	0	0	0	k__Fungi;p__Ascomycota;c__Eurotiomycetes;o__Eurotiales;f__Trichocomaceae;g__Emericella	Emericella	13	Saprotroph	Undefined Saprotroph	NULL	NULL	Probable	NULL	b'Tedersoo L, et al. 2014. Science 346:e1256688 ((https://doi.org/10.1126/science.1256688))'
OTU_166	0	0	0	0.000574548	0	0.000245339	0	0	0	0	0	0	0	0	0	0	0	0	0	0	0	0.00100208	0	0	k__Fungi;p__Ascomycota;c__Sordariomycetes;o__Hypocreales;f__Incertae_sedis;g__Stilbella	Stilbella	13	Saprotroph-Symbiotroph	Dung Saprotroph-Endophyte-Wood Saprotroph	NULL	Soft Rot	Possible	NULL	b'Duncan CG, Eslyn WE. 1966. Mycologia 58:642-645 ((https://doi.org/10.2307/3757045)); Tedersoo L, et al. 2014. Science 346:e1256688 ((https://doi.org/10.1126/science.1256688))'
OTU_206	0	0.000601685	0.000870322	0	0	0.000245339	0	0	0	0	0	0	0	0	0	0	0	0	0	0	0	0	0	0	k__Fungi;p__Ascomycota;c__Sordariomycetes;o__Xylariales;f__Xylariaceae;g__Hypoxylon	Xylariaceae	9	Pathotroph-Saprotroph-Symbiotroph	Dung Saprotroph-Endophyte-Plant Pathogen-Undefined Saprotroph	Xylarioid	NULL	Probable	Saprobes or weak pathogens, many endophytes, mainly in wood and bark, occasionally in soil and dung (Cannon & Kirk 2007)	b'Cannon PF, Kirk PM. 2007. Fungal Families of the World. CAB International, Cambridge (ISBN: 978-0851998275)'
OTU_217	0	0.00120337	0	0.000215455	0	0	0	0	0	0	0	0	0	0	0	0	0	0	0	0	5.29e-05	0.000244409	0	0	k__Fungi;p__Basidiomycota;c__Agaricomycetes;o__Agaricales;f__Cortinariaceae;g__unidentified	Cortinariaceae	9	Symbiotroph	Ectomycorrhizal	Agaricoid	NULL	Probable	Ectomycorrhizal with woody plants, especially Pinaceae, Fagaceae and Salicaceae (Cannon & Kirk 2007)	b'Cannon PF, Kirk PM. 2007. Fungal Families of the World. CAB International, Cambridge (ISBN: 978-0851998275)'
OTU_165	0	0	0	0	0	0	0	0	0	6.13e-05	0	0	0	0	0	0.000143623	0.00127986	0	0	0	0	0	0	0	k__Fungi;p__Ascomycota;c__Sordariomycetes;o__Hypocreales;f__Incertae_sedis;g__Myrothecium	Myrothecium	13	Saprotroph	Undefined Saprotroph	NULL	NULL	Probable	NULL	b'Tedersoo L, et al. 2014. Science 346:e1256688 ((https://doi.org/10.1126/science.1256688))'
OTU_137	0	0	0	0.000119697	0.000513215	0.000736016	0	0	0	0	0	0	0	0	0	0	0	0	0	0	0	0	0	0	k__Fungi;p__Ascomycota;c__Sordariomycetes;o__Chaetosphaeriales;f__Chaetosphaeriaceae;g__Thozetella	Thozetella	13	Saprotroph	Undefined Saprotroph	NULL	NULL	Probable	NULL	b'Tedersoo L, et al. 2014. Science 346:e1256688 ((https://doi.org/10.1126/science.1256688))'
OTU_295	0	0	0	0	0	0	0	0	0	0	0	0	0.000282087	0	0	0	9.7e-05	0	0	0	0	0	0	0.000968295	k__Fungi;p__Basidiomycota;c__Tremellomycetes;o__Tremellales;f__Tremellaceae;g__Bullera	Bullera	13	Saprotroph-Symbiotroph	Epiphyte-Litter Saprotroph	Yeast	NULL	Probable	Isolated from dead leaves of Oryza sativa, Miscanthus sinensis and Sasa sp. in Japan (Nakase & Suzuki 1986; Syn. Udeniomyces puniceus); Foliar, isolated from leaves of Melostomae candidum (Nakase et al. 2004)	b'Nakase T, Suzuki M. 1986. Journal of General and Applied Microbiology Tokyo 32:225-240 ((https://doi.org/10.2323/jgam.32.225)); Nakase T, et al. 2004. Systematic and Applied Microbiology 27:558-564 ((https://doi.org/10.1078/0723202041748118))'
OTU_177	0	0	0	0.000574548	0	0	0	0	0	0	0	0	0	0	0	0	0	0.000687758	0	0	0	0	0	0	k__Fungi;p__Ascomycota;c__Sordariomycetes;o__Hypocreales;f__Ophiocordycipitaceae;g__Tolypocladium	Tolypocladium	13	Pathotroph-Symbiotroph	Animal Pathogen-Clavicipitaceous Endophyte-Fungal Parasite	NULL	NULL	Possible	Endophyte detection method-culture (Gazis et al. 2014)	b'Gazis R, et al. 2014. Mycologia 106:1090-1105 ((https://doi.org/10.3852/13-346)); Tedersoo L, et al. 2014. Science 346:e1256688 ((https://doi.org/10.1126/science.1256688)); Quant CA. 2014. IMA Fungus 5:121-134 ((https://doi.org/10.5598/imafungus.2014.05.01.12))'
OTU_311	0	0.00120337	0	0	0	0	0	0	0	0	0	0	0	0	0	0	0	0	0	0	0	0	0	0	k__Fungi;p__Glomeromycota;c__Glomeromycetes;o__Glomerales;f__Glomeraceae;g__Rhizophagus	Rhizophagus	13	Symbiotroph	Arbuscular Mycorrhizal	NULL	NULL	Highly Probable	NULL	b'Redecker D, et al. 2013. Mycorrhiza 23:515-531 ((https://doi.org/10.1007/s00572-013-0486-y))'
OTU_38	0	0.00120337	0	0	0	0	0	0	0	0	0	0	0	0	0	0	0	0	0	0	0	0	0	0	k__Fungi;p__Ascomycota;c__Dothideomycetes;o__Pleosporales;f__Pleosporaceae;g__Bipolaris	Bipolaris	13	Pathotroph	Plant Pathogen	Microfungus	NULL	Probable	NULL	b'Tedersoo L, et al. 2014. Science 346:e1256688 ((https://doi.org/10.1126/science.1256688))'
OTU_71	0	0.00120337	0	0	0	0	0	0	0	0	0	0	0	0	0	0	0	0	0	0	0	0	0	0	k__Fungi;p__Ascomycota;c__Eurotiomycetes;o__Onygenales;f__Onygenaceae;g__Chrysosporium	Onygenaceae	9	Saprotroph	Dung Saprotroph-Soil Saprotroph	Microfungus	NULL	Probable	Generally saprobic and keratinophilic, in soil or coprophilous, occasionally found on hair or horn (Cannon & Kirk 2007)	b'Cannon PF, Kirk PM. 2007. Fungal Families of the World. CAB International, Cambridge (ISBN: 978-0851998275)'
OTU_79	0	0.00120337	0	0	0	0	0	0	0	0	0	0	0	0	0	0	0	0	0	0	0	0	0	0	k__Fungi;p__Ascomycota;c__Lecanoromycetes;o__Lecanorales;f__Hymeneliaceae;g__Aspicilia	Aspicilia	13	Symbiotroph	Lichenized	Thallus	NULL	Highly Probable	NULL	b'Esslinger TL. 2014. North Dakota State University ((http://www.ndsu.edu/pubweb/~esslinge/chcklst/chcklst7.htm))'
OTU_314	0	0	0	0.000215455	0	0.000981354	0	0	0	0	0	0	0	0	0	0	0	0	0	0	0	0	0	0	k__Fungi;p__Glomeromycota;c__unidentified;o__unidentified;f__unidentified;g__unidentified	Glomeromycota	3	Symbiotroph	Arbuscular Mycorrhizal	NULL	NULL	Highly Probable	NULL	b'Redecker D, et al. 2013. Mycorrhiza 23:515-531 ((https://doi.org/10.1007/s00572-013-0486-y))'
OTU_8	0	0	0	0.000191516	0.000256608	0.000245339	0	0	0	0	0	0	0	0	0	0	0	0	0.000405351	0	5.29e-05	0	0	0	k__Fungi;p__Ascomycota;c__Dothideomycetes;o__Capnodiales;f__Mycosphaerellaceae;g__Cladosporium	Mycosphaerellaceae	9	Pathotroph-Saprotroph	Plant Pathogen-Undefined Saprotroph	Microfungus	NULL	Probable	Biotrophic, necrotrophic or saprobic on various plant tissues (Cannon & Kirk 2007)	b'Cannon PF, Kirk PM. 2007. Fungal Families of the World. CAB International, Cambridge (ISBN: 978-0851998275)'
OTU_167	0	0	0	0	0	0	0	0	0	0.0011332	0	0	0	0	0	0	0	0	0	0	0	0	0	0	k__Fungi;p__Ascomycota;c__Sordariomycetes;o__Hypocreales;f__Nectriaceae;g__Calonectria	Calonectria	13	Pathotroph	Plant Pathogen	NULL	NULL	Probable	NULL	b'Tedersoo L, et al. 2014. Science 346:e1256688 ((https://doi.org/10.1126/science.1256688))'
OTU_41	0	0	0	0	0	0	0	0	0	0.000306269	0	0	0.000705219	0	0	0	0	0	0	8.06e-05	0	0	0	0	k__Fungi;p__Ascomycota;c__Dothideomycetes;o__Pleosporales;f__Pleosporaceae;g__Leptosphaerulina	Leptosphaerulina	13	Symbiotroph	Lichenized	Thallus	NULL	Highly Probable	NULL	b'Esslinger TL. 2014. North Dakota State University ((http://www.ndsu.edu/pubweb/~esslinge/chcklst/chcklst7.htm))'
OTU_201	0	0	0	0	0.000256608	0	0	0	0	0	0	0	0	0	0	0	0	0	0	0.000120841	0	0.000708787	0	0	k__Fungi;p__Ascomycota;c__Sordariomycetes;o__Xylariales;f__Diatrypaceae;g__Eutypa	Eutypa	13	Pathotroph	Plant Pathogen	NULL	NULL	Probable	NULL	b'Tedersoo L, et al. 2014. Science 346:e1256688 ((https://doi.org/10.1126/science.1256688))'
OTU_133	0	0	0	0	0	0	0	0	0	0	0	0	0	0	0	0	0.00104716	0	0	0	0	0	0	0	k__Fungi;p__Ascomycota;c__Saccharomycetes;o__Saccharomycetales;f__Metschnikowiaceae;g__Clavispora	Clavispora	13	Pathotroph	Animal Pathogen	NULL	NULL	Probable	NULL	b'Laszlo I, Meyer W. 2015. Microbiology Australia 36:45-48 ((https://doi.org/10.1071/MA15017)); Laszlo I, et al. 2015. Medical Mycology 53:313-337 ((https://doi.org/10.1093/mmy/myv008))'
OTU_193	0	0.000601685	0.000435161	0	0	0	0	0	0	0	0	0	0	0	0	0	0	0	0	0	0	0	0	0	k__Fungi;p__Ascomycota;c__Sordariomycetes;o__Sordariales;f__Lasiosphaeriaceae;g__Apiosordaria	Apiosordaria	13	Saprotroph	Dung Saprotroph-Undefined Saprotroph	NULL	NULL	Highly Probable	NULL	b'Bills GF, et al. 2013. Current Opinion in Microbiology 16:549-565 ((https://doi.org/10.1016/j.mib.2013.08.001)); Tedersoo L, et al. 2014. Science 346:e1256688 ((https://doi.org/10.1126/science.1256688))'
OTU_255	0	0.000601685	0	0.000430911	0	0	0	0	0	0	0	0	0	0	0	0	0	0	0	0	0	0	0	0	k__Fungi;p__Basidiomycota;c__Agaricomycetes;o__Polyporales;f__Steccherinaceae;g__Diplomitoporus	Diplomitoporus	13	Saprotroph	Wood Saprotroph	Corticioid	White Rot	Highly Probable	NULL	b'Gilbertson RL, Ryvarden L. 1987-1987. North American Polypores. Fungiflora, Oslo (ISBN: 978-0945345060)'
OTU_291	0	0	0	0	0	0	0	0	0	0	0	0	0	0	0	0.0010293	0	0	0	0	0	0	0	0	k__Fungi;p__Basidiomycota;c__Tremellomycetes;o__Tremellales;f__Sirobasidiaceae;g__Fibulobasidium	Fibulobasidium	13	Saprotroph	Undefined Saprotroph	Facultative Yeast	NULL	Highly Probable	NULL	b'Kurtzman CP, et al. (eds.) 2011. The Yeasts, a Taxonomic Study. Fifth Edition. Vols 1-3. Elsevier, San Diego (ISBN: 9780444521491)'
OTU_245	0	0	0.000870322	0	0	0	0	0	0	0	0	0	0	0	0	0.000143623	0	0	0	0	0	0	0	0	k__Fungi;p__Basidiomycota;c__Agaricomycetes;o__Hymenochaetales;f__Hymenochaetaceae;g__Hymenochaete	Hymenochaete	13	Saprotroph	Undefined Saprotroph	Corticioid	White Rot	Probable	NULL	b'Tedersoo L, et al. 2014. Science 346:e1256688 ((https://doi.org/10.1126/science.1256688))'
OTU_75	0.000571919	0	0	4.79e-05	0	0	0	0	0	0	0	0	0	0	0.000377371	0	0	0	0	0	0	0	0	0	k__Fungi;p__Ascomycota;c__Incertae_sedis;o__Incertae_sedis;f__Incertae_sedis;g__Calcarisporiella	Calcarisporiella	13	Saprotroph	Undefined Saprotroph	Microfungus	NULL	Probable	NULL	b'De Hoog GS. 1974. In: The genera Blastobotrys, Sporothrix, Calcarisporium and Calcarisporiella gen. Ed. Von Arx JA. Studies in Mycology 7:71-84 ((https://www.studiesinmycology.org/sim/Sim07/index.html))'
OTU_233	0	0	0.000870322	0.000119697	0	0	0	0	0	0	0	0	0	0	0	0	0	0	0	0	0	0	0	0	k__Fungi;p__Basidiomycota;c__Agaricomycetes;o__Agaricales;f__Tricholomataceae;g__Cystoderma	Cystoderma	13	Saprotroph	Undefined Saprotroph	Agaricoid	NULL	Probable	NULL	b'Tedersoo L, et al. 2014. Science 346:e1256688 ((https://doi.org/10.1126/science.1256688))'
OTU_189	0	0	0	0	0	0	0	0	0	0	0	0	0	0	0	0	0	0	0	0	0	4.89e-05	0	0.00094063	k__Fungi;p__Ascomycota;c__Sordariomycetes;o__Ophiostomatales;f__Ophiostomataceae;g__Ophiostoma	Ophiostoma	13	Pathotroph	Plant Pathogen	Microfungus	Blue-Staining	Probable	At least most species are transmitted via insect vectors, with mycelial colonies developing in bark-boring beetle galleries and spreading through the vascular system; they are highly specific to their beetle vectors. In some cases spores and mycelium are transmitted in specialized organs, termed mycangia (Cannon & Kirk 2007)	b'Cannon PF, Kirk PM. 2007. Fungal Families of the World. CAB International, Cambridge (ISBN: 978-0851998275); Tedersoo L, et al. 2014. Science 346:e1256688 ((https://doi.org/10.1126/science.1256688))'
OTU_78	0	0	0	0.000119697	0.000769823	0	0	0	0	0	0	0	0	0	0	0	0	0	0	0	0	0	0	0	k__Fungi;p__Ascomycota;c__Lecanoromycetes;o__Lecanorales;f__Cladoniaceae;g__Cladia	Cladia	13	Symbiotroph	Lichenized	Thallus	NULL	Highly Probable	NULL	b'Tedersoo L, et al. 2014. Science 346:e1256688 ((https://doi.org/10.1126/science.1256688))'
OTU_156	0	0	0.000870322	0	0	0	0	0	0	0	0	0	0	0	0	0	0	0	0	0	0	0	0	0	k__Fungi;p__Ascomycota;c__Sordariomycetes;o__Hypocreales;f__Hypocreaceae;g__Gliocephalotrichum	Gliocephalotrichum	13	Saprotroph	Undefined Saprotroph	NULL	NULL	Probable	NULL	b'Tedersoo L, et al. 2014. Science 346:e1256688 ((https://doi.org/10.1126/science.1256688))'
OTU_258	0	0	0.000870322	0	0	0	0	0	0	0	0	0	0	0	0	0	0	0	0	0	0	0	0	0	k__Fungi;p__Basidiomycota;c__Agaricomycetes;o__Russulales;f__Stereaceae;g__unidentified	Stereaceae	9	Saprotroph	Undefined Saprotroph-Wood Saprotroph	Corticioid-Polyporoid	NULL	Probable	Lignicolous or terrestrial (in leaf litter); typically saprobic (Cannon & Kirk 2007)	b'Cannon PF, Kirk PM. 2007. Fungal Families of the World. CAB International, Cambridge (ISBN: 978-0851998275)'
OTU_55	0	0	0	0	0	0	0	0	0	0.0007963	0	0	7.05e-05	0	0	0	0	0	0	0	0	0	0	0	k__Fungi;p__Ascomycota;c__Eurotiomycetes;o__Chaetothyriales;f__Herpotrichiellaceae;g__Capronia	Capronia	13	Symbiotroph	Endophyte	Facultative Yeast	NULL	Highly Probable	Dark Septate Endophyte, known from plant roots.	b'Tedersoo L, et al. 2014. Science 346:e1256688 ((https://doi.org/10.1126/science.1256688))'
OTU_223	0	0	0	0	0	0	0	0	0	0	0	0	0	0	0	0	0	0	0.000810701	0	5.29e-05	0	0	0	k__Fungi;p__Basidiomycota;c__Agaricomycetes;o__Agaricales;f__Marasmiaceae;g__Crinipellis	Crinipellis	13	Saprotroph	Leaf Saprotroph	NULL	NULL	Possible	NULL	b'Tedersoo L, et al. 2014. Science 346:e1256688 ((https://doi.org/10.1126/science.1256688))'
OTU_228	0	0.000601685	0	0	0.000256608	0	0	0	0	0	0	0	0	0	0	0	0	0	0	0	0	0	0	0	k__Fungi;p__Basidiomycota;c__Agaricomycetes;o__Agaricales;f__Pleurotaceae;g__Pleurotus	Pleurotus	13	Pathotroph-Saprotroph	Endophyte-Plant Pathogen-Wood Saprotroph	Agaricoid	White Rot	Probable	This genus is known to be nematophagous, capturing and consuming nematodes.	b'James TY, et al. 2006. Nature 443:818-822 ((https://doi.org/10.1038/nature05110)); Costa IPMW, et al. 2012. Mycotaxon 119:e26 ((http://mycotaxon.com/resources/checklists/costa_v119_checklist.pdf)); Tedersoo L, et al. 2014. Science 346:e1256688 ((https://doi.org/10.1126/science.1256688)); The American Phytopathological Society Common Names of Plant Diseases ((http://www.apsnet.org/publications/c…
OTU_251	0	0	0	0	0	0	0	0	0	0	0	0	0	0	0	0.000382995	0	0	0.000405351	0	0	0	0	6.92e-05	k__Fungi;p__Basidiomycota;c__Agaricomycetes;o__Polyporales;f__Polyporaceae;g__Polyporus	Polyporus	13	Saprotroph	Wood Saprotroph	Polyporoid	White Rot	Highly Probable	NULL	b'Gilbertson RL, Ryvarden L. 1987-1987. North American Polypores. Fungiflora, Oslo (ISBN: 978-0945345060)'
OTU_32	0	0	0	0	0	0	0	0	0	0.000826927	0	0	0	0	0	0	0	0	0	0	0	0	0	0	k__Fungi;p__Ascomycota;c__Dothideomycetes;o__Pleosporales;f__Lophiostomataceae;g__Lophiostoma	Lophiostoma	13	Saprotroph	Undefined Saprotroph	NULL	NULL	Probable	NULL	b'Tedersoo L, et al. 2014. Science 346:e1256688 ((https://doi.org/10.1126/science.1256688))'
OTU_198	0	0	0	4.79e-05	0.000256608	0.000490677	0	0	0	0	0	0	0	0	0	0	0	0	0	0	0	0	0	0	k__Fungi;p__Ascomycota;c__Sordariomycetes;o__Xylariales;f__Amphisphaeriaceae;g__Bartalinia	Amphisphaeriaceae	9	Saprotroph	Undefined Saprotroph	NULL	NULL	Possible	Saprobes or weak parasites of leaves, stems, etc., often appearing as secondary colonizers following damage to plants by other agents (Cannon & Kirk 2007)	b'Cannon PF, Kirk PM. 2007. Fungal Families of the World. CAB International, Cambridge (ISBN: 978-0851998275)'
OTU_180	0	0	0	0.00045485	0	0.000245339	7.14e-05	0	0	0	0	0	0	0	0	0	0	0	0	0	0	0	0	0	k__Fungi;p__Ascomycota;c__Sordariomycetes;o__Incertae_sedis;f__Glomerellaceae;g__Glomerella	Glomerella	13	Pathotroph	Plant Pathogen	Microfungus	NULL	Probable	NULL	b'Tedersoo L, et al. 2014. Science 346:e1256688 ((https://doi.org/10.1126/science.1256688))'
OTU_221	0.000285959	0	0.000435161	2.39e-05	0	0	0	0	0	0	0	0	0	0	0	0	0	0	0	0	0	0	0	0	k__Fungi;p__Basidiomycota;c__Agaricomycetes;o__Agaricales;f__Lyophyllaceae;g__Lyophyllum	Lyophyllum	13	Symbiotroph	Ectomycorrhizal	Agaricoid	NULL	Possible	NULL	b'Rinaldi AC, et al. 2008. Fungal Diversity 33:1-45 ((http://www.fungaldiversity.org/fdp/sfdp/33-1.pdf)); Tedersoo L, et al. 2010. Mycorrhiza 20:217-263 ((https://doi.org/10.1007/s00572-009-0274-x)) (pro parte); http://mycorrhizas.info/ecmf.html ((http://mycorrhizas.info/ecmf.html))'
OTU_190	0	0	0	0	0	0.000736016	0	0	0	0	0	0	0	0	0	0	0	0	0	0	0	0	0	0	k__Fungi;p__Ascomycota;c__Sordariomycetes;o__Sordariales;f__Cephalothecaceae;g__Phialemonium	Phialemonium	13	Saprotroph	Undefined Saprotroph	NULL	NULL	Probable	NULL	b'Tedersoo L, et al. 2014. Science 346:e1256688 ((https://doi.org/10.1126/science.1256688))'
OTU_244	0	0	0	0	0	0	0.000190417	0	2.61e-05	0.00039815	0	0	7.05e-05	0	3.43e-05	0	0	0	0	0	0	0	0	0	k__Fungi;p__Basidiomycota;c__Agaricomycetes;o__Corticiales;f__Corticiaceae;g__unidentified	Corticiaceae	9	Pathotroph-Saprotroph	Lichen Parasite-Plant Pathogen-Wood Saprotroph	Corticioid-Microfungus	NULL	Possible	Saprobes or pathogens on a wide range of mainly woody substrata; a few species are lichenicolous and some are grass pathogens (Cannon & Kirk 2007)	b'Cannon PF, Kirk PM. 2007. Fungal Families of the World. CAB International, Cambridge (ISBN: 978-0851998275)'
OTU_102	0	0	0	0	0	0	0	0	0	0	0	0	0.000705219	0	0	0	0	0	0	0	0	0	0	0	k__Fungi;p__Ascomycota;c__Leotiomycetes;o__Helotiales;f__Dermateaceae;g__Pezicula	Pezicula	13	Pathotroph-Saprotroph	Endophyte-Plant Pathogen-Undefined Saprotroph	NULL	NULL	Probable	Most species in Pezicula are only known as saprobes or harmless endophytes, and occasionally as weak plant pathogens.	b'Chen C, et al. 2015. Fungal Biology 120:1291-1322 ((https://doi.org/10.1016/j.funbio.2015.09.013)); Tedersoo L, et al. 2014. Science 346:e1256688 ((https://doi.org/10.1126/science.1256688))'
OTU_76	0	0	0	0	0	0	0	0	0	0	0	0	0.000705219	0	0	0	0	0	0	0	0	0	0	0	k__Fungi;p__Ascomycota;c__Incertae_sedis;o__Incertae_sedis;f__Incertae_sedis;g__Chalara	Chalara	13	Pathotroph-Saprotroph-Symbiotroph	Endophyte-Plant Pathogen-Wood Saprotroph	Microfungus	Soft Rot	Probable	NULL	b'Duncan CG, Eslyn WE. 1966. Mycologia 58:642-645 ((https://doi.org/10.2307/3757045)); Tedersoo L, et al. 2014. Science 346:e1256688 ((https://doi.org/10.1126/science.1256688))'
OTU_99	0	0	0	0	0	0	0	0	0	0	0	0	0.000705219	0	0	0	0	0	0	0	0	0	0	0	k__Fungi;p__Ascomycota;c__Leotiomycetes;o__Helotiales;f__Dermateaceae;g__Cryptosporiopsis	Cryptosporiopsis	13	Saprotroph	Undefined Saprotroph	NULL	NULL	Probable	NULL	b'Tedersoo L, et al. 2014. Science 346:e1256688 ((https://doi.org/10.1126/science.1256688))'
OTU_19	0	0	0	0	0	0	0	0	0	0.000214389	0	0	0.000211566	0	0	0	0.000271486	0	0	0	0	0	0	0	k__Fungi;p__Ascomycota;c__Dothideomycetes;o__Capnodiales;f__Teratosphaeriaceae;g__Penidiella	Penidiella	13	Pathotroph	Plant Pathogen	NULL	NULL	Probable	NULL	b'Tedersoo L, et al. 2014. Science 346:e1256688 ((https://doi.org/10.1126/science.1256688))'
OTU_105	0	0	0	0	0	0	0	0	0	6.13e-05	0	0	0.000634697	0	0	0	0	0	0	0	0	0	0	0	k__Fungi;p__Ascomycota;c__Leotiomycetes;o__Helotiales;f__Helotiaceae;g__Rhizoscyphus	Rhizoscyphus	13	Pathotroph-Saprotroph-Symbiotroph	Bryophyte Parasite-Ectomycorrhizal-Ericoid Mycorrhizal-Undefined Saprotroph	Microfungus	NULL	Possible	Dark Septate Microfungus; Syn. Hymenoscyphus among other (see e.g., Pezoloma ericae)	b'Baral HO, Krieglsteiner L. 2006. Acta Mycologica 41:11-20 ((https://doi.org/10.5586/am.2006.003)) (as a bryophyte parasite); Huhtinen S, et al. 2010. Nova Hedwigia 90:413-431 ((https://doi.org/10.1127/0029-5035/2010/0090-0413)); Bent E, et al. 2011. Applied and Environmental Microbiology 77:3351-3359 ((https://doi.org/10.1128/AEM.02575-10)) (as ectomycorrhizae); Tedersoo L, et al. 2014. Science…
OTU_110	0	0	0	0	0	0	0	0	0	0	0	0	0	0	0.00068613	0	0	0	0	0	0	0	0	0	k__Fungi;p__Ascomycota;c__Leotiomycetes;o__Helotiales;f__Incertae_sedis;g__Pilidium	Pilidium	13	Pathotroph	Plant Pathogen	NULL	NULL	Probable	NULL	b'Tedersoo L, et al. 2014. Science 346:e1256688 ((https://doi.org/10.1126/science.1256688))'
OTU_270	0	0	0	0	0.000513215	0	0	0	0	0	0	0	0	0	0	0	0	0	0	0.000120841	0	0	0	0	k__Fungi;p__Basidiomycota;c__Incertae_sedis;o__Malasseziales;f__Incertae_sedis;g__Malassezia	Malassezia	13	Pathotroph-Saprotroph	Animal Pathogen-Undefined Saprotroph	Facultative Yeast	NULL	Probable	A lipid-dependent fungus growing on the sebaceous areas of human skin that may cause or exacerbate several skin diseases (Pityrosporum is a synonym that has been used for the yeast forms)	b'Kurtzman CP, et al. (eds.) 2011. The Yeasts, a Taxonomic Study. Fifth Edition. Vols 1-3. Elsevier, San Diego (ISBN: 9780444521491); Findley K, et al. 2013. Nature 498:367-370 ((https://doi.org/10.1038/nature12171))'
OTU_262	0	0	0	0	0	0	0	0	2.61e-05	0.000581912	0	0	0	0	0	0	0	0	0	0	0	0	0	0	k__Fungi;p__Basidiomycota;c__Agaricomycetes;o__Thelephorales;f__Thelephoraceae;g__Tomentella	Tomentella	13	Symbiotroph	Ectomycorrhizal	Corticioid	NULL	Highly Probable	NULL	b'Rinaldi AC, et al. 2008. Fungal Diversity 33:1-45 ((http://www.fungaldiversity.org/fdp/sfdp/33-1.pdf)); Tedersoo L, et al. 2010. Mycorrhiza 20:217-263 ((https://doi.org/10.1007/s00572-009-0274-x)); http://mycorrhizas.info/ecmf.html ((http://mycorrhizas.info/ecmf.html))'
OTU_123	0	0	0	0	0	0	0	0	0	0	0	0	0	0	0	4.79e-05	0	0	0	0	0.000529269	0	0	0	k__Fungi;p__Ascomycota;c__Orbiliomycetes;o__Orbiliales;f__Orbiliaceae;g__Arthrobotrys	Arthrobotrys	13	Saprotroph	Dung Saprotroph-Nematophagous	Microfungus	Nematode-trapping fungus (Yang et al. 2020)	Probable	NULL	b'Seifert KA, Kendrick WB, Murase G. 1983. A Key to Hyphomycetes on Dung. University of Waterloo Press, Waterloo; Tedersoo L, et al. 2014. Science 346:e1256688 ((https://doi.org/10.1126/science.1256688)); Yang C-T, et al. 2020. Proceedings of the National Academy of Sciences 117:6762-6770 ((https://doi.org/10.1073/pnas.1919726117))'
OTU_257	0	0	0	0	0	0	0	0	0	0	0	0	0	0	0	0	0	0	0	0	0	0.000562141	0	0	k__Fungi;p__Basidiomycota;c__Agaricomycetes;o__Russulales;f__Albatrellaceae;g__unidentified	Albatrellaceae	9	Saprotroph-Symbiotroph	Ectomycorrhizal-Undefined Saprotroph	Agaricoid-Polyporoid	NULL	Probable	Most species are associated with conifers and considered to be ectomycorrhizal, but some may be saprobic and gain nutrition from rotten burried wood. The ectomycorrhizal association might not be stable (Cannon & Kirk 2007)	b'Cannon PF, Kirk PM. 2007. Fungal Families of the World. CAB International, Cambridge (ISBN: 978-0851998275)'
OTU_207	0	0	0	0.000311213	0	0.000245339	0	0	0	0	0	0	0	0	0	0	0	0	0	0	0	0	0	0	k__Fungi;p__Ascomycota;c__Sordariomycetes;o__Xylariales;f__Xylariaceae;g__Xylaria	Xylaria	13	Saprotroph-Symbiotroph	Endophyte-Undefined Saprotroph-Wood Saprotroph	Xylarioid	Soft Rot	Probable	NULL	b'Duncan CG, Eslyn WE. 1966. Mycologia 58:642-645 ((https://doi.org/10.2307/3757045)); Costa IPMW, et al. 2012. Mycotaxon 119:e26 ((http://mycotaxon.com/resources/checklists/costa_v119_checklist.pdf)); The American Phytopathological Society Common Names of Plant Diseases ((http://www.apsnet.org/publications/commonnames/Pages/default.aspx))'
OTU_253	0	0	0	0.000311213	0	0.000245339	0	0	0	0	0	0	0	0	0	0	0	0	0	0	0	0	0	0	k__Fungi;p__Basidiomycota;c__Agaricomycetes;o__Polyporales;f__Polyporaceae;g__Trichaptum	Trichaptum	13	Saprotroph	Wood Saprotroph	Polyporoid	White Rot	Highly Probable	NULL	b'Gilbertson RL, Ryvarden L. 1987-1987. North American Polypores. Fungiflora, Oslo (ISBN: 978-0945345060)'
OTU_34	0	0	0	0	0	0	0	0	0	0.000153135	0	0	0.000141044	0	0	0	0.000232702	0	0	0	0	0	0	0	k__Fungi;p__Ascomycota;c__Dothideomycetes;o__Pleosporales;f__Montagnulaceae;g__Paraphaeosphaeria	Paraphaeosphaeria	13	Saprotroph	Undefined Saprotroph	NULL	NULL	Probable	NULL	b'Tedersoo L, et al. 2014. Science 346:e1256688 ((https://doi.org/10.1126/science.1256688))'
OTU_11	0	0	0	0	0	0	0	0	0	3.06e-05	0	0	0.000282087	0	0	0	0.000213311	0	0	0	0	0	0	0	k__Fungi;p__Ascomycota;c__Dothideomycetes;o__Capnodiales;f__Mycosphaerellaceae;g__Mycosphaerella	Mycosphaerella	13	Pathotroph	Plant Pathogen	Microfungus	NULL	Probable	NULL	b'Tedersoo L, et al. 2014. Science 346:e1256688 ((https://doi.org/10.1126/science.1256688))'
OTU_70	0	0	0	0	0.000513215	0	0	0	0	0	0	0	0	0	0	0	0	0	0	0	0	0	0	0	k__Fungi;p__Ascomycota;c__Eurotiomycetes;o__Onygenales;f__Gymnoascaceae;g__Gymnoascus	Gymnoascus	13	Saprotroph	Undefined Saprotroph	Microfungus	NULL	Probable	NULL	b'Tedersoo L, et al. 2014. Science 346:e1256688 ((https://doi.org/10.1126/science.1256688))'
OTU_218	0	0	0	0.00047879	0	0	0	0	0	0	0	0	0	0	0	0	0	0	0	0	0	0	0	0	k__Fungi;p__Basidiomycota;c__Agaricomycetes;o__Agaricales;f__Entolomataceae;g__Clitopilus	Clitopilus	13	Saprotroph	Undefined Saprotroph	Agaricoid	NULL	Probable	NULL	b'Tedersoo L, et al. 2014. Science 346:e1256688 ((https://doi.org/10.1126/science.1256688))'
OTU_31	0	0	0	0	0	0	0	0	0	0	0	0	0	0	0	2.39e-05	0.000290878	0	0	0.000161121	0	0	0	0	k__Fungi;p__Ascomycota;c__Dothideomycetes;o__Pleosporales;f__Leptosphaeriaceae;g__Peyronellaea	Leptosphaeriaceae	9	Pathotroph-Saprotroph	Plant Pathogen-Wood Saprotroph	Microfungus	NULL	Probable	Saprobic or weakly necrotrophic on stems or leaves (Cannon & Kirk 2007)	b'Cannon PF, Kirk PM. 2007. Fungal Families of the World. CAB International, Cambridge (ISBN: 978-0851998275)'
OTU_120	0	0	0.000435161	2.39e-05	0	0	0	0	0	0	0	0	0	0	0	0	0	0	0	0	0	0	0	0	k__Fungi;p__Ascomycota;c__Leotiomycetes;o__Rhytismatales;f__Rhytismataceae;g__Ploioderma	Ploioderma	13	Pathotroph	Plant Pathogen	NULL	NULL	Probable	NULL	b'Tedersoo L, et al. 2014. Science 346:e1256688 ((https://doi.org/10.1126/science.1256688))'
OTU_33	0	0	0	9.58e-05	0	0	0	0	0	0	0	0	0.000352609	0	0	0	0	0	0	0	0	0	0	0	k__Fungi;p__Ascomycota;c__Dothideomycetes;o__Pleosporales;f__Montagnulaceae;g__Paraconiothyrium	Paraconiothyrium	13	Saprotroph	Undefined Saprotroph	NULL	NULL	Probable	NULL	b'Tedersoo L, et al. 2014. Science 346:e1256688 ((https://doi.org/10.1126/science.1256688))'
OTU_154	0	0	0	0	0	0	0	0	0	0	0	0	0	0	0.000445984	0	0	0	0	0	0	0	0	0	k__Fungi;p__Ascomycota;c__Sordariomycetes;o__Hypocreales;f__Cordycipitaceae;g__Torrubiella	Torrubiella	13	Pathotroph	Animal Pathogen	NULL	NULL	Probable	NULL	b'Tedersoo L, et al. 2014. Science 346:e1256688 ((https://doi.org/10.1126/science.1256688))'
OTU_176	0	0	0	0.000143637	0	0	0	0	0	0	0	0	0	0	0	0	0	0	0	0	0	0.000293291	0	0	k__Fungi;p__Ascomycota;c__Sordariomycetes;o__Hypocreales;f__Ophiocordycipitaceae;g__Ophiocordyceps	Ophiocordyceps	13	Pathotroph-Symbiotroph	Endophyte-Insect Pathogen	Microfungus	NULL	Probable	Contains about 140 species that grow on insects (Kirk et al. 2008)	b'Kirk PM et al. 2008. Dictionary of the Fungi. Tenth Edition. CAB International, Wallingford (ISBN: 978-0851998268); Costa IPMW, et al. 2012. Mycotaxon 119:e26 ((http://mycotaxon.com/resources/checklists/costa_v119_checklist.pdf)); Tedersoo L, et al. 2014. Science 346:e1256688 ((https://doi.org/10.1126/science.1256688))'
OTU_252	0	0	0	0	0	0	0	0	0	0	0	0	0	0	0	0.000430869	0	0	0	0	0	0	0	0	k__Fungi;p__Basidiomycota;c__Agaricomycetes;o__Polyporales;f__Polyporaceae;g__Trametes	Trametes	13	Saprotroph	Wood Saprotroph	Polyporoid	White Rot	Highly Probable	NULL	b'Gilbertson RL, Ryvarden L. 1987-1987. North American Polypores. Fungiflora, Oslo (ISBN: 978-0945345060)'
OTU_194	0	0	0	0	0	0	0	0	0	0	0	0	0.000423131	0	0	0	0	0	0	0	0	0	0	0	k__Fungi;p__Ascomycota;c__Sordariomycetes;o__Sordariales;f__Lasiosphaeriaceae;g__Lasiosphaeria	Lasiosphaeria	13	Saprotroph	Undefined Saprotroph	NULL	NULL	Probable	NULL	b'Tedersoo L, et al. 2014. Science 346:e1256688 ((https://doi.org/10.1126/science.1256688))'
OTU_81	0	0	0	0.000167576	0	0.000245339	0	0	0	0	0	0	0	0	0	0	0	0	0	0	0	0	0	0	k__Fungi;p__Ascomycota;c__Lecanoromycetes;o__Lecanorales;f__Lecanoraceae;g__Pyrrhospora	Pyrrhospora	13	Symbiotroph	Lichenized	Thallus	NULL	Highly Probable	NULL	b'Esslinger TL. 2014. North Dakota State University ((http://www.ndsu.edu/pubweb/~esslinge/chcklst/chcklst7.htm))'
OTU_249	0	0	0	0	0	0	0	0	0	0	0	0	0	0	0	0.000406932	0	0	0	0	0	0	0	0	k__Fungi;p__Basidiomycota;c__Agaricomycetes;o__Polyporales;f__Hapalopilaceae;g__Bjerkandera	Bjerkandera	13	Saprotroph	Wood Saprotroph	Polyporoid	White Rot	Highly Probable	NULL	b'Gilbertson RL, Ryvarden L. 1987-1987. North American Polypores. Fungiflora, Oslo (ISBN: 978-0945345060)'
OTU_202	0	0	0	0	0	0	0	0	0	0.000367523	0	0	0	0	0	0	0	0	0	0	0	0	0	0	k__Fungi;p__Ascomycota;c__Sordariomycetes;o__Xylariales;f__Diatrypaceae;g__Libertella	Libertella	13	Pathotroph	Plant Pathogen	NULL	NULL	Probable	NULL	b'Tedersoo L, et al. 2014. Science 346:e1256688 ((https://doi.org/10.1126/science.1256688))'
OTU_88	0	0	0	0.000215455	0	0	0	0	0	0	0	0	0.000141044	0	0	0	0	0	0	0	0	0	0	0	k__Fungi;p__Ascomycota;c__Lecanoromycetes;o__Ostropales;f__Stictidaceae;g__Cryptodiscus	Cryptodiscus	13	Saprotroph	Undefined Saprotroph	NULL	NULL	Probable	NULL	b'Tedersoo L, et al. 2014. Science 346:e1256688 ((https://doi.org/10.1126/science.1256688))'
OTU_151	0	0	0	0	0	0	0	0	0	0	0	0	0	0	0	0	0	0	0	0	0	0.000342173	0	0	k__Fungi;p__Ascomycota;c__Sordariomycetes;o__Hypocreales;f__Cordycipitaceae;g__Ascopolyporus	Ascopolyporus	13	Pathotroph	Animal Pathogen	NULL	NULL	Probable	NULL	b'Tedersoo L, et al. 2014. Science 346:e1256688 ((https://doi.org/10.1126/science.1256688))'
OTU_163	0.000285959	0	0	2.39e-05	0	0	0	0	0	0	0	0	0	0	0	0	0	0	0	0	0	0	0	0	k__Fungi;p__Ascomycota;c__Sordariomycetes;o__Hypocreales;f__Incertae_sedis;g__Emericellopsis	Emericellopsis	13	Saprotroph	Undefined Saprotroph	NULL	NULL	Probable	NULL	b'Tedersoo L, et al. 2014. Science 346:e1256688 ((https://doi.org/10.1126/science.1256688))'
OTU_241	0.000285959	0	0	2.39e-05	0	0	0	0	0	0	0	0	0	0	0	0	0	0	0	0	0	0	0	0	k__Fungi;p__Basidiomycota;c__Agaricomycetes;o__Boletales;f__Sclerodermataceae;g__Scleroderma	Scleroderma	13	Symbiotroph	Ectomycorrhizal	Gasteroid	NULL	Highly Probable	Common name - puffball	b'Rinaldi AC, et al. 2008. Fungal Diversity 33:1-45 ((http://www.fungaldiversity.org/fdp/sfdp/33-1.pdf)); Tedersoo L, et al. 2010. Mycorrhiza 20:217-263 ((https://doi.org/10.1007/s00572-009-0274-x)); http://mycorrhizas.info/ecmf.html ((http://mycorrhizas.info/ecmf.html))'
OTU_108	0	0	0	0	0	0	0	0	0	0	0	0	0	0	0	0.000191498	9.7e-05	0	0	0	0	0	0	0	k__Fungi;p__Ascomycota;c__Leotiomycetes;o__Helotiales;f__Incertae_sedis;g__Cadophora	Cadophora	13	Symbiotroph	Endophyte	Microfungus	NULL	Highly Probable	Dark Septate Endophyte, known from plant roots.	b'Tedersoo L, et al. 2010. Mycorrhiza 20:217-263 ((https://doi.org/10.1007/s00572-009-0274-x)); Newsham KK. 2011. New Phytologist 190:783-793 ((https://doi.org/10.1111/j.1469-8137.2010.03611.x)) (as DSE)'
OTU_308	0	0	0	0	0	0	0	0	0	0	0	0	0	0	0	7.18e-05	0.000213311	0	0	0	0	0	0	0	k__Fungi;p__Glomeromycota;c__Glomeromycetes;o__Diversisporales;f__Gigasporaceae;g__Scutellospora	Scutellospora	13	Symbiotroph	Arbuscular Mycorrhizal	NULL	NULL	Highly Probable	NULL	b'Redecker D, et al. 2013. Mycorrhiza 23:515-531 ((https://doi.org/10.1007/s00572-013-0486-y))'
OTU_12	0	0	0	0	0	0	0	0	0	0	0	0	0.000282087	0	0	0	0	0	0	0	0	0	0	0	k__Fungi;p__Ascomycota;c__Dothideomycetes;o__Capnodiales;f__Mycosphaerellaceae;g__Phaeothecoidea	Phaeothecoidea	13	Saprotroph	Undefined Saprotroph	NULL	NULL	Probable	NULL	b'Tedersoo L, et al. 2014. Science 346:e1256688 ((https://doi.org/10.1126/science.1256688))'
OTU_138	0	0	0	0	0	0	0	0	0	0	0	0	0.000282087	0	0	0	0	0	0	0	0	0	0	0	k__Fungi;p__Ascomycota;c__Sordariomycetes;o__Chaetosphaeriales;f__Chaetosphaeriaceae;g__unidentified	Chaetosphaeriaceae	9	Saprotroph	Plant Saprotroph-Wood Saprotroph	Microfungus	NULL	Probable	Saprobes associated with decaying woody and herbaceous plant material, including timber and timber products in damp buildings (Cannon & Kirk 2007)	b'Cannon PF, Kirk PM. 2007. Fungal Families of the World. CAB International, Cambridge (ISBN: 978-0851998275)'
OTU_285	0	0	0	0	0	0	0	0	0	0	0	0	0	0	0	7.18e-05	0	0	0	0	0	0.000146645	6.26e-05	0	k__Fungi;p__Basidiomycota;c__Tremellomycetes;o__Filobasidiales;f__Filobasidiaceae;g__Filobasidium	Filobasidium	13	Saprotroph	Undefined Saprotroph	Facultative Yeast	NULL	Highly Probable	NULL	b'Kurtzman CP, et al. (eds.) 2011. The Yeasts, a Taxonomic Study. Fifth Edition. Vols 1-3. Elsevier, San Diego (ISBN: 9780444521491)'
OTU_27	0	0	0	0	0	0	0	0	0	0.000275642	0	0	0	0	0	0	0	0	0	0	0	0	0	0	k__Fungi;p__Ascomycota;c__Dothideomycetes;o__Pleosporales;f__Cucurbitariaceae;g__Curreya	Curreya	13	Saprotroph	Undefined Saprotroph	NULL	NULL	Probable	NULL	b'Tedersoo L, et al. 2014. Science 346:e1256688 ((https://doi.org/10.1126/science.1256688))'
OTU_112	0	0	0	0	0	0	0	0	0	0	0	0	0	0	0	0	0.000271486	0	0	0	0	0	0	0	k__Fungi;p__Ascomycota;c__Leotiomycetes;o__Helotiales;f__Incertae_sedis;g__Spirosphaera	Spirosphaera	13	Saprotroph	Undefined Saprotroph	NULL	NULL	Probable	NULL	b'Tedersoo L, et al. 2014. Science 346:e1256688 ((https://doi.org/10.1126/science.1256688))'
OTU_216	0	0	0	2.39e-05	0	0.000245339	0	0	0	0	0	0	0	0	0	0	0	0	0	0	0	0	0	0	k__Fungi;p__Basidiomycota;c__Agaricomycetes;o__Agaricales;f__Cortinariaceae;g__Flammulaster	Flammulaster	13	Saprotroph	Undefined Saprotroph	Agaricoid	NULL	Probable	NULL	b'Tedersoo L, et al. 2014. Science 346:e1256688 ((https://doi.org/10.1126/science.1256688))'
OTU_44	0	0	0	0.000167576	0	0	0	0	0	6.13e-05	0	0	0	0	0	0	0	0	0	0	0	0	0	2.77e-05	k__Fungi;p__Ascomycota;c__Dothideomycetes;o__Pleosporales;f__Pleosporaceae;g__Pleospora	Pleospora	13	Pathotroph-Saprotroph	Endophyte-Lichen Parasite-Plant Pathogen-Undefined Saprotroph	Microfungus	NULL	Probable	Necrotrophic pathogens and saprobes, especially associated with grasses. Many species are seed-borne (Cannon & Kirk 2007)	b'Cannon PF, Kirk PM. 2007. Fungal Families of the World. CAB International, Cambridge (ISBN: 978-0851998275); Tedersoo L, et al. 2014. Science 346:e1256688 ((https://doi.org/10.1126/science.1256688)); David AS, et al. 2016. Microbial Ecology 71:912-926 ((https://doi.org/10.1007/s00248-015-0712-6)); Lawrey JD, Diederich P. 2016. http://www.lichenicolous.net (accessed 24 May 2017) ((http://www.lic…
OTU_267	0	0	0	0	0	0	0	0	0	0	0	0	0	0	0	0	3.88e-05	0	0	0	0	0	0	0.000207492	k__Fungi;p__Basidiomycota;c__Agaricostilbomycetes;o__Agaricostilbales;f__Chionosphaeraceae;g__Kurtzmanomyces	Chionosphaeraceae	9	Pathotroph-Saprotroph	Fungal Parasite-Undefined Saprotroph	Microfungus	NULL	Possible	Species appear to be mycoparasitic, associated with fungi of bark beetle galleries, wood-inhabiting Xylariaceae or lichens. Others are found erumpent from bark or decaying wood and may be sabrobic (Cannon & Kirk 2007)	b'Cannon PF, Kirk PM. 2007. Fungal Families of the World. CAB International, Cambridge (ISBN: 978-0851998275)'
OTU_10	0	0	0	0	0	0	0	0	0	0	0	0	0	0	0.000240145	0	0	0	0	0	0	0	0	0	k__Fungi;p__Ascomycota;c__Dothideomycetes;o__Capnodiales;f__Mycosphaerellaceae;g__Kirramyces	Kirramyces	13	Pathotroph	Plant Pathogen	NULL	NULL	Probable	NULL	b'Tedersoo L, et al. 2014. Science 346:e1256688 ((https://doi.org/10.1126/science.1256688))'
OTU_186	0	0	0	0.000239395	0	0	0	0	0	0	0	0	0	0	0	0	0	0	0	0	0	0	0	0	k__Fungi;p__Ascomycota;c__Sordariomycetes;o__Microascales;f__Halosphaeriaceae;g__Tirispora	Tirispora	13	Saprotroph	Undefined Saprotroph	NULL	NULL	Probable	NULL	b'Tedersoo L, et al. 2014. Science 346:e1256688 ((https://doi.org/10.1126/science.1256688))'
OTU_204	0	0	0	0	0	0	0	0	0	0	0	0	0	0	0	0.000239372	0	0	0	0	0	0	0	0	k__Fungi;p__Ascomycota;c__Sordariomycetes;o__Xylariales;f__Hyponectriaceae;g__Monographella	Monographella	13	Pathotroph	Plant Pathogen	NULL	NULL	Probable	NULL	b'Tedersoo L, et al. 2014. Science 346:e1256688 ((https://doi.org/10.1126/science.1256688))'
OTU_141	0	0	0	0	0	0	0	0	0.000235024	0	0	0	0	0	0	0	0	0	0	0	0	0	0	0	k__Fungi;p__Ascomycota;c__Sordariomycetes;o__Diaporthales;f__Valsaceae;g__Ophiognomonia	Valsaceae	9	Pathotroph-Saprotroph-Symbiotroph	Endophyte-Plant Pathogen-Undefined Saprotroph	Microfungus	NULL	Probable	Saprobes, endophytes and weak to virulent parasites of woody plants (Cannon & Kirk 2007)	b'Cannon PF, Kirk PM. 2007. Fungal Families of the World. CAB International, Cambridge (ISBN: 978-0851998275)'
OTU_246	0	0	0	0.000191516	0	0	0	0	0	0	0	0	0	0	0	0	0	0	0	0	0	0	0	4.15e-05	k__Fungi;p__Basidiomycota;c__Agaricomycetes;o__Hymenochaetales;f__Hymenochaetaceae;g__Phellinus	Phellinus	13	Pathotroph-Saprotroph	Plant Pathogen-Wood Saprotroph	Polyporoid	White Rot	Highly Probable	NULL	b'Gilbertson RL, Ryvarden L. 1987-1987. North American Polypores. Fungiflora, Oslo (ISBN: 978-0945345060)'
OTU_113	0	0	0	0	0	0	0	0	0.000156683	0	0	0	0	0	6.86e-05	0	0	0	0	0	0	0	0	0	k__Fungi;p__Ascomycota;c__Leotiomycetes;o__Helotiales;f__Incertae_sedis;g__Trimmatostroma	Trimmatostroma	13	Pathotroph	Lichen Parasite	Microfungus	NULL	Probable	NULL	b'Tedersoo L, et al. 2014. Science 346:e1256688 ((https://doi.org/10.1126/science.1256688)); Lawrey JD, Diederich P. 2016. http://www.lichenicolous.net (accessed 24 May 2017) ((http://www.lichenicolous.net))'
OTU_237	0	0	0	0.000119697	0	0	4.76e-05	0	0	0	0	0	0	0	0	4.79e-05	0	0	0	0	0	0	0	0	k__Fungi;p__Basidiomycota;c__Agaricomycetes;o__Agaricales;f__unidentified;g__unidentified	Agaricales	7	Pathotroph-Saprotroph-Symbiotroph	Bryophyte Parasite-Dung Saprotroph-Ectomycorrhizal-Fungal Parasite-Leaf Saprotroph-Plant Parasite-Undefined Saprotroph-Wood Saprotroph	Agaricoid-Gasteroid-Microfungus-Secotioid-Yeast	NULL	Possible	Mushrooms and toadstools, Gill fungi, Agarics... lignicolous, sometimes muscicolous or fungicolous, saprobic, mycorrhizal, rarely parasitic on plants or fungi (Kirk et al. 2008)	b'Kirk PM et al. 2008. Dictionary of the Fungi. Tenth Edition. CAB International, Wallingford (ISBN: 978-0851998268)'
OTU_100	0	0	0	0	0	0	0	0	0	0	0	0	0.000211566	0	0	0	0	0	0	0	0	0	0	0	k__Fungi;p__Ascomycota;c__Leotiomycetes;o__Helotiales;f__Dermateaceae;g__Gloeosporium	Gloeosporium	13	Pathotroph	Plant Pathogen	Microfungus	NULL	Probable	NULL	b'Tedersoo L, et al. 2014. Science 346:e1256688 ((https://doi.org/10.1126/science.1256688))'
OTU_96	0	0	0	0	0	0	0	0	0	0	0	0	0.000141044	0	6.86e-05	0	0	0	0	0	0	0	0	0	k__Fungi;p__Ascomycota;c__Lecanoromycetes;o__Teloschistales;f__Teloschistaceae;g__Xanthoria	Xanthoria	13	Symbiotroph	Lichenized	Thallus	NULL	Highly Probable	NULL	b'Esslinger TL. 2014. North Dakota State University ((http://www.ndsu.edu/pubweb/~esslinge/chcklst/chcklst7.htm))'
OTU_232	0	0	0	0	0	0	0	0	0	0	0	0	0	0	0	0	0	0	0	0.000201402	0	0	0	0	k__Fungi;p__Basidiomycota;c__Agaricomycetes;o__Agaricales;f__Schizophyllaceae;g__Schizophyllum	Schizophyllum	13	Saprotroph	Wood Saprotroph	NULL	White Rot	Highly Probable	NULL	b'Ahmada SS, Miles PG. 1970. Genetical Research 15:19-28 ((https://doi.org/10.1017/S0016672300001336))'
OTU_117	0	0	0	0	0	0	0	0	0	0.000122508	0	0	7.05e-05	0	0	0	0	0	0	0	0	0	0	0	k__Fungi;p__Ascomycota;c__Leotiomycetes;o__Incertae_sedis;f__Incertae_sedis;g__Geomyces	Geomyces	13	Saprotroph	Soil Saprotroph	Microfungus	NULL	Probable	This genus is now restricted to one species Geomyces auratus; however, it is important to note that the majority of species that once comprised this genus, including the White-Nose Bat Syndrome causing Geomyces destructans, are now placed in the genus Pseudogymnoascus (see Minnis & Lindner 2013)	b'Minnis AM, Lindner DL. 2013. Fungal Biology 117:638-649 ((https://doi.org/10.1016/j.funbio.2013.07.001)); Tedersoo L, et al. 2014. Science 346:e1256688 ((https://doi.org/10.1126/science.1256688))'
OTU_57	0	0	0	0.000191516	0	0	0	0	0	0	0	0	0	0	0	0	0	0	0	0	0	0	0	0	k__Fungi;p__Ascomycota;c__Eurotiomycetes;o__Chaetothyriales;f__Herpotrichiellaceae;g__unidentified	Herpotrichiellaceae	9	Pathotroph-Saprotroph	Animal Pathogen-Fungal Parasite-Undefined Saprotroph	Facultative Yeast-Microfungus	NULL	Probable	Mostly saprobic on plants or other fungi, isolated from soil etc., and from medical sources (Cannon & Kirk 2007)	b'Cannon PF, Kirk PM. 2007. Fungal Families of the World. CAB International, Cambridge (ISBN: 978-0851998275)'
OTU_200	0	0	0	0	0	0	0	0	0	0.000183762	0	0	0	0	0	0	0	0	0	0	0	0	0	0	k__Fungi;p__Ascomycota;c__Sordariomycetes;o__Xylariales;f__Amphisphaeriaceae;g__Truncatella	Truncatella	13	Pathotroph	Plant Pathogen	NULL	NULL	Probable	NULL	b'Tedersoo L, et al. 2014. Science 346:e1256688 ((https://doi.org/10.1126/science.1256688))'
OTU_46	0	0	0	9.58e-05	0	0	0	0	0	0	0	0	0	0	0	2.39e-05	5.82e-05	0	0	0	0	0	0	0	k__Fungi;p__Ascomycota;c__Dothideomycetes;o__Pleosporales;f__Pleosporaceae;g__unidentified	Pleosporaceae	9	Pathotroph-Saprotroph	Endophyte-Lichen Parasite-Plant Pathogen-Undefined Saprotroph	Microfungus	NULL	Probable	Necrotrophic pathogens and saprobes, especially associated with grasses. Many species are seed-borne (Cannon & Kirk 2007)	b'Cannon PF, Kirk PM. 2007. Fungal Families of the World. CAB International, Cambridge (ISBN: 978-0851998275); David AS, et al. 2016. Microbial Ecology 71:912-926 ((https://doi.org/10.1007/s00248-015-0712-6)); Lawrey JD, Diederich P. 2016. http://www.lichenicolous.net (accessed 24 May 2017) ((http://www.lichenicolous.net))'
OTU_288	0	0	0	0	0	0	0	0	0	0	0	0	0	0	0	0	0.000174527	0	0	0	0	0	0	0	k__Fungi;p__Basidiomycota;c__Tremellomycetes;o__Tremellales;f__Cuniculitremaceae;g__Kockovaella	Kockovaella	13	Symbiotroph	Epiphyte	Yeast	NULL	Probable	Foliar, isolated from a plant sample collected in a tropical rain forest in Thailand.	b'Fungsin B, et al. 2002. International Journal of Systematic and Evolutionary Microbiology 52:281-284 ((https://doi.org/10.1099/00207713-52-1-281))'
OTU_136	0	0	0	0	0	0	0	0	0	0	0	0	0	0	0.000171532	0	0	0	0	0	0	0	0	0	k__Fungi;p__Ascomycota;c__Sordariomycetes;o__Chaetosphaeriales;f__Chaetosphaeriaceae;g__Cylindrotrichum	Cylindrotrichum	13	Saprotroph	Undefined Saprotroph	NULL	NULL	Probable	NULL	b'Tedersoo L, et al. 2014. Science 346:e1256688 ((https://doi.org/10.1126/science.1256688))'
OTU_224	0	0	0	0	0	0	0.000166615	0	0	0	0	0	0	0	0	0	0	0	0	0	0	0	0	0	k__Fungi;p__Basidiomycota;c__Agaricomycetes;o__Agaricales;f__Marasmiaceae;g__Hemimycena	Hemimycena	13	Saprotroph	Undefined Saprotroph	NULL	NULL	Probable	NULL	b'Tedersoo L, et al. 2014. Science 346:e1256688 ((https://doi.org/10.1126/science.1256688))'
OTU_261	0	0	0	0	0	0	0	0	0	0	0	0	0	0	0	0	0.000155135	0	0	0	0	0	0	0	k__Fungi;p__Basidiomycota;c__Agaricomycetes;o__Thelephorales;f__Bankeraceae;g__Phellodon	Phellodon	13	Symbiotroph	Ectomycorrhizal	Hydnoid	NULL	Highly Probable	NULL	b'Rinaldi AC, et al. 2008. Fungal Diversity 33:1-45 ((http://www.fungaldiversity.org/fdp/sfdp/33-1.pdf)); Tedersoo L, et al. 2010. Mycorrhiza 20:217-263 ((https://doi.org/10.1007/s00572-009-0274-x)); http://mycorrhizas.info/ecmf.html ((http://mycorrhizas.info/ecmf.html))'
OTU_39	0	0	0	0	0	0	0	0	0	0.000153135	0	0	0	0	0	0	0	0	0	0	0	0	0	0	k__Fungi;p__Ascomycota;c__Dothideomycetes;o__Pleosporales;f__Pleosporaceae;g__Cochliobolus	Cochliobolus	13	Pathotroph	Plant Pathogen	Microfungus	NULL	Probable	NULL	b'The American Phytopathological Society Common Names of Plant Diseases ((http://www.apsnet.org/publications/commonnames/Pages/default.aspx))'
OTU_84	0	0	0	0	0	0	0	0	0	0.000153135	0	0	0	0	0	0	0	0	0	0	0	0	0	0	k__Fungi;p__Ascomycota;c__Lecanoromycetes;o__Lecanorales;f__Parmeliaceae;g__Parmelina	Parmelina	13	Symbiotroph	Lichenized	Thallus	NULL	Highly Probable	NULL	b'Esslinger TL. 2014. North Dakota State University ((http://www.ndsu.edu/pubweb/~esslinge/chcklst/chcklst7.htm))'
OTU_293	0	0	0	0	0	0	0	0	0	0	0	0	0	0	0	0	0	0	0	0	0	0	0	0.000152161	k__Fungi;p__Basidiomycota;c__Tremellomycetes;o__Tremellales;f__Tetragoniomycetaceae;g__Tetragoniomyces	Tetragoniomyces	13	Pathotroph	Fungal Parasite	Facultative Yeast	NULL	Probable	NULL	b'Tedersoo L, et al. 2014. Science 346:e1256688 ((https://doi.org/10.1126/science.1256688))'
OTU_109	0	0	0	0	0	0	0	0	0	0	0	0	0.000141044	0	0	0	0	0	0	0	0	0	0	0	k__Fungi;p__Ascomycota;c__Leotiomycetes;o__Helotiales;f__Incertae_sedis;g__Hyalodendriella	Hyalodendriella	13	Saprotroph	Undefined Saprotroph	NULL	NULL	Probable	NULL	b'Tedersoo L, et al. 2014. Science 346:e1256688 ((https://doi.org/10.1126/science.1256688))'
OTU_114	0	0	0	0	0	0	0	0	0	0	0	0	0.000141044	0	0	0	0	0	0	0	0	0	0	0	k__Fungi;p__Ascomycota;c__Leotiomycetes;o__Helotiales;f__Sclerotiniaceae;g__Monilinia	Monilinia	13	Pathotroph	Plant Pathogen	Microfungus	NULL	Probable	NULL	b'Tedersoo L, et al. 2014. Science 346:e1256688 ((https://doi.org/10.1126/science.1256688))'
OTU_116	0	0	0	0	0	0	0	0	0	0	0	0	0.000141044	0	0	0	0	0	0	0	0	0	0	0	k__Fungi;p__Ascomycota;c__Leotiomycetes;o__Incertae_sedis;f__Incertae_sedis;g__Collophora	Collophora	13	Pathotroph	Plant Pathogen	Microfungus	NULL	Highly Probable	Pathotroph isolated from necrosis in Prunus wood (Damm et al. 2010)	b'Damm U, et al. 2010. Persoonia 24:60-80 ((http://doi.org/10.3767/003158510X500705)); Tedersoo L, et al. 2014. Science 346:e1256688 ((https://doi.org/10.1126/science.1256688))'
OTU_118	0	0	0	0	0	0	0	0	0	0	0	0	0.000141044	0	0	0	0	0	0	0	0	0	0	0	k__Fungi;p__Ascomycota;c__Leotiomycetes;o__Incertae_sedis;f__Incertae_sedis;g__Meliniomyces	Meliniomyces	13	Saprotroph-Symbiotroph	Ectomycorrhizal-Endophyte-Ericoid Mycorrhizal-Litter Saprotroph-Orchid Mycorrhizal	Microfungus	NULL	Probable	Dark Septate Endophyte	b'Tedersoo L, et al. 2014. Science 346:e1256688 ((https://doi.org/10.1126/science.1256688))'
OTU_119	0	0	0	0	0	0	0	0	0	0	0	0	0.000141044	0	0	0	0	0	0	0	0	0	0	0	k__Fungi;p__Ascomycota;c__Leotiomycetes;o__Leotiales;f__Bulgariaceae;g__Phacidiopycnis	Phacidiopycnis	13	Saprotroph	Undefined Saprotroph	NULL	NULL	Probable	NULL	b'Tedersoo L, et al. 2014. Science 346:e1256688 ((https://doi.org/10.1126/science.1256688))'
OTU_86	0	0	0	0	0	0	0	0	0	0	0	0	0.000141044	0	0	0	0	0	0	0	0	0	0	0	k__Fungi;p__Ascomycota;c__Lecanoromycetes;o__Lecanorales;f__Ramalinaceae;g__Tephromela	Tephromela	13	Symbiotroph	Lichenized	Thallus	NULL	Highly Probable	NULL	b'Esslinger TL. 2014. North Dakota State University ((http://www.ndsu.edu/pubweb/~esslinge/chcklst/chcklst7.htm))'
OTU_92	0	0	0	0	0	0	0	0	0	0	0	0	0.000141044	0	0	0	0	0	0	0	0	0	0	0	k__Fungi;p__Ascomycota;c__Lecanoromycetes;o__Teloschistales;f__Physciaceae;g__Physcia	Physcia	13	Symbiotroph	Lichenized	Thallus	NULL	Highly Probable	NULL	b'Esslinger TL. 2014. North Dakota State University ((http://www.ndsu.edu/pubweb/~esslinge/chcklst/chcklst7.htm))'
OTU_142	0	0	0	0	0	0	0	0	0	0	0	0	0	0	0.000137226	0	0	0	0	0	0	0	0	0	k__Fungi;p__Ascomycota;c__Sordariomycetes;o__Diaporthales;f__Valsaceae;g__Phomopsis	Valsaceae	9	Pathotroph-Saprotroph-Symbiotroph	Endophyte-Plant Pathogen-Undefined Saprotroph	Microfungus	NULL	Probable	Saprobes, endophytes and weak to virulent parasites of woody plants (Cannon & Kirk 2007)	b'Cannon PF, Kirk PM. 2007. Fungal Families of the World. CAB International, Cambridge (ISBN: 978-0851998275)'
OTU_219	0	0	0	0	0	0	0	0	0	0	0	0	0	0	0	2.39e-05	0	0	0	0	0	0	0	0.000110662	k__Fungi;p__Basidiomycota;c__Agaricomycetes;o__Agaricales;f__Entolomataceae;g__Entoloma	Entoloma	13	Pathotroph-Saprotroph-Symbiotroph	Ectomycorrhizal-Fungal Parasite-Soil Saprotroph-Undefined Saprotroph	Agaricoid	NULL	Possible	NULL	b'Rinaldi AC, et al. 2008. Fungal Diversity 33:1-45 ((http://www.fungaldiversity.org/fdp/sfdp/33-1.pdf)) (as ECM/not ECM); Tedersoo L, et al. 2010. Mycorrhiza 20:217-263 ((https://doi.org/10.1007/s00572-009-0274-x; sensu stricto)); http://mycorrhizas.info/ecmf.html ((http://mycorrhizas.info/ecmf.html)) ((as ECM/not ECM))'
OTU_45	0	0	0	0	0	0	0	0	0	0	0	0	0	0	0	0	0	0	0	0	0	0	0.000125133	0	k__Fungi;p__Ascomycota;c__Dothideomycetes;o__Pleosporales;f__Pleosporaceae;g__Ulocladium	Ulocladium	13	Pathotroph	Plant Pathogen	NULL	NULL	Probable	NULL	b'Tedersoo L, et al. 2014. Science 346:e1256688 ((https://doi.org/10.1126/science.1256688))'
OTU_106	0	0	0	0	0	0	0	0	0	0.000122508	0	0	0	0	0	0	0	0	0	0	0	0	0	0	k__Fungi;p__Ascomycota;c__Leotiomycetes;o__Helotiales;f__Helotiaceae;g__unidentified	Helotiaceae	9	Saprotroph-Symbiotroph	Ectomycorrhizal-Fungal Parasite-Plant Pathogen-Wood Saprotroph	Microfungus	NULL	Probable	Usually saprobic on herbaceous or woody tissues, some species fungicolous. A few species are known to form mycorrhizae (Cannon & Kirk 2007)	b'Cannon PF, Kirk PM. 2007. Fungal Families of the World. CAB International, Cambridge (ISBN: 978-0851998275)'
OTU_269	0	0	0	0	0	0	0	0	0	0.000122508	0	0	0	0	0	0	0	0	0	0	0	0	0	0	k__Fungi;p__Basidiomycota;c__Exobasidiomycetes;o__Incertae_sedis;f__Incertae_sedis;g__Tilletiopsis	Tilletiopsis	13	Saprotroph	Endophyte-Litter Saprotroph-Undefined Saprotroph	Microfungus-Yeast	NULL	Probable	Isolated from leaves...dead leaves (Nyland 1950)	b'Nyland G. 1950. Mycologia 42:487-496 ((ttps://doi.org/10.1080/00275514.1950.12017853))'
OTU_50	0	0	0	0	0	0	0	0	0	0.000122508	0	0	0	0	0	0	0	0	0	0	0	0	0	0	k__Fungi;p__Ascomycota;c__Dothideomycetes;o__Pleosporales;f__Venturiaceae;g__Fusicladium	Fusicladium	13	Pathotroph	Plant Pathogen	Microfungus	NULL	Probable	NULL	b'Tedersoo L, et al. 2014. Science 346:e1256688 ((https://doi.org/10.1126/science.1256688))'
OTU_173	0	0	0	0.000119697	0	0	0	0	0	0	0	0	0	0	0	0	0	0	0	0	0	0	0	0	k__Fungi;p__Ascomycota;c__Sordariomycetes;o__Hypocreales;f__Nectriaceae;g__Pleonectria	Nectriaceae	9	Pathotroph-Saprotroph-Symbiotroph	Animal Pathogen-Endophyte-Fungal Parasite-Lichen Parasite-Plant Pathogen-Wood Saprotroph	Microfungus	NULL	Possible	Fusarium species are amongst the economically significant plant pathogens (Cannon & Kirk 2007)	b'Cannon PF, Kirk PM. 2007. Fungal Families of the World. CAB International, Cambridge (ISBN: 978-0851998275); Hirooka Y, et al. 2012. Studies in Mycology 711-210 ((https://doi.org/10.3114/sim0001)); Tedersoo L, et al. 2014. Science 346:e1256688 ((https://doi.org/10.1126/science.1256688)); The American Phytopathological Society Common Names of Plant Diseases ((http://www.apsnet.org/publications/c…
OTU_243	0	0	0	0	0	0	0.000119011	0	0	0	0	0	0	0	0	0	0	0	0	0	0	0	0	0	k__Fungi;p__Basidiomycota;c__Agaricomycetes;o__Cantharellales;f__Ceratobasidiaceae;g__unidentified	Ceratobasidiaceae	9	Pathotroph-Saprotroph-Symbiotroph	Endomycorrhizal-Plant Pathogen-Undefined Saprotroph	Microfungus	NULL	Possible	Best known as plant pathogens, but also saprobic. Species are endomycorrhizal with a wide range of plant roots - especially of Orchidaceae but also even bryophytes (Cannon & Kirk 2007)	b'Cannon PF, Kirk PM. 2007. Fungal Families of the World. CAB International, Cambridge (ISBN: 978-0851998275)'
OTU_111	0	0	0	0	0	0	0	0	0	0	0	0	0	0	0	0	0.000116351	0	0	0	0	0	0	0	k__Fungi;p__Ascomycota;c__Leotiomycetes;o__Helotiales;f__Incertae_sedis;g__Scytalidium	Scytalidium	13	Saprotroph	Wood Saprotroph	NULL	Soft Rot	Probable	NULL	b'Nilsson T. 1973. Studia Forestalia Suecica 104:1-40 ((https://pub.epsilon.slu.se/5711/)); Costa IPMW, et al. 2012. Mycotaxon 119:e26 ((http://mycotaxon.com/resources/checklists/costa_v119_checklist.pdf)); Tedersoo L, et al. 2014. Science 346:e1256688 ((https://doi.org/10.1126/science.1256688)); The American Phytopathological Society Common Names of Plant Diseases ((http://www.apsnet.org/publica…
OTU_179	0	0	0	4.79e-05	0	0	0	0	0	6.13e-05	0	0	0	0	0	0	0	0	0	0	0	0	0	0	k__Fungi;p__Ascomycota;c__Sordariomycetes;o__Incertae_sedis;f__Apiosporaceae;g__Arthrinium	Arthrinium	13	Saprotroph	Undefined Saprotroph	NULL	NULL	Probable	NULL	b'Tedersoo L, et al. 2014. Science 346:e1256688 ((https://doi.org/10.1126/science.1256688))'
OTU_101	0	0	0	0	0	0	0	0	0.000104455	0	0	0	0	0	0	0	0	0	0	0	0	0	0	0	k__Fungi;p__Ascomycota;c__Leotiomycetes;o__Helotiales;f__Dermateaceae;g__Mollisia	Mollisia	13	Pathotroph-Symbiotroph	Endophyte-Plant Pathogen	Microfungus	NULL	Probable	Dark Septate Endophyte, known from plant roots.	b'James TY, et al. 2006. Nature 443:818-822 ((https://doi.org/10.1038/nature05110)); Tedersoo L, et al. 2014. Science 346:1256688 ((https://doi.org/10.1126/science.1256688)) (as Plant Pathogen); Taylor DL, et al. 2014. Ecological Monographs 84:3-20 ((https://esajournals.onlinelibrary.wiley.com/doi/10.1890/12-1693.1)) (as DSE)'
OTU_87	0	0	0	0	0	0	0	0	0	0	0	0	0	0	0.000102919	0	0	0	0	0	0	0	0	0	k__Fungi;p__Ascomycota;c__Lecanoromycetes;o__Lecideales;f__Porpidiaceae;g__Bellemerea	Bellemerea	13	Symbiotroph	Lichenized	Thallus	NULL	Highly Probable	NULL	b'Esslinger TL. 2014. North Dakota State University ((http://www.ndsu.edu/pubweb/~esslinge/chcklst/chcklst7.htm))'
OTU_144	0	0	0	9.58e-05	0	0	0	0	0	0	0	0	0	0	0	0	0	0	0	0	0	0	0	0	k__Fungi;p__Ascomycota;c__Sordariomycetes;o__Hypocreales;f__Bionectriaceae;g__Hydropisphaera	Hydropisphaera	13	Saprotroph	Undefined Saprotroph	NULL	NULL	Probable	NULL	b'Tedersoo L, et al. 2014. Science 346:e1256688 ((https://doi.org/10.1126/science.1256688))'
OTU_148	0	0	0	9.58e-05	0	0	0	0	0	0	0	0	0	0	0	0	0	0	0	0	0	0	0	0	k__Fungi;p__Ascomycota;c__Sordariomycetes;o__Hypocreales;f__Clavicipitaceae;g__Nomuraea	Nomuraea	13	Pathotroph	Animal Pathogen	NULL	NULL	Probable	NULL	b'Tedersoo L, et al. 2014. Science 346:e1256688 ((https://doi.org/10.1126/science.1256688))'
OTU_155	0	0	0	9.58e-05	0	0	0	0	0	0	0	0	0	0	0	0	0	0	0	0	0	0	0	0	k__Fungi;p__Ascomycota;c__Sordariomycetes;o__Hypocreales;f__Hypocreaceae;g__Acrostalagmus	Acrostalagmus	13	Saprotroph-Symbiotroph	Endophyte-Undefined Saprotroph	Microfungus	NULL	Probable	Host - Malvaceae	b'Costa IPMW, et al. 2012. Mycotaxon 119:e26 ((http://mycotaxon.com/resources/checklists/costa_v119_checklist.pdf)); Tedersoo L, et al. 2014. Science 346:e1256688 ((https://doi.org/10.1126/science.1256688))'
OTU_205	0	0	0	9.58e-05	0	0	0	0	0	0	0	0	0	0	0	0	0	0	0	0	0	0	0	0	k__Fungi;p__Ascomycota;c__Sordariomycetes;o__Xylariales;f__Xylariaceae;g__Emarcea	Emarcea	13	Saprotroph	Undefined Saprotroph	NULL	NULL	Probable	NULL	b'Tedersoo L, et al. 2014. Science 346:e1256688 ((https://doi.org/10.1126/science.1256688))'
OTU_239	0	0	0	9.58e-05	0	0	0	0	0	0	0	0	0	0	0	0	0	0	0	0	0	0	0	0	k__Fungi;p__Basidiomycota;c__Agaricomycetes;o__Boletales;f__Gyroporaceae;g__Gyroporus	Gyroporus	13	Symbiotroph	Ectomycorrhizal	Boletoid	NULL	Highly Probable	NULL	b'Rinaldi AC, et al. 2008. Fungal Diversity 33:1-45 ((http://www.fungaldiversity.org/fdp/sfdp/33-1.pdf)); Tedersoo L, et al. 2010. Mycorrhiza 20:217-263 ((https://doi.org/10.1007/s00572-009-0274-x)); http://mycorrhizas.info/ecmf.html ((http://mycorrhizas.info/ecmf.html))'
OTU_316	0	0	0	9.58e-05	0	0	0	0	0	0	0	0	0	0	0	0	0	0	0	0	0	0	0	0	k__Fungi;p__Zygomycota;c__Incertae_sedis;o__Mortierellales;f__Mortierellaceae;g__unidentified	Mortierellaceae	9	Saprotroph-Symbiotroph	Endophyte-Litter Saprotroph-Soil Saprotroph-Undefined Saprotroph	Microfungus	NULL	Possible	Saprobic in soil and thus frequenctly isolated from soil and material contaminated with soil such as hay or rotten silage and spoil tips (Cannon & Kirk 2007)	b'Cannon PF, Kirk PM. 2007. Fungal Families of the World. CAB International, Cambridge (ISBN: 978-0851998275); Purahong W, et al. 2016. Molecular Ecology 25:4059-4074 ((https://doi.org/10.1111/mec.13739))'
OTU_43	0	0	0	9.58e-05	0	0	0	0	0	0	0	0	0	0	0	0	0	0	0	0	0	0	0	0	k__Fungi;p__Ascomycota;c__Dothideomycetes;o__Pleosporales;f__Pleosporaceae;g__Pithomyces	Pithomyces	13	Pathotroph	Plant Pathogen	NULL	NULL	Probable	NULL	b'Tedersoo L, et al. 2014. Science 346:e1256688 ((https://doi.org/10.1126/science.1256688))'
OTU_254	0	0	0	0	0	0	0	0	0	0	0	0	0	0	0	9.57e-05	0	0	0	0	0	0	0	0	k__Fungi;p__Basidiomycota;c__Agaricomycetes;o__Polyporales;f__Sistotremataceae;g__Trechispora	Trechispora	13	Saprotroph	Wood Saprotroph	Corticioid	White Rot	Highly Probable	NULL	b'Gilbertson RL, Ryvarden L. 1987-1987. North American Polypores. Fungiflora, Oslo (ISBN: 978-0945345060); Rinaldi AC, et al. 2008. Fungal Diversity 33:1-45 ((http://www.fungaldiversity.org/fdp/sfdp/33-1.pdf)) (as Uncertain); Tedersoo L, et al. 2010. Mycorrhiza 20:217-263 ((https://doi.org/10.1007/s00572-009-0274-x)) (as not ECM).'
OTU_259	0	0	0	0	0	0	0	0	0	0	0	0	0	0	0	9.57e-05	0	0	0	0	0	0	0	0	k__Fungi;p__Basidiomycota;c__Agaricomycetes;o__Sebacinales;f__Sebacinaceae;g__unidentified	Sebacinaceae	9	Symbiotroph	Ectomycorrhizal	Coralloid	NULL	Probable	Terrestrial forming mycorrhizas with a wide range of plants including orchids, Ericaceae and liverworts as well as ectomycorrhizas with conifers and angiosperm trees (Cannon & Kirk 2007)	b'Cannon PF, Kirk PM. 2007. Fungal Families of the World. CAB International, Cambridge (ISBN: 978-0851998275)'
OTU_229	0	0	0	0	0	0	9.52e-05	0	0	0	0	0	0	0	0	0	0	0	0	0	0	0	0	0	k__Fungi;p__Basidiomycota;c__Agaricomycetes;o__Agaricales;f__Psathyrellaceae;g__Psathyrella	Psathyrella	13	Saprotroph	Wood Saprotroph	Agaricoid	NULL	Probable	NULL	b'Tedersoo L, et al. 2014. Science 346:e1256688 ((https://doi.org/10.1126/science.1256688))'
OTU_310	0	0	0	0	0	0	9.52e-05	0	0	0	0	0	0	0	0	0	0	0	0	0	0	0	0	0	k__Fungi;p__Glomeromycota;c__Glomeromycetes;o__Glomerales;f__Glomeraceae;g__Glomus	Glomus	13	Symbiotroph	Arbuscular Mycorrhizal	NULL	NULL	Highly Probable	NULL	b'Redecker D, et al. 2013. Mycorrhiza 23:515-531 ((https://doi.org/10.1007/s00572-013-0486-y))'
OTU_56	0	0	0	0	0	0	0	0	0	9.19e-05	0	0	0	0	0	0	0	0	0	0	0	0	0	0	k__Fungi;p__Ascomycota;c__Eurotiomycetes;o__Chaetothyriales;f__Herpotrichiellaceae;g__Cladophialophora	Cladophialophora	13	Saprotroph	Undefined Saprotroph	Microfungus	NULL	Probable	NULL	b'James TY, et al. 2006. Nature 443:818-822 ((https://doi.org/10.1038/nature05110))'
OTU_60	0	0	0	0	0	0	0	0	0	9.19e-05	0	0	0	0	0	0	0	0	0	0	0	0	0	0	k__Fungi;p__Ascomycota;c__Eurotiomycetes;o__Eurotiales;f__Trichocomaceae;g__Chaetosartorya	Chaetosartorya	13	Saprotroph	Undefined Saprotroph	NULL	NULL	Probable	NULL	b'Tedersoo L, et al. 2014. Science 346:e1256688 ((https://doi.org/10.1126/science.1256688))'
OTU_162	0	0	0	0	0	0	0	0	0	0	0	0	0	0	0	0	0	0	0	8.06e-05	0	0	0	0	k__Fungi;p__Ascomycota;c__Sordariomycetes;o__Hypocreales;f__Incertae_sedis;g__Cephalosporium	Cephalosporium	13	Pathotroph-Saprotroph	Plant Pathogen-Wood Saprotroph	NULL	Soft Rot	Probable	NULL	b'Duncan CG, Eslyn WE. 1966. Mycologia 58642-664; Seehann G, et al. 1975. List of Fungi in Soft-Rot Tissue Tests. Institute fur Holzbiologie und Holzschutz, Bundesforschungsanstalt fur Forst - und Holzwirtshaft, Hamburg - Lohbrugge, Germany; Tedersoo L, et al. 2014. Science 346:e1256688 ((https://doi.org/10.1126/science.1256688))'
OTU_121	0	0	0	0	0	0	0	0	0	0	0	0	0	0	0	0	7.76e-05	0	0	0	0	0	0	0	k__Fungi;p__Ascomycota;c__Leotiomycetes;o__Rhytismatales;f__Rhytismataceae;g__unidentified	Rhytismataceae	9	Pathotroph-Saprotroph-Symbiotroph	Endophyte-Leaf Saprotroph-Plant Pathogen	Microfungus	NULL	Probable	Biotrophic, necrotrophic or saprobic on leaves and bark, often initially as endophytes, causing tar spots, premature leaf fall and occasionally witches broom symptoms (Cannon & Kirk 2007)	b'Cannon PF, Kirk PM. 2007. Fungal Families of the World. CAB International, Cambridge (ISBN: 978-0851998275)'
OTU_73	0	0	0	0	0	0	2.38e-05	0	5.22e-05	0	0	0	0	0	0	0	0	0	0	0	0	0	0	0	k__Fungi;p__Ascomycota;c__Eurotiomycetes;o__Verrucariales;f__Verrucariaceae;g__Dermatocarpon	Dermatocarpon	13	Symbiotroph	Lichenized	Thallus	NULL	Highly Probable	NULL	b'Esslinger TL. 2014. North Dakota State University ((http://www.ndsu.edu/pubweb/~esslinge/chcklst/chcklst7.htm))'
OTU_174	0	0	0	7.18e-05	0	0	0	0	0	0	0	0	0	0	0	0	0	0	0	0	0	0	0	0	k__Fungi;p__Ascomycota;c__Sordariomycetes;o__Hypocreales;f__Nectriaceae;g__unidentified	Nectriaceae	9	Pathotroph-Saprotroph-Symbiotroph	Animal Pathogen-Endophyte-Fungal Parasite-Lichen Parasite-Plant Pathogen-Wood Saprotroph	Microfungus	NULL	Possible	Fusarium species are amongst the economically significant plant pathogens (Cannon & Kirk 2007)	b'Cannon PF, Kirk PM. 2007. Fungal Families of the World. CAB International, Cambridge (ISBN: 978-0851998275); Hirooka Y, et al. 2012. Studies in Mycology 711-210 ((https://doi.org/10.3114/sim0001)); Tedersoo L, et al. 2014. Science 346:e1256688 ((https://doi.org/10.1126/science.1256688)); The American Phytopathological Society Common Names of Plant Diseases ((http://www.apsnet.org/publications/c…
OTU_16	0	0	0	0	0	0	0	0	0	0	0	0	0	0	6.86e-05	0	0	0	0	0	0	0	0	0	k__Fungi;p__Ascomycota;c__Dothideomycetes;o__Capnodiales;f__Schizothyriaceae;g__Zygophiala	Zygophiala	13	Pathotroph	NULL	NULL	NULL	Probable	NULL	b'Tedersoo L, et al. 2014. Science 346:e1256688 ((https://doi.org/10.1126/science.1256688))'
OTU_230	0	0	0	0	0	0	0	0	0	0	0	0	0	0	0	2.39e-05	0	0	0	0	0	0	0	4.15e-05	k__Fungi;p__Basidiomycota;c__Agaricomycetes;o__Agaricales;f__Schizophyllaceae;g__Henningsomyces	Agaricales	7	Pathotroph-Saprotroph-Symbiotroph	Bryophyte Parasite-Dung Saprotroph-Ectomycorrhizal-Fungal Parasite-Leaf Saprotroph-Plant Parasite-Undefined Saprotroph-Wood Saprotroph	Agaricoid-Gasteroid-Microfungus-Secotioid-Yeast	NULL	Possible	Mushrooms and toadstools, Gill fungi, Agarics... lignicolous, sometimes muscicolous or fungicolous, saprobic, mycorrhizal, rarely parasitic on plants or fungi (Kirk et al. 2008)	b'Kirk PM et al. 2008. Dictionary of the Fungi. Tenth Edition. CAB International, Wallingford (ISBN: 978-0851998268)'
OTU_126	0	0	0	0	0	0	0	0	0	6.13e-05	0	0	0	0	0	0	0	0	0	0	0	0	0	0	k__Fungi;p__Ascomycota;c__Pezizomycetes;o__Pezizales;f__Pyronemataceae;g__Genea	Genea	13	Symbiotroph	Ectomycorrhizal	NULL	NULL	Highly Probable	NULL	b'Rinaldi AC, et al. 2008. Fungal Diversity 33:1-45 ((http://www.fungaldiversity.org/fdp/sfdp/33-1.pdf)); Tedersoo L, et al. 2010. Mycorrhiza 20:217-263 ((https://doi.org/10.1007/s00572-009-0274-x)); http://mycorrhizas.info/ecmf.html ((http://mycorrhizas.info/ecmf.html))'
OTU_199	0	0	0	0	0	0	0	0	0	6.13e-05	0	0	0	0	0	0	0	0	0	0	0	0	0	0	k__Fungi;p__Ascomycota;c__Sordariomycetes;o__Xylariales;f__Amphisphaeriaceae;g__Pestalotiopsis	Pestalotiopsis	13	Pathotroph	Plant Pathogen	NULL	NULL	Probable	NULL	b'Tedersoo L, et al. 2014. Science 346:e1256688 ((https://doi.org/10.1126/science.1256688))'
OTU_25	0	0	0	0	0	0	0	0	0	6.13e-05	0	0	0	0	0	0	0	0	0	0	0	0	0	0	k__Fungi;p__Ascomycota;c__Dothideomycetes;o__Incertae_sedis;f__Myxotrichaceae;g__Oidiodendron	Oidiodendron	13	Pathotroph-Symbiotroph	Ericoid Mycorrhizal	Microfungus	NULL	Probable	Dark Septate Endophyte	b'Newsham KK. 2011. New Phytologist 190:783-793 ((https://doi.org/10.1111/j.1469-8137.2010.03611.x)) (as dark septate root endophytes)'
OTU_263	0	0	0	0	0	0	0	0	0	6.13e-05	0	0	0	0	0	0	0	0	0	0	0	0	0	0	k__Fungi;p__Basidiomycota;c__Agaricomycetes;o__Thelephorales;f__Thelephoraceae;g__unidentified	Thelephoraceae	9	Saprotroph-Symbiotroph	Ectomycorrhizal-Undefined Saprotroph	Clavarioid	NULL	Probable	On the ground, on soil, a few on wood. At least some speices ectomycorrhizal (Cannon & Kirk 2007)	b'Cannon PF, Kirk PM. 2007. Fungal Families of the World. CAB International, Cambridge (ISBN: 978-0851998275)'
OTU_28	0	0	0	0	0	0	0	0	0	6.13e-05	0	0	0	0	0	0	0	0	0	0	0	0	0	0	k__Fungi;p__Ascomycota;c__Dothideomycetes;o__Pleosporales;f__Didymosphaeriaceae;g__Asteromella	Asteromella	13	Pathotroph	Plant Pathogen	NULL	NULL	Probable	NULL	b'Tedersoo L, et al. 2014. Science 346:e1256688 ((https://doi.org/10.1126/science.1256688))'
OTU_4	0	0	0	0	0	0	0	0	0	6.13e-05	0	0	0	0	0	0	0	0	0	0	0	0	0	0	k__Fungi;p__Ascomycota;c__Dothideomycetes;o__Botryosphaeriales;f__Botryosphaeriaceae;g__Pseudofusicoccum	Pseudofusicoccum	13	Pathotroph	Plant Pathogen	NULL	NULL	Probable	NULL	b'Tedersoo L, et al. 2014. Science 346:e1256688 ((https://doi.org/10.1126/science.1256688))'
OTU_47	0	0	0	0	0	0	0	0	0	6.13e-05	0	0	0	0	0	0	0	0	0	0	0	0	0	0	k__Fungi;p__Ascomycota;c__Dothideomycetes;o__Pleosporales;f__Sporormiaceae;g__Preussia	Preussia	13	Saprotroph	Undefined Saprotroph	NULL	NULL	Probable	NULL	b'Tedersoo L, et al. 2014. Science 346:e1256688 ((https://doi.org/10.1126/science.1256688))'
OTU_93	0	0	0	0	0	0	0	0	0	6.13e-05	0	0	0	0	0	0	0	0	0	0	0	0	0	0	k__Fungi;p__Ascomycota;c__Lecanoromycetes;o__Teloschistales;f__Physciaceae;g__Rinodina	Rinodina	13	Symbiotroph	Lichenized	Thallus	NULL	Highly Probable	NULL	b'Esslinger TL. 2014. North Dakota State University ((http://www.ndsu.edu/pubweb/~esslinge/chcklst/chcklst7.htm))'
OTU_107	0	0	0	0	0	0	0	0	0	0	0	0	0	0	0	0	5.82e-05	0	0	0	0	0	0	0	k__Fungi;p__Ascomycota;c__Leotiomycetes;o__Helotiales;f__Hyaloscyphaceae;g__Arachnopeziza	Arachnopeziza	13	Saprotroph	Undefined Saprotroph	Microfungus	NULL	Probable	NULL	b'Tedersoo L, et al. 2014. Science 346:e1256688 ((https://doi.org/10.1126/science.1256688))'
OTU_240	0	0	0	0	0	0	0	0	0	0	0	0	0	0	0	0	0	0	0	0	0	0	0	5.53e-05	k__Fungi;p__Basidiomycota;c__Agaricomycetes;o__Boletales;f__Paxillaceae;g__Alpova	Alpova	13	Symbiotroph	Ectomycorrhizal	Gasteroid	Hypogeous	Highly Probable	Common name - false truffle	b'Rinaldi AC, et al. 2008. Fungal Diversity 33:1-45 ((http://www.fungaldiversity.org/fdp/sfdp/33-1.pdf)); Tedersoo L, et al. 2010. Mycorrhiza 20:217-263 ((https://doi.org/10.1007/s00572-009-0274-x)); http://mycorrhizas.info/ecmf.html ((http://mycorrhizas.info/ecmf.html))'
OTU_85	0	0	0	0	0	0	0	0	0	0	0	0	0	0	0	0	0	0	0	0	0	0	0	5.53e-05	k__Fungi;p__Ascomycota;c__Lecanoromycetes;o__Lecanorales;f__Ramalinaceae;g__Ramalina	Ramalina	13	Symbiotroph	Lichenized	Thallus	NULL	Highly Probable	NULL	b'Esslinger TL. 2014. North Dakota State University ((http://www.ndsu.edu/pubweb/~esslinge/chcklst/chcklst7.htm))'
OTU_72	0	0	0	0	0	0	0	0	5.22e-05	0	0	0	0	0	0	0	0	0	0	0	0	0	0	0	k__Fungi;p__Ascomycota;c__Eurotiomycetes;o__Verrucariales;f__Verrucariaceae;g__Atla	Atla	13	Symbiotroph	Lichenized	Thallus	NULL	Probable	NULL	b'Tedersoo L, et al. 2014. Science 346:e1256688 ((https://doi.org/10.1126/science.1256688))'
OTU_125	0	0	0	0	0	0	0	0	0	0	0	0	0	0	0	0	0	0	0	0	0	4.89e-05	0	0	k__Fungi;p__Ascomycota;c__Pezizomycetes;o__Pezizales;f__Pezizaceae;g__Peziza	Peziza	13	Saprotroph-Symbiotroph	Dung Saprotroph-Ectomycorrhizal-Litter Saprotroph-Undefined Saprotroph	Pezizoid	NULL	Possible	Saprobic or ectomycorrhizal, on or in soil, leafmould etc., some species associated with dung or fire sites (Cannon & Kirk 2007)	b'Cannon PF, Kirk PM. 2007. Fungal Families of the World. CAB International, Cambridge (ISBN: 978-0851998275); Rinaldi AC, et al. 2008. Fungal Diversity 33:1-45 ((http://www.fungaldiversity.org/fdp/sfdp/33-1.pdf)); Tedersoo L, et al. 2010. Mycorrhiza 20:217-263 ((https://doi.org/10.1007/s00572-009-0274-x)) (pro parte)'
OTU_9	0	0	0	0	0	0	0	0	0	0	0	0	0	0	0	0	0	0	0	0	0	4.89e-05	0	0	k__Fungi;p__Ascomycota;c__Dothideomycetes;o__Capnodiales;f__Mycosphaerellaceae;g__Davidiella	Davidiella	13	Saprotroph	Undefined Saprotroph	Microfungus	NULL	Probable	NULL	b'Tedersoo L, et al. 2014. Science 346:e1256688 ((https://doi.org/10.1126/science.1256688))'
OTU_128	0	0	0	0	0	0	0	0	0	0	0	0	0	0	0	4.79e-05	0	0	0	0	0	0	0	0	k__Fungi;p__Ascomycota;c__Pezizomycetes;o__Pezizales;f__Tuberaceae;g__Tuber	Tuberaceae	9	Symbiotroph	Ectomycorrhizal	Gasteroid	Hypogeous	Probable	Common name - true truffle; Mycorrhizal with broadleaved trees, growing in the surface layer of soil and closely associated with roots. Highly specific pheromone-like chemicals are produced that play a role in dispersal by attracting mammals that uproot fruit bodies and ditribute spores (Cannon & Kirk 2007)	b'Cannon PF, Kirk PM. 2007. Fungal Families of the World. CAB International, Cambridge (ISBN: 978-0851998275)'
OTU_146	0	0	0	4.79e-05	0	0	0	0	0	0	0	0	0	0	0	0	0	0	0	0	0	0	0	0	k__Fungi;p__Ascomycota;c__Sordariomycetes;o__Hypocreales;f__Clavicipitaceae;g__Cordyceps	Clavicipitaceae	9	Pathotroph-Symbiotroph	Endophyte-Epiphyte-Fungal Parasite-Insect Parasite	Microfungus	NULL	Possible	Parasitic, endophytic or epiphytic on Insecta, other fungi or Gamineae (Cannon & Kirk 2007)	b'Cannon PF, Kirk PM. 2007. Fungal Families of the World. CAB International, Cambridge (ISBN: 978-0851998275)'
OTU_164	0	0	0	4.79e-05	0	0	0	0	0	0	0	0	0	0	0	0	0	0	0	0	0	0	0	0	k__Fungi;p__Ascomycota;c__Sordariomycetes;o__Hypocreales;f__Incertae_sedis;g__Gliomastix	Gliomastix	13	Saprotroph	Undefined Saprotroph	NULL	NULL	Probable	NULL	b'Tedersoo L, et al. 2014. Science 346:e1256688 ((https://doi.org/10.1126/science.1256688))'
OTU_187	0	0	0	4.79e-05	0	0	0	0	0	0	0	0	0	0	0	0	0	0	0	0	0	0	0	0	k__Fungi;p__Ascomycota;c__Sordariomycetes;o__Microascales;f__Microascaceae;g__Microascus	Microascus	13	Pathotroph-Saprotroph-Symbiotroph	Animal Pathogen-Endophyte-Plant Pathogen-Dung Saprotroph-Undefined Saprotroph	Microfungus	NULL	Possible	NULL	b'James TY, et al. 2006. Nature 443:818-822 ((https://doi.org/10.1038/nature05110)); Costa IPMW, et al. 2012. Mycotaxon 119:e26 (as Endophyte) ((http://mycotaxon.com/resources/checklists/costa_v119_checklist.pdf)); Bills GF, et al. 2013. Current Opinion in Microbiology 16:549-565 ((https://doi.org/10.1016/j.mib.2013.08.001)); Irinyi L, et al. 2015. Medical Mycology 53:313-337 ((https://doi.org/10…
OTU_211	0	0	0	4.79e-05	0	0	0	0	0	0	0	0	0	0	0	0	0	0	0	0	0	0	0	0	k__Fungi;p__Basidiomycota;c__Agaricomycetes;o__Agaricales;f__Agaricaceae;g__unidentified	Agaricaceae	9	Saprotroph	Undefined Saprotroph	Agaricoid-Gasteroid-Secotioid	NULL	Probable	Primarily saprobes in grassland and woodland situations (Cannon & Kirk 2007)	b'Cannon PF, Kirk PM. 2007. Fungal Families of the World. CAB International, Cambridge (ISBN: 978-0851998275)'
OTU_225	0	0	0	4.79e-05	0	0	0	0	0	0	0	0	0	0	0	0	0	0	0	0	0	0	0	0	k__Fungi;p__Basidiomycota;c__Agaricomycetes;o__Agaricales;f__Marasmiaceae;g__Marasmiellus	Marasmiellus	13	Saprotroph	Undefined Saprotroph	Agaricoid	NULL	Probable	NULL	b'Tedersoo L, et al. 2014. Science 346:e1256688 ((https://doi.org/10.1126/science.1256688))'
OTU_226	0	0	0	4.79e-05	0	0	0	0	0	0	0	0	0	0	0	0	0	0	0	0	0	0	0	0	k__Fungi;p__Basidiomycota;c__Agaricomycetes;o__Agaricales;f__Mycenastraceae;g__Mycenastrum	Mycenastrum	13	Saprotroph	Soil Saprotroph	Gasteroid	NULL	Probable	Common name - puffball	b'Grgurinovic CA, Simpson JA. 2001. Fungal Diversity 8:97-127 ((http://www.fungaldiversity.org/fdp/sfdp/FD_8_97-127.pdf)); Tedersoo L, et al. 2014. Science 346:e1256688 ((https://doi.org/10.1126/science.1256688))'
OTU_273	0	0	0	0	0	0	0	0	0	0	0	0	0	0	0	4.79e-05	0	0	0	0	0	0	0	0	k__Fungi;p__Basidiomycota;c__Microbotryomycetes;o__Leucosporidiales;f__Leucosporidiaceae;g__Leucosporidiella	Leucosporidiella	13	Saprotroph	Soil Saprotroph-Undefined Saprotroph	Yeast	NULL	Probable	A yeast from fruit (Barnett & Buhagiar 1971; Syn. Candida-Leucosporidium-Rhodotorula-Torulopsis-Vanrijia spp.);Isolated from permafrost soil (Golubev 1998; Syn. Leucosporidium/Rhodotorula spp.)	b'Barnett JA, Buhagiar RWM. 1971. Journal of General Microbiology 67:233-238 ((https://doi.org/10.1099/00221287-67-2-233)); Golubev WI. 1998. Mikologiya i Fitopatologiya 32:8-13 ((https://www.binran.ru/files/journals/MiF/MiF_1998_32_3.pdf))'
OTU_302	0	0	0	4.79e-05	0	0	0	0	0	0	0	0	0	0	0	0	0	0	0	0	0	0	0	0	k__Fungi;p__Basidiomycota;c__Ustilaginomycetes;o__Ustilaginales;f__Cintractiaceae;g__Cintractia	Cintractia	13	Pathotroph	Plant Parasite-Plant Pathogen	Facultative Yeast-Microfungus	NULL	Probable	Smut fungus	b'Piepenbring M. 1995. Canadian Journal of Botany 73:1089-1096 ((https://doi.org/10.1139/b95-118)); Tedersoo L, et al. 2014. Science 346:e1256688 ((https://doi.org/10.1126/science.1256688))'
OTU_306	0	0	0	4.79e-05	0	0	0	0	0	0	0	0	0	0	0	0	0	0	0	0	0	0	0	0	k__Fungi;p__Chytridiomycota;c__Chytridiomycetes;o__Spizellomycetales;f__Spizellomycetaceae;g__Spizellomyces	Spizellomyces	13	Pathotroph-Saprotroph	Plant Pathogen-Undefined Parasite-Undefined Saprotroph	Microfungus	NULL	Probable	Pollen degrader; Common in the soil and also as parasites of a range of soil organisms and plants (Cannon & Kirk 2007)	b'Cannon PF, Kirk PM. 2007. Fungal Families of the World. CAB International, Cambridge (ISBN: 978-0851998275); Tedersoo L, et al. 2014. Science 346:e1256688 ((https://doi.org/10.1126/science.1256688))'
OTU_309	0	0	0	4.79e-05	0	0	0	0	0	0	0	0	0	0	0	0	0	0	0	0	0	0	0	0	k__Fungi;p__Glomeromycota;c__Glomeromycetes;o__Diversisporales;f__unidentified;g__unidentified	Diversisporales	7	Symbiotroph	Arbuscular Mycorrhizal	NULL	NULL	Highly Probable	NULL	b'Redecker D, et al. 2013. Mycorrhiza 23:515-531 ((https://doi.org/10.1007/s00572-013-0486-y))'
OTU_82	0	0	0	4.79e-05	0	0	0	0	0	0	0	0	0	0	0	0	0	0	0	0	0	0	0	0	k__Fungi;p__Ascomycota;c__Lecanoromycetes;o__Lecanorales;f__Lecanoraceae;g__Rhizoplaca	Rhizoplaca	13	Symbiotroph	Lichenized	Thallus	NULL	Highly Probable	NULL	b'Esslinger TL. 2014. North Dakota State University ((http://www.ndsu.edu/pubweb/~esslinge/chcklst/chcklst7.htm))'
OTU_132	0	0	0	0	0	0	4.76e-05	0	0	0	0	0	0	0	0	0	0	0	0	0	0	0	0	0	k__Fungi;p__Ascomycota;c__Saccharomycetes;o__Saccharomycetales;f__Incertae_sedis;g__Wickerhamomyces	Wickerhamomyces	13	Saprotroph	Undefined Saprotroph	Yeast	NULL	Probable	NULL	b'Kurtzman CP, et al. 2008. FEMS Yeast Research 8:939-954 ((https://doi.org/10.1111/j.1567-1364.2008.00419.x))'
OTU_227	0	0	0	0	0	0	4.76e-05	0	0	0	0	0	0	0	0	0	0	0	0	0	0	0	0	0	k__Fungi;p__Basidiomycota;c__Agaricomycetes;o__Agaricales;f__Pleurotaceae;g__Nematoctonus	Nematoctonus	13	Saprotroph	Undefined Saprotroph	NULL	White Rot	Probable	NULL	b'Tedersoo L, et al. 2014. Science 346:e1256688 ((https://doi.org/10.1126/science.1256688))'
OTU_248	0	0	0	0	0	0	4.76e-05	0	0	0	0	0	0	0	0	0	0	0	0	0	0	0	0	0	k__Fungi;p__Basidiomycota;c__Agaricomycetes;o__Incertae_sedis;f__Incertae_sedis;g__Dictyonema	Dictyonema	13	Symbiotroph	Lichenized	Thallus	NULL	Highly Probable	NULL	b'Esslinger TL. 2014. North Dakota State University ((http://www.ndsu.edu/pubweb/~esslinge/chcklst/chcklst7.htm))'
OTU_213	0	0	0	0	0	0	0	0	0	0	0	0	0	0	0	0	0	0	0	0	0	0	0	4.15e-05	k__Fungi;p__Basidiomycota;c__Agaricomycetes;o__Agaricales;f__Clavariaceae;g__unidentified	Clavariaceae	9	Saprotroph-Symbiotroph	Lichenized-Undefined Saprotroph	Clavarioid	NULL	Probable	Most species are presumed saprobic on the ground or rotten wood, but many Multiclavula species are lichenized with green algae (Cannon & Kirk 2007)	b'Cannon PF, Kirk PM. 2007. Fungal Families of the World. CAB International, Cambridge (ISBN: 978-0851998275)'
OTU_196	0	0	0	0	0	0	0	0	0	0	0	0	0	0	0	2.39e-05	0	0	0	0	0	0	0	1.38e-05	k__Fungi;p__Ascomycota;c__Sordariomycetes;o__Sordariales;f__Lasiosphaeriaceae;g__unidentified	Lasiosphaeriaceae	9	Saprotroph	Undefined Saprotroph	Microfungus	NULL	Probable	Saprobes found dung, soil and rotting vegetation (Cannon & Kirk 2007)	b'Cannon PF, Kirk PM. 2007. Fungal Families of the World. CAB International, Cambridge (ISBN: 978-0851998275)'
OTU_235	0	0	0	0	0	0	0	0	0	0	0	0	0	0	0	0	0	0	0	0	0	0	0	2.77e-05	k__Fungi;p__Basidiomycota;c__Agaricomycetes;o__Agaricales;f__Tricholomataceae;g__Tricholoma	Tricholoma	13	Pathotroph-Symbiotroph	Ectomycorrhizal-Fungal Parasite	Agaricoid	NULL	Highly Probable	Tricholoma species are ectomycorrhizal, occurring in coniferous and broadleaved forests (Cannon & Kirk 2007); T. sclerotoideum is parasitic on Helvella spp.	b'Cannon PF, Kirk PM. 2007. Fungal Families of the World. CAB International, Cambridge (ISBN: 978-0851998275); Rinaldi AC, et al. 2008. Fungal Diversity 33:1-45 ((http://www.fungaldiversity.org/fdp/sfdp/33-1.pdf)); Tedersoo L, et al. 2010. Mycorrhiza 20:217-263 ((https://doi.org/10.1007/s00572-009-0274-x)); http://mycorrhizas.info/ecmf.html ((http://mycorrhizas.info/ecmf.html))'
OTU_298	0	0	0	0	0	0	0	0	0	0	0	0	0	0	0	0	0	0	0	0	0	0	0	2.77e-05	k__Fungi;p__Basidiomycota;c__Tremellomycetes;o__Tremellales;f__Trichosporonaceae;g__Trichosporon	Trichosporon	13	Pathotroph	Animal Pathogen	NULL	NULL	Probable	Likely opportunistic human pathogen (Irinyi et al. 2015)	b'Irinyi L, et al. 2015. Medical Mycology 53:313-337 ((https://doi.org/10.1093/mmy/myv008)); https://www.cdc.gov ((https://www.cdc.gov))'
OTU_98	0	0	0	0	0	0	0	0	0	0	0	0	0	0	0	0	0	0	0	0	0	0	0	2.77e-05	k__Fungi;p__Ascomycota;c__Leotiomycetes;o__Erysiphales;f__Erysiphaceae;g__Podosphaera	Podosphaera	13	Pathotroph	Plant Pathogen	Microfungus	NULL	Probable	NULL	b'Tedersoo L, et al. 2014. Science 346:e1256688 ((https://doi.org/10.1126/science.1256688))'

## Sheet: GK+NR
OTU ID	1A	1B	1C	2A	2B	2C	G1	G2	G3	G4	G5	G6	G7	G8	G9	V1	V2	V3	V5	V6	V7	V9	V10	V11	taxonomy	Taxon	Taxon Level	Trophic Mode	Guild	Growth Morphology	Trait	Confidence Ranking	Notes	Citation/Source
OTU_145	0	0	0	0	0	0.000490677	0	0	0	0	0.0347594	0	0	0	0	0	0	0	0	0	0	0	0	0	k__Fungi;p__Ascomycota;c__Sordariomycetes;o__Hypocreales;f__Clavicipitaceae;g__Beauveria	Beauveria	13	Pathotroph	Animal Pathogen	NULL	NULL	Probable	NULL	b'Tedersoo L, et al. 2014. Science 346:e1256688 ((https://doi.org/10.1126/science.1256688))'
OTU_67	0.00714899	0.00180505	0.00609225	0.00215455	0.000513215	0.000981354	0.00183277	0	0	0.000612539	0	0	0.00218618	0	0	0	0	0	0	0	0	0	0	0	k__Fungi;p__Ascomycota;c__Eurotiomycetes;o__Eurotiales;f__Trichocomaceae;g__Talaromyces	Talaromyces	13	Saprotroph	Undefined Saprotroph	NULL	NULL	Probable	NULL	b'Tedersoo L, et al. 2014. Science 346:e1256688 ((https://doi.org/10.1126/science.1256688))'
OTU_83	0	0	0.00522193	0	0	0	0	0	0	6.13e-05	0	0	0	0	0	0	0	0	0	0	0	0	0	0	k__Fungi;p__Ascomycota;c__Lecanoromycetes;o__Lecanorales;f__Micareaceae;g__Micarea	Micarea	13	Symbiotroph	Lichenized	Thallus	NULL	Highly Probable	NULL	b'Esslinger TL. 2014. North Dakota State University ((http://www.ndsu.edu/pubweb/~esslinge/chcklst/chcklst7.htm))'
OTU_64	0	0	0	0.000598487	0	0	0.000142813	0	0	0.00324646	0	0	0.00105783	0	0	0	0	0	0	0	0	0	0	0	k__Fungi;p__Ascomycota;c__Eurotiomycetes;o__Eurotiales;f__Trichocomaceae;g__Neosartorya	Neosartorya	13	Saprotroph	Undefined Saprotroph	NULL	NULL	Probable	NULL	b'Tedersoo L, et al. 2014. Science 346:e1256688 ((https://doi.org/10.1126/science.1256688))'
OTU_212	0.000285959	0.00240674	0.00130548	0.000191516	0	0.000245339	9.52e-05	0	0	0	0	0	0	0	0	0	0	0	0	0	0	0	0	0	k__Fungi;p__Basidiomycota;c__Agaricomycetes;o__Agaricales;f__Amanitaceae;g__Amanita	Amanita	13	Saprotroph-Symbiotroph	Ectomycorrhizal-Undefined Saprotroph	Agaricoid	NULL	Probable	Some members of the genus are deadly poisonous	b'Rinaldi AC, et al. 2008. Fungal Diversity 33:1-45 ((http://www.fungaldiversity.org/fdp/sfdp/33-1.pdf)); Tedersoo L, et al. 2010. Mycorrhiza 20:217-263 ((https://doi.org/10.1007/s00572-009-0274-x)); Wolfe BE, et al. 2012. PLoS ONE 7:e39597 ((https://doi.org/10.1371/journal.pone.0039597)); http://mycorrhizas.info/ecmf.html ((http://mycorrhizas.info/ecmf.html)); http://en.wikipedia.org/wiki/List_o…
OTU_3	0.000285959	0	0	0	0	0	0	0	0	0.00245015	0	0	0.00148096	0	0	0	0	0	0	0	0	0	0	0	k__Fungi;p__Ascomycota;c__Dothideomycetes;o__Botryosphaeriales;f__Botryosphaeriaceae;g__Microdiplodia	Botryosphaeriaceae	9	Pathotroph-Saprotroph-Symbiotroph	Endophyte-Plant Pathogen-Wood Saprotroph	Microfungus	NULL	Probable	Biotrophic, necrotrophic, or saprobic, especially associated with woody tissue (Cannon & Kirk 2007)	b'Cannon PF, Kirk PM. 2007. Fungal Families of the World. CAB International, Cambridge (ISBN: 978-0851998275)'
OTU_158	0	0	0	0.000574548	0.000513215	0	0.000166615	0	0	6.13e-05	0	0	0	0	0.000857662	0	0	0	0	0	0	0	0	0	k__Fungi;p__Ascomycota;c__Sordariomycetes;o__Hypocreales;f__Hypocreaceae;g__Hypomyces	Hypomyces	13	Pathotroph	Fungal Parasite	NULL	NULL	Highly Probable	Sexual form with asexual forms spread across multiple genera	b'List compiled by John Plischke III ((https://goodmushroom.weebly.com/uploads/5/7/1/7/57176535/fungi_on_fungi_pdf_lq.pdf))'
OTU_94	0	0.00180505	0	0	0	0	0	0	5.22e-05	0.000122508	0	0	0	0	0	0	0	0	0	0	0	0	0	0	k__Fungi;p__Ascomycota;c__Lecanoromycetes;o__Teloschistales;f__Teloschistaceae;g__Caloplaca	Caloplaca	13	Symbiotroph	Lichenized	Thallus	NULL	Highly Probable	Commonly called firedot lichens	b'Esslinger TL. 2014. North Dakota State University ((http://www.ndsu.edu/pubweb/~esslinge/chcklst/chcklst7.htm))'
OTU_75	0.000571919	0	0	4.79e-05	0	0	0	0	0	0	0	0	0	0	0.000377371	0	0	0	0	0	0	0	0	0	k__Fungi;p__Ascomycota;c__Incertae_sedis;o__Incertae_sedis;f__Incertae_sedis;g__Calcarisporiella	Calcarisporiella	13	Saprotroph	Undefined Saprotroph	Microfungus	NULL	Probable	NULL	b'De Hoog GS. 1974. In: The genera Blastobotrys, Sporothrix, Calcarisporium and Calcarisporiella gen. Ed. Von Arx JA. Studies in Mycology 7:71-84 ((https://www.studiesinmycology.org/sim/Sim07/index.html))'
OTU_180	0	0	0	0.00045485	0	0.000245339	7.14e-05	0	0	0	0	0	0	0	0	0	0	0	0	0	0	0	0	0	k__Fungi;p__Ascomycota;c__Sordariomycetes;o__Incertae_sedis;f__Glomerellaceae;g__Glomerella	Glomerella	13	Pathotroph	Plant Pathogen	Microfungus	NULL	Probable	NULL	b'Tedersoo L, et al. 2014. Science 346:e1256688 ((https://doi.org/10.1126/science.1256688))'
OTU_33	0	0	0	9.58e-05	0	0	0	0	0	0	0	0	0.000352609	0	0	0	0	0	0	0	0	0	0	0	k__Fungi;p__Ascomycota;c__Dothideomycetes;o__Pleosporales;f__Montagnulaceae;g__Paraconiothyrium	Paraconiothyrium	13	Saprotroph	Undefined Saprotroph	NULL	NULL	Probable	NULL	b'Tedersoo L, et al. 2014. Science 346:e1256688 ((https://doi.org/10.1126/science.1256688))'
OTU_88	0	0	0	0.000215455	0	0	0	0	0	0	0	0	0.000141044	0	0	0	0	0	0	0	0	0	0	0	k__Fungi;p__Ascomycota;c__Lecanoromycetes;o__Ostropales;f__Stictidaceae;g__Cryptodiscus	Cryptodiscus	13	Saprotroph	Undefined Saprotroph	NULL	NULL	Probable	NULL	b'Tedersoo L, et al. 2014. Science 346:e1256688 ((https://doi.org/10.1126/science.1256688))'
OTU_179	0	0	0	4.79e-05	0	0	0	0	0	6.13e-05	0	0	0	0	0	0	0	0	0	0	0	0	0	0	k__Fungi;p__Ascomycota;c__Sordariomycetes;o__Incertae_sedis;f__Apiosporaceae;g__Arthrinium	Arthrinium	13	Saprotroph	Undefined Saprotroph	NULL	NULL	Probable	NULL	b'Tedersoo L, et al. 2014. Science 346:e1256688 ((https://doi.org/10.1126/science.1256688))'

## Sheet: NR+VV
OTU ID	1A	1B	1C	2A	2B	2C	G1	G2	G3	G4	G5	G6	G7	G8	G9	V1	V2	V3	V5	V6	V7	V9	V10	V11	taxonomy	Taxon	Taxon Level	Trophic Mode	Guild	Growth Morphology	Trait	Confidence Ranking	Notes	Citation/Source
OTU_275	0	0.000601685	0	0	0	0	0	0	0	0	0	0	0	0	0	0.0369351	0.0157074	0.0502063	0.00932306	0.0211875	0.0384249	0.0123427	0.0585622	0.0307503	k__Fungi;p__Basidiomycota;c__Microbotryomycetes;o__Sporidiobolales;f__Incertae_sedis;g__Rhodosporidium	Rhodosporidium	13	Saprotroph	Undefined Saprotroph	Yeast	NULL	Highly Probable	NULL	b'Nagy LG, et al. 2014. Nature Communications 5:e4471 ((https://doi.org/10.1038/ncomms5471))'
OTU_181	0	0	0	0.00423729	0.000256608	0.000981354	0	0	0	0	0	0	0	0	0	0	0	0	0	0	0	0	0	1.38e-05	k__Fungi;p__Ascomycota;c__Sordariomycetes;o__Incertae_sedis;f__Incertae_sedis;g__Savoryella	Savoryella	13	Saprotroph	Undefined Saprotroph	NULL	NULL	Probable	NULL	b'Tedersoo L, et al. 2014. Science 346:e1256688 ((https://doi.org/10.1126/science.1256688))'
OTU_166	0	0	0	0.000574548	0	0.000245339	0	0	0	0	0	0	0	0	0	0	0	0	0	0	0	0.00100208	0	0	k__Fungi;p__Ascomycota;c__Sordariomycetes;o__Hypocreales;f__Incertae_sedis;g__Stilbella	Stilbella	13	Saprotroph-Symbiotroph	Dung Saprotroph-Endophyte-Wood Saprotroph	NULL	Soft Rot	Possible	NULL	b'Duncan CG, Eslyn WE. 1966. Mycologia 58:642-645 ((https://doi.org/10.2307/3757045)); Tedersoo L, et al. 2014. Science 346:e1256688 ((https://doi.org/10.1126/science.1256688))'
OTU_217	0	0.00120337	0	0.000215455	0	0	0	0	0	0	0	0	0	0	0	0	0	0	0	0	5.29e-05	0.000244409	0	0	k__Fungi;p__Basidiomycota;c__Agaricomycetes;o__Agaricales;f__Cortinariaceae;g__unidentified	Cortinariaceae	9	Symbiotroph	Ectomycorrhizal	Agaricoid	NULL	Probable	Ectomycorrhizal with woody plants, especially Pinaceae, Fagaceae and Salicaceae (Cannon & Kirk 2007)	b'Cannon PF, Kirk PM. 2007. Fungal Families of the World. CAB International, Cambridge (ISBN: 978-0851998275)'
OTU_8	0	0	0	0.000191516	0.000256608	0.000245339	0	0	0	0	0	0	0	0	0	0	0	0	0.000405351	0	5.29e-05	0	0	0	k__Fungi;p__Ascomycota;c__Dothideomycetes;o__Capnodiales;f__Mycosphaerellaceae;g__Cladosporium	Mycosphaerellaceae	9	Pathotroph-Saprotroph	Plant Pathogen-Undefined Saprotroph	Microfungus	NULL	Probable	Biotrophic, necrotrophic or saprobic on various plant tissues (Cannon & Kirk 2007)	b'Cannon PF, Kirk PM. 2007. Fungal Families of the World. CAB International, Cambridge (ISBN: 978-0851998275)'
OTU_201	0	0	0	0	0.000256608	0	0	0	0	0	0	0	0	0	0	0	0	0	0	0.000120841	0	0.000708787	0	0	k__Fungi;p__Ascomycota;c__Sordariomycetes;o__Xylariales;f__Diatrypaceae;g__Eutypa	Eutypa	13	Pathotroph	Plant Pathogen	NULL	NULL	Probable	NULL	b'Tedersoo L, et al. 2014. Science 346:e1256688 ((https://doi.org/10.1126/science.1256688))'
OTU_245	0	0	0.000870322	0	0	0	0	0	0	0	0	0	0	0	0	0.000143623	0	0	0	0	0	0	0	0	k__Fungi;p__Basidiomycota;c__Agaricomycetes;o__Hymenochaetales;f__Hymenochaetaceae;g__Hymenochaete	Hymenochaete	13	Saprotroph	Undefined Saprotroph	Corticioid	White Rot	Probable	NULL	b'Tedersoo L, et al. 2014. Science 346:e1256688 ((https://doi.org/10.1126/science.1256688))'
OTU_270	0	0	0	0	0.000513215	0	0	0	0	0	0	0	0	0	0	0	0	0	0	0.000120841	0	0	0	0	k__Fungi;p__Basidiomycota;c__Incertae_sedis;o__Malasseziales;f__Incertae_sedis;g__Malassezia	Malassezia	13	Pathotroph-Saprotroph	Animal Pathogen-Undefined Saprotroph	Facultative Yeast	NULL	Probable	A lipid-dependent fungus growing on the sebaceous areas of human skin that may cause or exacerbate several skin diseases (Pityrosporum is a synonym that has been used for the yeast forms)	b'Kurtzman CP, et al. (eds.) 2011. The Yeasts, a Taxonomic Study. Fifth Edition. Vols 1-3. Elsevier, San Diego (ISBN: 9780444521491); Findley K, et al. 2013. Nature 498:367-370 ((https://doi.org/10.1038/nature12171))'
OTU_176	0	0	0	0.000143637	0	0	0	0	0	0	0	0	0	0	0	0	0	0	0	0	0	0.000293291	0	0	k__Fungi;p__Ascomycota;c__Sordariomycetes;o__Hypocreales;f__Ophiocordycipitaceae;g__Ophiocordyceps	Ophiocordyceps	13	Pathotroph-Symbiotroph	Endophyte-Insect Pathogen	Microfungus	NULL	Probable	Contains about 140 species that grow on insects (Kirk et al. 2008)	b'Kirk PM et al. 2008. Dictionary of the Fungi. Tenth Edition. CAB International, Wallingford (ISBN: 978-0851998268); Costa IPMW, et al. 2012. Mycotaxon 119:e26 ((http://mycotaxon.com/resources/checklists/costa_v119_checklist.pdf)); Tedersoo L, et al. 2014. Science 346:e1256688 ((https://doi.org/10.1126/science.1256688))'
OTU_246	0	0	0	0.000191516	0	0	0	0	0	0	0	0	0	0	0	0	0	0	0	0	0	0	0	4.15e-05	k__Fungi;p__Basidiomycota;c__Agaricomycetes;o__Hymenochaetales;f__Hymenochaetaceae;g__Phellinus	Phellinus	13	Pathotroph-Saprotroph	Plant Pathogen-Wood Saprotroph	Polyporoid	White Rot	Highly Probable	NULL	b'Gilbertson RL, Ryvarden L. 1987-1987. North American Polypores. Fungiflora, Oslo (ISBN: 978-0945345060)'
OTU_46	0	0	0	9.58e-05	0	0	0	0	0	0	0	0	0	0	0	2.39e-05	5.82e-05	0	0	0	0	0	0	0	k__Fungi;p__Ascomycota;c__Dothideomycetes;o__Pleosporales;f__Pleosporaceae;g__unidentified	Pleosporaceae	9	Pathotroph-Saprotroph	Endophyte-Lichen Parasite-Plant Pathogen-Undefined Saprotroph	Microfungus	NULL	Probable	Necrotrophic pathogens and saprobes, especially associated with grasses. Many species are seed-borne (Cannon & Kirk 2007)	b'Cannon PF, Kirk PM. 2007. Fungal Families of the World. CAB International, Cambridge (ISBN: 978-0851998275); David AS, et al. 2016. Microbial Ecology 71:912-926 ((https://doi.org/10.1007/s00248-015-0712-6)); Lawrey JD, Diederich P. 2016. http://www.lichenicolous.net (accessed 24 May 2017) ((http://www.lichenicolous.net))'

## Sheet: GK+VV
OTU ID	1A	1B	1C	2A	2B	2C	G1	G2	G3	G4	G5	G6	G7	G8	G9	V1	V2	V3	V5	V6	V7	V9	V10	V11	taxonomy	Taxon	Taxon Level	Trophic Mode	Guild	Growth Morphology	Trait	Confidence Ranking	Notes	Citation/Source
OTU_52	0	0	0	0	0	0	0	0	0.000913981	0.282074	0	0.000591716	0.00528914	0.00625	3.43e-05	0	3.88e-05	0	0	0	0.000105854	0	0	0	k__Fungi;p__Ascomycota;c__Dothideomycetes;o__Pleosporales;f__Venturiaceae;g__unidentified	Venturiaceae	9	Pathotroph-Saprotroph-Symbiotroph	Endophyte-Plant Pathogen-Undefined Saprotroph	Microfungus	NULL	Probable	Mostly endophytes and weak parasites of aerial plant parts, including bark and wood, leaf and fruit tissue; rarely biotrophic. Little is known except for the important pathogens (Cannon & Kirk 2007)	b'Cannon PF, Kirk PM. 2007. Fungal Families of the World. CAB International, Cambridge (ISBN: 978-0851998275)'
OTU_278	0	0	0	0	0	0	7.14e-05	0	0.000470048	0	0.0013369	0	0	0	6.86e-05	0.031238	0.000775675	0	0	0.000120841	5.29e-05	0.00188195	0.016455	0.00636308	k__Fungi;p__Basidiomycota;c__Microbotryomycetes;o__Sporidiobolales;f__Sporidiobolaceae;g__Sporidiobolus	Sporidiobolaceae	9	Pathotroph-Saprotroph	Animal Pathogen-Undefined Saprotroph	Microfungus	NULL	Probable	Saprobic, found in a wide range of habitats and especially in aquatic systems. Some of the red yeasts in this family are widely encountered spoilage organisms and opportunistic human pathogens (Cannon & Kirk 2007)	b'Cannon PF, Kirk PM. 2007. Fungal Families of the World. CAB International, Cambridge (ISBN: 978-0851998275)'
OTU_203	0	0	0	0	0	0	2.38e-05	0	0	0	0	0.012426	0	0	0	2.39e-05	0	0.00343879	0	0	0	0.00303067	0	0	k__Fungi;p__Ascomycota;c__Sordariomycetes;o__Xylariales;f__Hyponectriaceae;g__Microdochium	Hyponectriaceae	9	Pathotroph-Saprotroph	Plant Pathogen-Undefined Saprotroph	Microfungus	NULL	Probable	Saprobic or neurotrophic in herbaceous and woody plant material (Cannon & Kirk 2007)	b'Cannon PF, Kirk PM. 2007. Fungal Families of the World. CAB International, Cambridge (ISBN: 978-0851998275)'
OTU_149	0	0	0	0	0	0	0.00490324	0.00458716	0.000443934	0.000857554	0	0	7.05e-05	0	0.000720436	0	0	0	0	0	5.29e-05	0	0	1.38e-05	k__Fungi;p__Ascomycota;c__Sordariomycetes;o__Hypocreales;f__Clavicipitaceae;g__Pochonia	Pochonia	13	Pathotroph	Animal Pathogen	NULL	NULL	Probable	NULL	b'Tedersoo L, et al. 2014. Science 346:e1256688 ((https://doi.org/10.1126/science.1256688))'
OTU_15	0	0	0	0	0	0	0	0	0	0	0.0013369	0	0.000282087	0	0.000823356	0	0	0	0.000405351	0	0	0	0.00450479	0	k__Fungi;p__Ascomycota;c__Dothideomycetes;o__Capnodiales;f__Mycosphaerellaceae;g__unidentified	Mycosphaerellaceae	9	Pathotroph-Saprotroph	Plant Pathogen-Undefined Saprotroph	Microfungus	NULL	Probable	Biotrophic, necrotrophic or saprobic on various plant tissues (Cannon & Kirk 2007)	b'Cannon PF, Kirk PM. 2007. Fungal Families of the World. CAB International, Cambridge (ISBN: 978-0851998275)'
OTU_36	0	0	0	0	0	0	0	0	2.61e-05	0.00361398	0	0.000591716	7.05e-05	0	0	0	0	0	0.000405351	0	0	0	0	0	k__Fungi;p__Ascomycota;c__Dothideomycetes;o__Pleosporales;f__Phaeosphaeriaceae;g__Monascostroma	Monascostroma	13	Saprotroph	Undefined Saprotroph	NULL	NULL	Probable	NULL	b'Tedersoo L, et al. 2014. Science 346:e1256688 ((https://doi.org/10.1126/science.1256688))'
OTU_18	0	0	0	0	0	0	0	0	0	0.000520658	0	0	0.00148096	0	0.000343065	0.00016756	0.000155135	0	0	0	0	0	0	0	k__Fungi;p__Ascomycota;c__Dothideomycetes;o__Capnodiales;f__Teratosphaeriaceae;g__Devriesia	Devriesia	13	Pathotroph	Plant Pathogen	NULL	NULL	Probable	NULL	b'Tedersoo L, et al. 2014. Science 346:e1256688 ((https://doi.org/10.1126/science.1256688))'
OTU_165	0	0	0	0	0	0	0	0	0	6.13e-05	0	0	0	0	0	0.000143623	0.00127986	0	0	0	0	0	0	0	k__Fungi;p__Ascomycota;c__Sordariomycetes;o__Hypocreales;f__Incertae_sedis;g__Myrothecium	Myrothecium	13	Saprotroph	Undefined Saprotroph	NULL	NULL	Probable	NULL	b'Tedersoo L, et al. 2014. Science 346:e1256688 ((https://doi.org/10.1126/science.1256688))'
OTU_295	0	0	0	0	0	0	0	0	0	0	0	0	0.000282087	0	0	0	9.7e-05	0	0	0	0	0	0	0.000968295	k__Fungi;p__Basidiomycota;c__Tremellomycetes;o__Tremellales;f__Tremellaceae;g__Bullera	Bullera	13	Saprotroph-Symbiotroph	Epiphyte-Litter Saprotroph	Yeast	NULL	Probable	Isolated from dead leaves of Oryza sativa, Miscanthus sinensis and Sasa sp. in Japan (Nakase & Suzuki 1986; Syn. Udeniomyces puniceus); Foliar, isolated from leaves of Melostomae candidum (Nakase et al. 2004)	b'Nakase T, Suzuki M. 1986. Journal of General and Applied Microbiology Tokyo 32:225-240 ((https://doi.org/10.2323/jgam.32.225)); Nakase T, et al. 2004. Systematic and Applied Microbiology 27:558-564 ((https://doi.org/10.1078/0723202041748118))'
OTU_177	0	0	0	0.000574548	0	0	0	0	0	0	0	0	0	0	0	0	0	0.000687758	0	0	0	0	0	0	k__Fungi;p__Ascomycota;c__Sordariomycetes;o__Hypocreales;f__Ophiocordycipitaceae;g__Tolypocladium	Tolypocladium	13	Pathotroph-Symbiotroph	Animal Pathogen-Clavicipitaceous Endophyte-Fungal Parasite	NULL	NULL	Possible	Endophyte detection method-culture (Gazis et al. 2014)	b'Gazis R, et al. 2014. Mycologia 106:1090-1105 ((https://doi.org/10.3852/13-346)); Tedersoo L, et al. 2014. Science 346:e1256688 ((https://doi.org/10.1126/science.1256688)); Quant CA. 2014. IMA Fungus 5:121-134 ((https://doi.org/10.5598/imafungus.2014.05.01.12))'
OTU_41	0	0	0	0	0	0	0	0	0	0.000306269	0	0	0.000705219	0	0	0	0	0	0	8.06e-05	0	0	0	0	k__Fungi;p__Ascomycota;c__Dothideomycetes;o__Pleosporales;f__Pleosporaceae;g__Leptosphaerulina	Leptosphaerulina	13	Symbiotroph	Lichenized	Thallus	NULL	Highly Probable	NULL	b'Esslinger TL. 2014. North Dakota State University ((http://www.ndsu.edu/pubweb/~esslinge/chcklst/chcklst7.htm))'
OTU_19	0	0	0	0	0	0	0	0	0	0.000214389	0	0	0.000211566	0	0	0	0.000271486	0	0	0	0	0	0	0	k__Fungi;p__Ascomycota;c__Dothideomycetes;o__Capnodiales;f__Teratosphaeriaceae;g__Penidiella	Penidiella	13	Pathotroph	Plant Pathogen	NULL	NULL	Probable	NULL	b'Tedersoo L, et al. 2014. Science 346:e1256688 ((https://doi.org/10.1126/science.1256688))'
OTU_34	0	0	0	0	0	0	0	0	0	0.000153135	0	0	0.000141044	0	0	0	0.000232702	0	0	0	0	0	0	0	k__Fungi;p__Ascomycota;c__Dothideomycetes;o__Pleosporales;f__Montagnulaceae;g__Paraphaeosphaeria	Paraphaeosphaeria	13	Saprotroph	Undefined Saprotroph	NULL	NULL	Probable	NULL	b'Tedersoo L, et al. 2014. Science 346:e1256688 ((https://doi.org/10.1126/science.1256688))'
OTU_11	0	0	0	0	0	0	0	0	0	3.06e-05	0	0	0.000282087	0	0	0	0.000213311	0	0	0	0	0	0	0	k__Fungi;p__Ascomycota;c__Dothideomycetes;o__Capnodiales;f__Mycosphaerellaceae;g__Mycosphaerella	Mycosphaerella	13	Pathotroph	Plant Pathogen	Microfungus	NULL	Probable	NULL	b'Tedersoo L, et al. 2014. Science 346:e1256688 ((https://doi.org/10.1126/science.1256688))'

## Sheet: GK
OTU ID	1A	1B	1C	2A	2B	2C	G1	G2	G3	G4	G5	G6	G7	G8	G9	V1	V2	V3	V5	V6	V7	V9	V10	V11	taxonomy	Taxon	Taxon Level	Trophic Mode	Guild	Growth Morphology	Trait	Confidence Ranking	Notes	Citation/Source
OTU_238	0	0	0	0	0	0	0.0971604	0	0	0	0	0	0	0	0	0	0	0	0	0	0	0	0	0	k__Fungi;p__Basidiomycota;c__Agaricomycetes;o__Boletales;f__Gomphidiaceae;g__Chroogomphus	Chroogomphus	13	Pathotroph-Symbiotroph	Ectomycorrhizal-Fungal Parasite	NULL	NULL	Probable	More likely mycoparasite on suilloid fungi; could also be ECM	b'Outline of Ascomycota ((http://www.fieldmuseum.org/myconet))'
OTU_103	0	0	0	0	0	0	0.000142813	0	0	0	0	0	0.0230606	0	0	0	0	0	0	0	0	0	0	0	k__Fungi;p__Ascomycota;c__Leotiomycetes;o__Helotiales;f__Dermateaceae;g__unidentified	Dermateaceae	9	Pathotroph-Saprotroph	Plant Pathogen-Plant Saprotroph	Microfungus	NULL	Probable	Saprobic or parasitic on herbaceous and woody material (Cannon & Kirk 2007)	b'Cannon PF, Kirk PM. 2007. Fungal Families of the World. CAB International, Cambridge (ISBN: 978-0851998275)'
OTU_80	0	0	0	0	0	0	0	0	0	0	0.0013369	0	0.0200282	0	0	0	0	0	0	0	0	0	0	0	k__Fungi;p__Ascomycota;c__Lecanoromycetes;o__Lecanorales;f__Hymeneliaceae;g__Lobothallia	Lobothallia	13	Symbiotroph	Lichenized	Thallus	NULL	Highly Probable	NULL	b'Esslinger TL. 2014. North Dakota State University ((http://www.ndsu.edu/pubweb/~esslinge/chcklst/chcklst7.htm))'
OTU_95	0	0	0	0	0	0	0	0	0	0.00162323	0	0	0	0	0.0172219	0	0	0	0	0	0	0	0	0	k__Fungi;p__Ascomycota;c__Lecanoromycetes;o__Teloschistales;f__Teloschistaceae;g__Xanthomendoza	Xanthomendoza	13	Symbiotroph	Lichenized	Thallus	NULL	Highly Probable	NULL	b'Esslinger TL. 2014. North Dakota State University ((http://www.ndsu.edu/pubweb/~esslinge/chcklst/chcklst7.htm))'
OTU_171	0	0	0	0	0	0	0	0.00458716	0.0108111	3.06e-05	0	0	0	0	0	0	0	0	0	0	0	0	0	0	k__Fungi;p__Ascomycota;c__Sordariomycetes;o__Hypocreales;f__Nectriaceae;g__Nectria	Nectria	13	Pathotroph-Saprotroph-Symbiotroph	Animal Pathogen-Endophyte-Fungal Parasite-Lichen Parasite-Plant Pathogen-Wood Saprotroph	Microfungus	NULL	Possible	NULL	b'Hirooka Y, et al. 2012. Studies in Mycology 71:1-210 ((https://doi.org/10.3114/sim0001)); Tedersoo L, et al. 2014. Science 346:e1256688 ((https://doi.org/10.1126/science.1256688))'
OTU_315	0	0	0	0	0	0	0	0	2.61e-05	0.00903495	0	0	0	0	6.86e-05	0	0	0	0	0	0	0	0	0	k__Fungi;p__Zygomycota;c__Incertae_sedis;o__Mortierellales;f__Mortierellaceae;g__Mortierella	Mortierella	13	Saprotroph-Symbiotroph	Endophyte-Litter Saprotroph-Soil Saprotroph-Undefined Saprotroph	Microfungus	NULL	Probable	Saprobic in soil and thus frequenctly isolated from soil and material contaminated with soil such as hay or rotten silage and spoil tips (Cannon & Kirk 2007)	b'Cannon PF, Kirk PM. 2007. Fungal Families of the World. CAB International, Cambridge (ISBN: 978-0851998275); Tedersoo L, et al. 2014. Science 346:e1256688 ((https://doi.org/10.1126/science.1256688)); Purahong W, et al. 2016. Molecular Ecology 25:4059-4074 ((https://doi.org/10.1111/mec.13739))'
OTU_170	0	0	0	0	0	0	0	0	0	0	0	0	0	0	0.00562627	0	0	0	0	0	0	0	0	0	k__Fungi;p__Ascomycota;c__Sordariomycetes;o__Hypocreales;f__Nectriaceae;g__Mariannaea	Nectriaceae	9	Pathotroph-Saprotroph-Symbiotroph	Animal Pathogen-Endophyte-Fungal Parasite-Lichen Parasite-Plant Pathogen-Wood Saprotroph	Microfungus	NULL	Possible	Fusarium species are amongst the economically significant plant pathogens (Cannon & Kirk 2007)	b'Cannon PF, Kirk PM. 2007. Fungal Families of the World. CAB International, Cambridge (ISBN: 978-0851998275); Hirooka Y, et al. 2012. Studies in Mycology 711-210 ((https://doi.org/10.3114/sim0001)); Tedersoo L, et al. 2014. Science 346:e1256688 ((https://doi.org/10.1126/science.1256688)); The American Phytopathological Society Common Names of Plant Diseases ((http://www.apsnet.org/publications/c…
OTU_74	0	0	0	0	0	0	0	0	0	0.000245015	0	0	0.000564175	0	0.00394525	0	0	0	0	0	0	0	0	0	k__Fungi;p__Ascomycota;c__Incertae_sedis;o__Incertae_sedis;f__Incertae_sedis;g__Acrodontium	Acrodontium	13	Pathotroph	Plant Pathogen	NULL	NULL	Probable	NULL	b'The American Phytopathological Society Common Names of Plant Diseases ((http://www.apsnet.org/publications/commonnames/Pages/default.aspx))'
OTU_17	0	0	0	0	0	0	0	0	2.61e-05	0.00266454	0	0	0.000141044	0	0	0	0	0	0	0	0	0	0	0	k__Fungi;p__Ascomycota;c__Dothideomycetes;o__Capnodiales;f__Teratosphaeriaceae;g__Catenulostroma	Catenulostroma	13	Pathotroph	Plant Pathogen	NULL	NULL	Probable	NULL	b'Tedersoo L, et al. 2014. Science 346:e1256688 ((https://doi.org/10.1126/science.1256688))'
OTU_215	0	0	0	0	0	0	0	0	0	0	0.0013369	0	0	0	0.00123503	0	0	0	0	0	0	0	0	0	k__Fungi;p__Basidiomycota;c__Agaricomycetes;o__Agaricales;f__Cortinariaceae;g__Descolea	Descolea	13	Symbiotroph	Ectomycorrhizal	Agaricoid	NULL	Highly Probable	NULL	b'Rinaldi AC, et al. 2008. Fungal Diversity 33:1-45 ((http://www.fungaldiversity.org/fdp/sfdp/33-1.pdf)); Tedersoo L, et al. 2010. Mycorrhiza 20:217-263 ((https://doi.org/10.1007/s00572-009-0274-x)); http://mycorrhizas.info/ecmf.html ((http://mycorrhizas.info/ecmf.html))'
OTU_51	0	0	0	0	0	0	0	0	2.61e-05	0.00211326	0	0	0	0	0	0	0	0	0	0	0	0	0	0	k__Fungi;p__Ascomycota;c__Dothideomycetes;o__Pleosporales;f__Venturiaceae;g__Sympoventuria	Sympoventuria	13	Saprotroph	Undefined Saprotroph	NULL	NULL	Probable	NULL	b'Tedersoo L, et al. 2014. Science 346:e1256688 ((https://doi.org/10.1126/science.1256688))'
OTU_167	0	0	0	0	0	0	0	0	0	0.0011332	0	0	0	0	0	0	0	0	0	0	0	0	0	0	k__Fungi;p__Ascomycota;c__Sordariomycetes;o__Hypocreales;f__Nectriaceae;g__Calonectria	Calonectria	13	Pathotroph	Plant Pathogen	NULL	NULL	Probable	NULL	b'Tedersoo L, et al. 2014. Science 346:e1256688 ((https://doi.org/10.1126/science.1256688))'
OTU_55	0	0	0	0	0	0	0	0	0	0.0007963	0	0	7.05e-05	0	0	0	0	0	0	0	0	0	0	0	k__Fungi;p__Ascomycota;c__Eurotiomycetes;o__Chaetothyriales;f__Herpotrichiellaceae;g__Capronia	Capronia	13	Symbiotroph	Endophyte	Facultative Yeast	NULL	Highly Probable	Dark Septate Endophyte, known from plant roots.	b'Tedersoo L, et al. 2014. Science 346:e1256688 ((https://doi.org/10.1126/science.1256688))'
OTU_32	0	0	0	0	0	0	0	0	0	0.000826927	0	0	0	0	0	0	0	0	0	0	0	0	0	0	k__Fungi;p__Ascomycota;c__Dothideomycetes;o__Pleosporales;f__Lophiostomataceae;g__Lophiostoma	Lophiostoma	13	Saprotroph	Undefined Saprotroph	NULL	NULL	Probable	NULL	b'Tedersoo L, et al. 2014. Science 346:e1256688 ((https://doi.org/10.1126/science.1256688))'
OTU_244	0	0	0	0	0	0	0.000190417	0	2.61e-05	0.00039815	0	0	7.05e-05	0	3.43e-05	0	0	0	0	0	0	0	0	0	k__Fungi;p__Basidiomycota;c__Agaricomycetes;o__Corticiales;f__Corticiaceae;g__unidentified	Corticiaceae	9	Pathotroph-Saprotroph	Lichen Parasite-Plant Pathogen-Wood Saprotroph	Corticioid-Microfungus	NULL	Possible	Saprobes or pathogens on a wide range of mainly woody substrata; a few species are lichenicolous and some are grass pathogens (Cannon & Kirk 2007)	b'Cannon PF, Kirk PM. 2007. Fungal Families of the World. CAB International, Cambridge (ISBN: 978-0851998275)'
OTU_102	0	0	0	0	0	0	0	0	0	0	0	0	0.000705219	0	0	0	0	0	0	0	0	0	0	0	k__Fungi;p__Ascomycota;c__Leotiomycetes;o__Helotiales;f__Dermateaceae;g__Pezicula	Pezicula	13	Pathotroph-Saprotroph	Endophyte-Plant Pathogen-Undefined Saprotroph	NULL	NULL	Probable	Most species in Pezicula are only known as saprobes or harmless endophytes, and occasionally as weak plant pathogens.	b'Chen C, et al. 2015. Fungal Biology 120:1291-1322 ((https://doi.org/10.1016/j.funbio.2015.09.013)); Tedersoo L, et al. 2014. Science 346:e1256688 ((https://doi.org/10.1126/science.1256688))'
OTU_76	0	0	0	0	0	0	0	0	0	0	0	0	0.000705219	0	0	0	0	0	0	0	0	0	0	0	k__Fungi;p__Ascomycota;c__Incertae_sedis;o__Incertae_sedis;f__Incertae_sedis;g__Chalara	Chalara	13	Pathotroph-Saprotroph-Symbiotroph	Endophyte-Plant Pathogen-Wood Saprotroph	Microfungus	Soft Rot	Probable	NULL	b'Duncan CG, Eslyn WE. 1966. Mycologia 58:642-645 ((https://doi.org/10.2307/3757045)); Tedersoo L, et al. 2014. Science 346:e1256688 ((https://doi.org/10.1126/science.1256688))'
OTU_99	0	0	0	0	0	0	0	0	0	0	0	0	0.000705219	0	0	0	0	0	0	0	0	0	0	0	k__Fungi;p__Ascomycota;c__Leotiomycetes;o__Helotiales;f__Dermateaceae;g__Cryptosporiopsis	Cryptosporiopsis	13	Saprotroph	Undefined Saprotroph	NULL	NULL	Probable	NULL	b'Tedersoo L, et al. 2014. Science 346:e1256688 ((https://doi.org/10.1126/science.1256688))'
OTU_105	0	0	0	0	0	0	0	0	0	6.13e-05	0	0	0.000634697	0	0	0	0	0	0	0	0	0	0	0	k__Fungi;p__Ascomycota;c__Leotiomycetes;o__Helotiales;f__Helotiaceae;g__Rhizoscyphus	Rhizoscyphus	13	Pathotroph-Saprotroph-Symbiotroph	Bryophyte Parasite-Ectomycorrhizal-Ericoid Mycorrhizal-Undefined Saprotroph	Microfungus	NULL	Possible	Dark Septate Microfungus; Syn. Hymenoscyphus among other (see e.g., Pezoloma ericae)	b'Baral HO, Krieglsteiner L. 2006. Acta Mycologica 41:11-20 ((https://doi.org/10.5586/am.2006.003)) (as a bryophyte parasite); Huhtinen S, et al. 2010. Nova Hedwigia 90:413-431 ((https://doi.org/10.1127/0029-5035/2010/0090-0413)); Bent E, et al. 2011. Applied and Environmental Microbiology 77:3351-3359 ((https://doi.org/10.1128/AEM.02575-10)) (as ectomycorrhizae); Tedersoo L, et al. 2014. Science…
OTU_110	0	0	0	0	0	0	0	0	0	0	0	0	0	0	0.00068613	0	0	0	0	0	0	0	0	0	k__Fungi;p__Ascomycota;c__Leotiomycetes;o__Helotiales;f__Incertae_sedis;g__Pilidium	Pilidium	13	Pathotroph	Plant Pathogen	NULL	NULL	Probable	NULL	b'Tedersoo L, et al. 2014. Science 346:e1256688 ((https://doi.org/10.1126/science.1256688))'
OTU_262	0	0	0	0	0	0	0	0	2.61e-05	0.000581912	0	0	0	0	0	0	0	0	0	0	0	0	0	0	k__Fungi;p__Basidiomycota;c__Agaricomycetes;o__Thelephorales;f__Thelephoraceae;g__Tomentella	Tomentella	13	Symbiotroph	Ectomycorrhizal	Corticioid	NULL	Highly Probable	NULL	b'Rinaldi AC, et al. 2008. Fungal Diversity 33:1-45 ((http://www.fungaldiversity.org/fdp/sfdp/33-1.pdf)); Tedersoo L, et al. 2010. Mycorrhiza 20:217-263 ((https://doi.org/10.1007/s00572-009-0274-x)); http://mycorrhizas.info/ecmf.html ((http://mycorrhizas.info/ecmf.html))'
OTU_154	0	0	0	0	0	0	0	0	0	0	0	0	0	0	0.000445984	0	0	0	0	0	0	0	0	0	k__Fungi;p__Ascomycota;c__Sordariomycetes;o__Hypocreales;f__Cordycipitaceae;g__Torrubiella	Torrubiella	13	Pathotroph	Animal Pathogen	NULL	NULL	Probable	NULL	b'Tedersoo L, et al. 2014. Science 346:e1256688 ((https://doi.org/10.1126/science.1256688))'
OTU_194	0	0	0	0	0	0	0	0	0	0	0	0	0.000423131	0	0	0	0	0	0	0	0	0	0	0	k__Fungi;p__Ascomycota;c__Sordariomycetes;o__Sordariales;f__Lasiosphaeriaceae;g__Lasiosphaeria	Lasiosphaeria	13	Saprotroph	Undefined Saprotroph	NULL	NULL	Probable	NULL	b'Tedersoo L, et al. 2014. Science 346:e1256688 ((https://doi.org/10.1126/science.1256688))'
OTU_202	0	0	0	0	0	0	0	0	0	0.000367523	0	0	0	0	0	0	0	0	0	0	0	0	0	0	k__Fungi;p__Ascomycota;c__Sordariomycetes;o__Xylariales;f__Diatrypaceae;g__Libertella	Libertella	13	Pathotroph	Plant Pathogen	NULL	NULL	Probable	NULL	b'Tedersoo L, et al. 2014. Science 346:e1256688 ((https://doi.org/10.1126/science.1256688))'
OTU_12	0	0	0	0	0	0	0	0	0	0	0	0	0.000282087	0	0	0	0	0	0	0	0	0	0	0	k__Fungi;p__Ascomycota;c__Dothideomycetes;o__Capnodiales;f__Mycosphaerellaceae;g__Phaeothecoidea	Phaeothecoidea	13	Saprotroph	Undefined Saprotroph	NULL	NULL	Probable	NULL	b'Tedersoo L, et al. 2014. Science 346:e1256688 ((https://doi.org/10.1126/science.1256688))'
OTU_138	0	0	0	0	0	0	0	0	0	0	0	0	0.000282087	0	0	0	0	0	0	0	0	0	0	0	k__Fungi;p__Ascomycota;c__Sordariomycetes;o__Chaetosphaeriales;f__Chaetosphaeriaceae;g__unidentified	Chaetosphaeriaceae	9	Saprotroph	Plant Saprotroph-Wood Saprotroph	Microfungus	NULL	Probable	Saprobes associated with decaying woody and herbaceous plant material, including timber and timber products in damp buildings (Cannon & Kirk 2007)	b'Cannon PF, Kirk PM. 2007. Fungal Families of the World. CAB International, Cambridge (ISBN: 978-0851998275)'
OTU_27	0	0	0	0	0	0	0	0	0	0.000275642	0	0	0	0	0	0	0	0	0	0	0	0	0	0	k__Fungi;p__Ascomycota;c__Dothideomycetes;o__Pleosporales;f__Cucurbitariaceae;g__Curreya	Curreya	13	Saprotroph	Undefined Saprotroph	NULL	NULL	Probable	NULL	b'Tedersoo L, et al. 2014. Science 346:e1256688 ((https://doi.org/10.1126/science.1256688))'
OTU_10	0	0	0	0	0	0	0	0	0	0	0	0	0	0	0.000240145	0	0	0	0	0	0	0	0	0	k__Fungi;p__Ascomycota;c__Dothideomycetes;o__Capnodiales;f__Mycosphaerellaceae;g__Kirramyces	Kirramyces	13	Pathotroph	Plant Pathogen	NULL	NULL	Probable	NULL	b'Tedersoo L, et al. 2014. Science 346:e1256688 ((https://doi.org/10.1126/science.1256688))'
OTU_141	0	0	0	0	0	0	0	0	0.000235024	0	0	0	0	0	0	0	0	0	0	0	0	0	0	0	k__Fungi;p__Ascomycota;c__Sordariomycetes;o__Diaporthales;f__Valsaceae;g__Ophiognomonia	Valsaceae	9	Pathotroph-Saprotroph-Symbiotroph	Endophyte-Plant Pathogen-Undefined Saprotroph	Microfungus	NULL	Probable	Saprobes, endophytes and weak to virulent parasites of woody plants (Cannon & Kirk 2007)	b'Cannon PF, Kirk PM. 2007. Fungal Families of the World. CAB International, Cambridge (ISBN: 978-0851998275)'
OTU_113	0	0	0	0	0	0	0	0	0.000156683	0	0	0	0	0	6.86e-05	0	0	0	0	0	0	0	0	0	k__Fungi;p__Ascomycota;c__Leotiomycetes;o__Helotiales;f__Incertae_sedis;g__Trimmatostroma	Trimmatostroma	13	Pathotroph	Lichen Parasite	Microfungus	NULL	Probable	NULL	b'Tedersoo L, et al. 2014. Science 346:e1256688 ((https://doi.org/10.1126/science.1256688)); Lawrey JD, Diederich P. 2016. http://www.lichenicolous.net (accessed 24 May 2017) ((http://www.lichenicolous.net))'
OTU_100	0	0	0	0	0	0	0	0	0	0	0	0	0.000211566	0	0	0	0	0	0	0	0	0	0	0	k__Fungi;p__Ascomycota;c__Leotiomycetes;o__Helotiales;f__Dermateaceae;g__Gloeosporium	Gloeosporium	13	Pathotroph	Plant Pathogen	Microfungus	NULL	Probable	NULL	b'Tedersoo L, et al. 2014. Science 346:e1256688 ((https://doi.org/10.1126/science.1256688))'
OTU_96	0	0	0	0	0	0	0	0	0	0	0	0	0.000141044	0	6.86e-05	0	0	0	0	0	0	0	0	0	k__Fungi;p__Ascomycota;c__Lecanoromycetes;o__Teloschistales;f__Teloschistaceae;g__Xanthoria	Xanthoria	13	Symbiotroph	Lichenized	Thallus	NULL	Highly Probable	NULL	b'Esslinger TL. 2014. North Dakota State University ((http://www.ndsu.edu/pubweb/~esslinge/chcklst/chcklst7.htm))'
OTU_117	0	0	0	0	0	0	0	0	0	0.000122508	0	0	7.05e-05	0	0	0	0	0	0	0	0	0	0	0	k__Fungi;p__Ascomycota;c__Leotiomycetes;o__Incertae_sedis;f__Incertae_sedis;g__Geomyces	Geomyces	13	Saprotroph	Soil Saprotroph	Microfungus	NULL	Probable	This genus is now restricted to one species Geomyces auratus; however, it is important to note that the majority of species that once comprised this genus, including the White-Nose Bat Syndrome causing Geomyces destructans, are now placed in the genus Pseudogymnoascus (see Minnis & Lindner 2013)	b'Minnis AM, Lindner DL. 2013. Fungal Biology 117:638-649 ((https://doi.org/10.1016/j.funbio.2013.07.001)); Tedersoo L, et al. 2014. Science 346:e1256688 ((https://doi.org/10.1126/science.1256688))'
OTU_200	0	0	0	0	0	0	0	0	0	0.000183762	0	0	0	0	0	0	0	0	0	0	0	0	0	0	k__Fungi;p__Ascomycota;c__Sordariomycetes;o__Xylariales;f__Amphisphaeriaceae;g__Truncatella	Truncatella	13	Pathotroph	Plant Pathogen	NULL	NULL	Probable	NULL	b'Tedersoo L, et al. 2014. Science 346:e1256688 ((https://doi.org/10.1126/science.1256688))'
OTU_136	0	0	0	0	0	0	0	0	0	0	0	0	0	0	0.000171532	0	0	0	0	0	0	0	0	0	k__Fungi;p__Ascomycota;c__Sordariomycetes;o__Chaetosphaeriales;f__Chaetosphaeriaceae;g__Cylindrotrichum	Cylindrotrichum	13	Saprotroph	Undefined Saprotroph	NULL	NULL	Probable	NULL	b'Tedersoo L, et al. 2014. Science 346:e1256688 ((https://doi.org/10.1126/science.1256688))'
OTU_224	0	0	0	0	0	0	0.000166615	0	0	0	0	0	0	0	0	0	0	0	0	0	0	0	0	0	k__Fungi;p__Basidiomycota;c__Agaricomycetes;o__Agaricales;f__Marasmiaceae;g__Hemimycena	Hemimycena	13	Saprotroph	Undefined Saprotroph	NULL	NULL	Probable	NULL	b'Tedersoo L, et al. 2014. Science 346:e1256688 ((https://doi.org/10.1126/science.1256688))'
OTU_39	0	0	0	0	0	0	0	0	0	0.000153135	0	0	0	0	0	0	0	0	0	0	0	0	0	0	k__Fungi;p__Ascomycota;c__Dothideomycetes;o__Pleosporales;f__Pleosporaceae;g__Cochliobolus	Cochliobolus	13	Pathotroph	Plant Pathogen	Microfungus	NULL	Probable	NULL	b'The American Phytopathological Society Common Names of Plant Diseases ((http://www.apsnet.org/publications/commonnames/Pages/default.aspx))'
OTU_84	0	0	0	0	0	0	0	0	0	0.000153135	0	0	0	0	0	0	0	0	0	0	0	0	0	0	k__Fungi;p__Ascomycota;c__Lecanoromycetes;o__Lecanorales;f__Parmeliaceae;g__Parmelina	Parmelina	13	Symbiotroph	Lichenized	Thallus	NULL	Highly Probable	NULL	b'Esslinger TL. 2014. North Dakota State University ((http://www.ndsu.edu/pubweb/~esslinge/chcklst/chcklst7.htm))'
OTU_109	0	0	0	0	0	0	0	0	0	0	0	0	0.000141044	0	0	0	0	0	0	0	0	0	0	0	k__Fungi;p__Ascomycota;c__Leotiomycetes;o__Helotiales;f__Incertae_sedis;g__Hyalodendriella	Hyalodendriella	13	Saprotroph	Undefined Saprotroph	NULL	NULL	Probable	NULL	b'Tedersoo L, et al. 2014. Science 346:e1256688 ((https://doi.org/10.1126/science.1256688))'
OTU_114	0	0	0	0	0	0	0	0	0	0	0	0	0.000141044	0	0	0	0	0	0	0	0	0	0	0	k__Fungi;p__Ascomycota;c__Leotiomycetes;o__Helotiales;f__Sclerotiniaceae;g__Monilinia	Monilinia	13	Pathotroph	Plant Pathogen	Microfungus	NULL	Probable	NULL	b'Tedersoo L, et al. 2014. Science 346:e1256688 ((https://doi.org/10.1126/science.1256688))'
OTU_116	0	0	0	0	0	0	0	0	0	0	0	0	0.000141044	0	0	0	0	0	0	0	0	0	0	0	k__Fungi;p__Ascomycota;c__Leotiomycetes;o__Incertae_sedis;f__Incertae_sedis;g__Collophora	Collophora	13	Pathotroph	Plant Pathogen	Microfungus	NULL	Highly Probable	Pathotroph isolated from necrosis in Prunus wood (Damm et al. 2010)	b'Damm U, et al. 2010. Persoonia 24:60-80 ((http://doi.org/10.3767/003158510X500705)); Tedersoo L, et al. 2014. Science 346:e1256688 ((https://doi.org/10.1126/science.1256688))'
OTU_118	0	0	0	0	0	0	0	0	0	0	0	0	0.000141044	0	0	0	0	0	0	0	0	0	0	0	k__Fungi;p__Ascomycota;c__Leotiomycetes;o__Incertae_sedis;f__Incertae_sedis;g__Meliniomyces	Meliniomyces	13	Saprotroph-Symbiotroph	Ectomycorrhizal-Endophyte-Ericoid Mycorrhizal-Litter Saprotroph-Orchid Mycorrhizal	Microfungus	NULL	Probable	Dark Septate Endophyte	b'Tedersoo L, et al. 2014. Science 346:e1256688 ((https://doi.org/10.1126/science.1256688))'
OTU_119	0	0	0	0	0	0	0	0	0	0	0	0	0.000141044	0	0	0	0	0	0	0	0	0	0	0	k__Fungi;p__Ascomycota;c__Leotiomycetes;o__Leotiales;f__Bulgariaceae;g__Phacidiopycnis	Phacidiopycnis	13	Saprotroph	Undefined Saprotroph	NULL	NULL	Probable	NULL	b'Tedersoo L, et al. 2014. Science 346:e1256688 ((https://doi.org/10.1126/science.1256688))'
OTU_86	0	0	0	0	0	0	0	0	0	0	0	0	0.000141044	0	0	0	0	0	0	0	0	0	0	0	k__Fungi;p__Ascomycota;c__Lecanoromycetes;o__Lecanorales;f__Ramalinaceae;g__Tephromela	Tephromela	13	Symbiotroph	Lichenized	Thallus	NULL	Highly Probable	NULL	b'Esslinger TL. 2014. North Dakota State University ((http://www.ndsu.edu/pubweb/~esslinge/chcklst/chcklst7.htm))'
OTU_92	0	0	0	0	0	0	0	0	0	0	0	0	0.000141044	0	0	0	0	0	0	0	0	0	0	0	k__Fungi;p__Ascomycota;c__Lecanoromycetes;o__Teloschistales;f__Physciaceae;g__Physcia	Physcia	13	Symbiotroph	Lichenized	Thallus	NULL	Highly Probable	NULL	b'Esslinger TL. 2014. North Dakota State University ((http://www.ndsu.edu/pubweb/~esslinge/chcklst/chcklst7.htm))'
OTU_142	0	0	0	0	0	0	0	0	0	0	0	0	0	0	0.000137226	0	0	0	0	0	0	0	0	0	k__Fungi;p__Ascomycota;c__Sordariomycetes;o__Diaporthales;f__Valsaceae;g__Phomopsis	Valsaceae	9	Pathotroph-Saprotroph-Symbiotroph	Endophyte-Plant Pathogen-Undefined Saprotroph	Microfungus	NULL	Probable	Saprobes, endophytes and weak to virulent parasites of woody plants (Cannon & Kirk 2007)	b'Cannon PF, Kirk PM. 2007. Fungal Families of the World. CAB International, Cambridge (ISBN: 978-0851998275)'
OTU_106	0	0	0	0	0	0	0	0	0	0.000122508	0	0	0	0	0	0	0	0	0	0	0	0	0	0	k__Fungi;p__Ascomycota;c__Leotiomycetes;o__Helotiales;f__Helotiaceae;g__unidentified	Helotiaceae	9	Saprotroph-Symbiotroph	Ectomycorrhizal-Fungal Parasite-Plant Pathogen-Wood Saprotroph	Microfungus	NULL	Probable	Usually saprobic on herbaceous or woody tissues, some species fungicolous. A few species are known to form mycorrhizae (Cannon & Kirk 2007)	b'Cannon PF, Kirk PM. 2007. Fungal Families of the World. CAB International, Cambridge (ISBN: 978-0851998275)'
OTU_269	0	0	0	0	0	0	0	0	0	0.000122508	0	0	0	0	0	0	0	0	0	0	0	0	0	0	k__Fungi;p__Basidiomycota;c__Exobasidiomycetes;o__Incertae_sedis;f__Incertae_sedis;g__Tilletiopsis	Tilletiopsis	13	Saprotroph	Endophyte-Litter Saprotroph-Undefined Saprotroph	Microfungus-Yeast	NULL	Probable	Isolated from leaves...dead leaves (Nyland 1950)	b'Nyland G. 1950. Mycologia 42:487-496 ((ttps://doi.org/10.1080/00275514.1950.12017853))'
OTU_50	0	0	0	0	0	0	0	0	0	0.000122508	0	0	0	0	0	0	0	0	0	0	0	0	0	0	k__Fungi;p__Ascomycota;c__Dothideomycetes;o__Pleosporales;f__Venturiaceae;g__Fusicladium	Fusicladium	13	Pathotroph	Plant Pathogen	Microfungus	NULL	Probable	NULL	b'Tedersoo L, et al. 2014. Science 346:e1256688 ((https://doi.org/10.1126/science.1256688))'
OTU_243	0	0	0	0	0	0	0.000119011	0	0	0	0	0	0	0	0	0	0	0	0	0	0	0	0	0	k__Fungi;p__Basidiomycota;c__Agaricomycetes;o__Cantharellales;f__Ceratobasidiaceae;g__unidentified	Ceratobasidiaceae	9	Pathotroph-Saprotroph-Symbiotroph	Endomycorrhizal-Plant Pathogen-Undefined Saprotroph	Microfungus	NULL	Possible	Best known as plant pathogens, but also saprobic. Species are endomycorrhizal with a wide range of plant roots - especially of Orchidaceae but also even bryophytes (Cannon & Kirk 2007)	b'Cannon PF, Kirk PM. 2007. Fungal Families of the World. CAB International, Cambridge (ISBN: 978-0851998275)'
OTU_101	0	0	0	0	0	0	0	0	0.000104455	0	0	0	0	0	0	0	0	0	0	0	0	0	0	0	k__Fungi;p__Ascomycota;c__Leotiomycetes;o__Helotiales;f__Dermateaceae;g__Mollisia	Mollisia	13	Pathotroph-Symbiotroph	Endophyte-Plant Pathogen	Microfungus	NULL	Probable	Dark Septate Endophyte, known from plant roots.	b'James TY, et al. 2006. Nature 443:818-822 ((https://doi.org/10.1038/nature05110)); Tedersoo L, et al. 2014. Science 346:1256688 ((https://doi.org/10.1126/science.1256688)) (as Plant Pathogen); Taylor DL, et al. 2014. Ecological Monographs 84:3-20 ((https://esajournals.onlinelibrary.wiley.com/doi/10.1890/12-1693.1)) (as DSE)'
OTU_87	0	0	0	0	0	0	0	0	0	0	0	0	0	0	0.000102919	0	0	0	0	0	0	0	0	0	k__Fungi;p__Ascomycota;c__Lecanoromycetes;o__Lecideales;f__Porpidiaceae;g__Bellemerea	Bellemerea	13	Symbiotroph	Lichenized	Thallus	NULL	Highly Probable	NULL	b'Esslinger TL. 2014. North Dakota State University ((http://www.ndsu.edu/pubweb/~esslinge/chcklst/chcklst7.htm))'
OTU_229	0	0	0	0	0	0	9.52e-05	0	0	0	0	0	0	0	0	0	0	0	0	0	0	0	0	0	k__Fungi;p__Basidiomycota;c__Agaricomycetes;o__Agaricales;f__Psathyrellaceae;g__Psathyrella	Psathyrella	13	Saprotroph	Wood Saprotroph	Agaricoid	NULL	Probable	NULL	b'Tedersoo L, et al. 2014. Science 346:e1256688 ((https://doi.org/10.1126/science.1256688))'
OTU_310	0	0	0	0	0	0	9.52e-05	0	0	0	0	0	0	0	0	0	0	0	0	0	0	0	0	0	k__Fungi;p__Glomeromycota;c__Glomeromycetes;o__Glomerales;f__Glomeraceae;g__Glomus	Glomus	13	Symbiotroph	Arbuscular Mycorrhizal	NULL	NULL	Highly Probable	NULL	b'Redecker D, et al. 2013. Mycorrhiza 23:515-531 ((https://doi.org/10.1007/s00572-013-0486-y))'
OTU_56	0	0	0	0	0	0	0	0	0	9.19e-05	0	0	0	0	0	0	0	0	0	0	0	0	0	0	k__Fungi;p__Ascomycota;c__Eurotiomycetes;o__Chaetothyriales;f__Herpotrichiellaceae;g__Cladophialophora	Cladophialophora	13	Saprotroph	Undefined Saprotroph	Microfungus	NULL	Probable	NULL	b'James TY, et al. 2006. Nature 443:818-822 ((https://doi.org/10.1038/nature05110))'
OTU_60	0	0	0	0	0	0	0	0	0	9.19e-05	0	0	0	0	0	0	0	0	0	0	0	0	0	0	k__Fungi;p__Ascomycota;c__Eurotiomycetes;o__Eurotiales;f__Trichocomaceae;g__Chaetosartorya	Chaetosartorya	13	Saprotroph	Undefined Saprotroph	NULL	NULL	Probable	NULL	b'Tedersoo L, et al. 2014. Science 346:e1256688 ((https://doi.org/10.1126/science.1256688))'
OTU_73	0	0	0	0	0	0	2.38e-05	0	5.22e-05	0	0	0	0	0	0	0	0	0	0	0	0	0	0	0	k__Fungi;p__Ascomycota;c__Eurotiomycetes;o__Verrucariales;f__Verrucariaceae;g__Dermatocarpon	Dermatocarpon	13	Symbiotroph	Lichenized	Thallus	NULL	Highly Probable	NULL	b'Esslinger TL. 2014. North Dakota State University ((http://www.ndsu.edu/pubweb/~esslinge/chcklst/chcklst7.htm))'
OTU_16	0	0	0	0	0	0	0	0	0	0	0	0	0	0	6.86e-05	0	0	0	0	0	0	0	0	0	k__Fungi;p__Ascomycota;c__Dothideomycetes;o__Capnodiales;f__Schizothyriaceae;g__Zygophiala	Zygophiala	13	Pathotroph	NULL	NULL	NULL	Probable	NULL	b'Tedersoo L, et al. 2014. Science 346:e1256688 ((https://doi.org/10.1126/science.1256688))'
OTU_126	0	0	0	0	0	0	0	0	0	6.13e-05	0	0	0	0	0	0	0	0	0	0	0	0	0	0	k__Fungi;p__Ascomycota;c__Pezizomycetes;o__Pezizales;f__Pyronemataceae;g__Genea	Genea	13	Symbiotroph	Ectomycorrhizal	NULL	NULL	Highly Probable	NULL	b'Rinaldi AC, et al. 2008. Fungal Diversity 33:1-45 ((http://www.fungaldiversity.org/fdp/sfdp/33-1.pdf)); Tedersoo L, et al. 2010. Mycorrhiza 20:217-263 ((https://doi.org/10.1007/s00572-009-0274-x)); http://mycorrhizas.info/ecmf.html ((http://mycorrhizas.info/ecmf.html))'
OTU_199	0	0	0	0	0	0	0	0	0	6.13e-05	0	0	0	0	0	0	0	0	0	0	0	0	0	0	k__Fungi;p__Ascomycota;c__Sordariomycetes;o__Xylariales;f__Amphisphaeriaceae;g__Pestalotiopsis	Pestalotiopsis	13	Pathotroph	Plant Pathogen	NULL	NULL	Probable	NULL	b'Tedersoo L, et al. 2014. Science 346:e1256688 ((https://doi.org/10.1126/science.1256688))'
OTU_25	0	0	0	0	0	0	0	0	0	6.13e-05	0	0	0	0	0	0	0	0	0	0	0	0	0	0	k__Fungi;p__Ascomycota;c__Dothideomycetes;o__Incertae_sedis;f__Myxotrichaceae;g__Oidiodendron	Oidiodendron	13	Pathotroph-Symbiotroph	Ericoid Mycorrhizal	Microfungus	NULL	Probable	Dark Septate Endophyte	b'Newsham KK. 2011. New Phytologist 190:783-793 ((https://doi.org/10.1111/j.1469-8137.2010.03611.x)) (as dark septate root endophytes)'
OTU_263	0	0	0	0	0	0	0	0	0	6.13e-05	0	0	0	0	0	0	0	0	0	0	0	0	0	0	k__Fungi;p__Basidiomycota;c__Agaricomycetes;o__Thelephorales;f__Thelephoraceae;g__unidentified	Thelephoraceae	9	Saprotroph-Symbiotroph	Ectomycorrhizal-Undefined Saprotroph	Clavarioid	NULL	Probable	On the ground, on soil, a few on wood. At least some speices ectomycorrhizal (Cannon & Kirk 2007)	b'Cannon PF, Kirk PM. 2007. Fungal Families of the World. CAB International, Cambridge (ISBN: 978-0851998275)'
OTU_28	0	0	0	0	0	0	0	0	0	6.13e-05	0	0	0	0	0	0	0	0	0	0	0	0	0	0	k__Fungi;p__Ascomycota;c__Dothideomycetes;o__Pleosporales;f__Didymosphaeriaceae;g__Asteromella	Asteromella	13	Pathotroph	Plant Pathogen	NULL	NULL	Probable	NULL	b'Tedersoo L, et al. 2014. Science 346:e1256688 ((https://doi.org/10.1126/science.1256688))'
OTU_4	0	0	0	0	0	0	0	0	0	6.13e-05	0	0	0	0	0	0	0	0	0	0	0	0	0	0	k__Fungi;p__Ascomycota;c__Dothideomycetes;o__Botryosphaeriales;f__Botryosphaeriaceae;g__Pseudofusicoccum	Pseudofusicoccum	13	Pathotroph	Plant Pathogen	NULL	NULL	Probable	NULL	b'Tedersoo L, et al. 2014. Science 346:e1256688 ((https://doi.org/10.1126/science.1256688))'
OTU_47	0	0	0	0	0	0	0	0	0	6.13e-05	0	0	0	0	0	0	0	0	0	0	0	0	0	0	k__Fungi;p__Ascomycota;c__Dothideomycetes;o__Pleosporales;f__Sporormiaceae;g__Preussia	Preussia	13	Saprotroph	Undefined Saprotroph	NULL	NULL	Probable	NULL	b'Tedersoo L, et al. 2014. Science 346:e1256688 ((https://doi.org/10.1126/science.1256688))'
OTU_93	0	0	0	0	0	0	0	0	0	6.13e-05	0	0	0	0	0	0	0	0	0	0	0	0	0	0	k__Fungi;p__Ascomycota;c__Lecanoromycetes;o__Teloschistales;f__Physciaceae;g__Rinodina	Rinodina	13	Symbiotroph	Lichenized	Thallus	NULL	Highly Probable	NULL	b'Esslinger TL. 2014. North Dakota State University ((http://www.ndsu.edu/pubweb/~esslinge/chcklst/chcklst7.htm))'
OTU_72	0	0	0	0	0	0	0	0	5.22e-05	0	0	0	0	0	0	0	0	0	0	0	0	0	0	0	k__Fungi;p__Ascomycota;c__Eurotiomycetes;o__Verrucariales;f__Verrucariaceae;g__Atla	Atla	13	Symbiotroph	Lichenized	Thallus	NULL	Probable	NULL	b'Tedersoo L, et al. 2014. Science 346:e1256688 ((https://doi.org/10.1126/science.1256688))'
OTU_132	0	0	0	0	0	0	4.76e-05	0	0	0	0	0	0	0	0	0	0	0	0	0	0	0	0	0	k__Fungi;p__Ascomycota;c__Saccharomycetes;o__Saccharomycetales;f__Incertae_sedis;g__Wickerhamomyces	Wickerhamomyces	13	Saprotroph	Undefined Saprotroph	Yeast	NULL	Probable	NULL	b'Kurtzman CP, et al. 2008. FEMS Yeast Research 8:939-954 ((https://doi.org/10.1111/j.1567-1364.2008.00419.x))'
OTU_227	0	0	0	0	0	0	4.76e-05	0	0	0	0	0	0	0	0	0	0	0	0	0	0	0	0	0	k__Fungi;p__Basidiomycota;c__Agaricomycetes;o__Agaricales;f__Pleurotaceae;g__Nematoctonus	Nematoctonus	13	Saprotroph	Undefined Saprotroph	NULL	White Rot	Probable	NULL	b'Tedersoo L, et al. 2014. Science 346:e1256688 ((https://doi.org/10.1126/science.1256688))'
OTU_248	0	0	0	0	0	0	4.76e-05	0	0	0	0	0	0	0	0	0	0	0	0	0	0	0	0	0	k__Fungi;p__Basidiomycota;c__Agaricomycetes;o__Incertae_sedis;f__Incertae_sedis;g__Dictyonema	Dictyonema	13	Symbiotroph	Lichenized	Thallus	NULL	Highly Probable	NULL	b'Esslinger TL. 2014. North Dakota State University ((http://www.ndsu.edu/pubweb/~esslinge/chcklst/chcklst7.htm))'

## Sheet: NR
OTU ID	1A	1B	1C	2A	2B	2C	G1	G2	G3	G4	G5	G6	G7	G8	G9	V1	V2	V3	V5	V6	V7	V9	V10	V11	taxonomy	Taxon	Taxon Level	Trophic Mode	Guild	Growth Morphology	Trait	Confidence Ranking	Notes	Citation/Source
OTU_49	0	0	0.00826806	0.0205161	0.0125738	0.0095682	0	0	0	0	0	0	0	0	0	0	0	0	0	0	0	0	0	0	k__Fungi;p__Ascomycota;c__Dothideomycetes;o__Pleosporales;f__Venturiaceae;g__Anungitopsis	Anungitopsis	13	Pathotroph	Plant Pathogen	NULL	NULL	Probable	NULL	b'Tedersoo L, et al. 2014. Science 346:e1256688 ((https://doi.org/10.1126/science.1256688))'
OTU_104	0	0	0	0	0.0318193	0.00122669	0	0	0	0	0	0	0	0	0	0	0	0	0	0	0	0	0	0	k__Fungi;p__Ascomycota;c__Leotiomycetes;o__Helotiales;f__Geoglossaceae;g__Geoglossum	Geoglossum	13	Saprotroph	Undefined Saprotroph	NULL	NULL	Probable	NULL	b'Tedersoo L, et al. 2014. Science 346:e1256688 ((https://doi.org/10.1126/science.1256688))'
OTU_185	0.00657707	0.00842359	0.00609225	0.0100546	0.000256608	0.00122669	0	0	0	0	0	0	0	0	0	0	0	0	0	0	0	0	0	0	k__Fungi;p__Ascomycota;c__Sordariomycetes;o__Microascales;f__Halosphaeriaceae;g__Corollospora	Corollospora	13	Saprotroph	Undefined Saprotroph	NULL	NULL	Probable	NULL	b'Tedersoo L, et al. 2014. Science 346:e1256688 ((https://doi.org/10.1126/science.1256688))'
OTU_231	0.000285959	0.00240674	0.0291558	0	0	0	0	0	0	0	0	0	0	0	0	0	0	0	0	0	0	0	0	0	k__Fungi;p__Basidiomycota;c__Agaricomycetes;o__Agaricales;f__Schizophyllaceae;g__Porotheleum	Agaricales	7	Pathotroph-Saprotroph-Symbiotroph	Bryophyte Parasite-Dung Saprotroph-Ectomycorrhizal-Fungal Parasite-Leaf Saprotroph-Plant Parasite-Undefined Saprotroph-Wood Saprotroph	Agaricoid-Gasteroid-Microfungus-Secotioid-Yeast	NULL	Possible	Mushrooms and toadstools, Gill fungi, Agarics... lignicolous, sometimes muscicolous or fungicolous, saprobic, mycorrhizal, rarely parasitic on plants or fungi (Kirk et al. 2008)	b'Kirk PM et al. 2008. Dictionary of the Fungi. Tenth Edition. CAB International, Wallingford (ISBN: 978-0851998268)'
OTU_48	0	0.0162455	0.00696258	0	0	0	0	0	0	0	0	0	0	0	0	0	0	0	0	0	0	0	0	0	k__Fungi;p__Ascomycota;c__Dothideomycetes;o__Pleosporales;f__Tubeufiaceae;g__unidentified	Tubeufiaceae	9	Pathotroph-Saprotroph	Animal Pathogen-Undefined Saprotroph	NULL	NULL	Probable	Biotrophic or saprobic, especially on scale insects or other fungi. The anamorphic forms are fequently aero-aquatic (Cannon & Kirk 2007)	b'Cannon PF, Kirk PM. 2007. Fungal Families of the World. CAB International, Cambridge (ISBN: 978-0851998275)'
OTU_188	0	0	0	0.0121852	0.00256608	0.00539745	0	0	0	0	0	0	0	0	0	0	0	0	0	0	0	0	0	0	k__Fungi;p__Ascomycota;c__Sordariomycetes;o__Ophiostomatales;f__Ophiostomataceae;g__Leptographium	Leptographium	13	Pathotroph	Plant Pathogen	NULL	Blue-Staining	Probable	NULL	b'Tedersoo L, et al. 2014. Science 346:e1256688 ((https://doi.org/10.1126/science.1256688))'
OTU_303	0.00343151	0	0.000435161	0.0149382	0.000256608	0.000245339	0	0	0	0	0	0	0	0	0	0	0	0	0	0	0	0	0	0	k__Fungi;p__Basidiomycota;c__Ustilaginomycetes;o__Ustilaginales;f__Ustilaginaceae;g__Schizonella	Schizonella	13	Pathotroph	Plant Pathogen	Facultative Yeast	NULL	Probable	NULL	b'Tedersoo L, et al. 2014. Science 346:e1256688 ((https://doi.org/10.1126/science.1256688))'
OTU_234	0.000285959	0.00601685	0.0113142	0	0	0	0	0	0	0	0	0	0	0	0	0	0	0	0	0	0	0	0	0	k__Fungi;p__Basidiomycota;c__Agaricomycetes;o__Agaricales;f__Tricholomataceae;g__Omphalina	Omphalina	13	Saprotroph	Leaf Saprotroph	Agaricoid	NULL	Probable	NULL	b'Grgurinovic CA, Simpson JA. 2001. Fungal Diversity 8:97-127 ((http://www.fungaldiversity.org/fdp/sfdp/FD_8_97-127.pdf))'
OTU_69	0	0.00962695	0.000435161	0	0	0	0	0	0	0	0	0	0	0	0	0	0	0	0	0	0	0	0	0	k__Fungi;p__Ascomycota;c__Eurotiomycetes;o__Onygenales;f__Arthrodermataceae;g__Arthroderma	Arthroderma	13	Pathotroph-Saprotroph	Animal Pathogen-Undefined Saprotroph	NULL	NULL	Probable	Likely opportunistic human pathogen (Irinyi et al. 2015)	b'Tedersoo L, et al. 2014. Science 346:e1256688 ((https://doi.org/10.1126/science.1256688)); Irinyi L, et al. 2015. Medical Mycology 53:313-337 ((https://doi.org/10.1093/mmy/myv008)); https://www.cdc.gov ((https://www.cdc.gov))'
OTU_89	0	0.00902527	0	0	0	0	0	0	0	0	0	0	0	0	0	0	0	0	0	0	0	0	0	0	k__Fungi;p__Ascomycota;c__Lecanoromycetes;o__Teloschistales;f__Caliciaceae;g__Calicium	Calicium	13	Symbiotroph	Lichenized	Thallus	NULL	Highly Probable	NULL	b'Esslinger TL. 2014. North Dakota State University ((http://www.ndsu.edu/pubweb/~esslinge/chcklst/chcklst7.htm))'
OTU_127	0.00228767	0.00361011	0.000870322	0.00141243	0.000256608	0.000490677	0	0	0	0	0	0	0	0	0	0	0	0	0	0	0	0	0	0	k__Fungi;p__Ascomycota;c__Pezizomycetes;o__Pezizales;f__Pyronemataceae;g__unidentified	Pyronemataceae	9	Saprotroph-Symbiotroph	Dung Saprotroph-Ectomycorrhizal-Soil Saprotroph-Wood Saprotroph	Gasteroid-Pezizoid	NULL	Possible	Saprobic on soil, dung or rotten wood or mycorrhizal, some species hypogeous, others associated with fire sites (Cannon & Kirk 2007)	b'Cannon PF, Kirk PM. 2007. Fungal Families of the World. CAB International, Cambridge (ISBN: 978-0851998275)'
OTU_175	0	0	0	0.00471608	0.00102643	0.000981354	0	0	0	0	0	0	0	0	0	0	0	0	0	0	0	0	0	0	k__Fungi;p__Ascomycota;c__Sordariomycetes;o__Hypocreales;f__Niessliaceae;g__Monocillium	Monocillium	13	Saprotroph	Undefined Saprotroph	NULL	NULL	Probable	NULL	b'Tedersoo L, et al. 2014. Science 346:e1256688 ((https://doi.org/10.1126/science.1256688))'
OTU_195	0	0	0	0.00521881	0	0	0	0	0	0	0	0	0	0	0	0	0	0	0	0	0	0	0	0	k__Fungi;p__Ascomycota;c__Sordariomycetes;o__Sordariales;f__Lasiosphaeriaceae;g__Podospora	Podospora	13	Saprotroph-Symbiotroph	Dung Saprotroph-Endophyte-Litter Saprotroph-Undefined Saprotroph	Microfungus	NULL	Possible	Endophyte detection method-culture (David et al. 2016)	b'Bell A. 1983. Dung Fungi: An Illustrated Guide to Coprophilous Fungi in New Zealand. Victoria University Press, Wellington (ISBN: 978-0864730015); Tedersoo L, et al. 2014. Science 346:e1256688 ((https://doi.org/10.1126/science.1256688)); David AS, et al. 2016. Microbial Ecology 71:912-926 ((https://doi.org/10.1007/s00248-015-0712-6)); Purahong W, et al. 2016. Molecular Ecology 25:4059-4074 ((ht…
OTU_90	0	0.00481348	0	0	0	0	0	0	0	0	0	0	0	0	0	0	0	0	0	0	0	0	0	0	k__Fungi;p__Ascomycota;c__Lecanoromycetes;o__Teloschistales;f__Physciaceae;g__Anaptychia	Anaptychia	13	Symbiotroph	Lichenized	Thallus	NULL	Highly Probable	NULL	b'Esslinger TL. 2014. North Dakota State University ((http://www.ndsu.edu/pubweb/~esslinge/chcklst/chcklst7.htm))'
OTU_91	0	0.00481348	0	0	0	0	0	0	0	0	0	0	0	0	0	0	0	0	0	0	0	0	0	0	k__Fungi;p__Ascomycota;c__Lecanoromycetes;o__Teloschistales;f__Physciaceae;g__Buellia	Buellia	13	Symbiotroph	Lichenized	Thallus	NULL	Highly Probable	NULL	b'Esslinger TL. 2014. North Dakota State University ((http://www.ndsu.edu/pubweb/~esslinge/chcklst/chcklst7.htm))'
OTU_182	0.000571919	0	0	0.00299243	0.000513215	0.000490677	0	0	0	0	0	0	0	0	0	0	0	0	0	0	0	0	0	0	k__Fungi;p__Ascomycota;c__Sordariomycetes;o__Incertae_sedis;f__Magnaporthaceae;g__Magnaporthe	Magnaporthe	13	Pathotroph	Plant Pathogen	Microfungus	NULL	Probable	Species in this genus cause rice blast and take-all; Usually necrotrophic on roots (Cannon & Kirk 2007)	b'Cannon PF, Kirk PM. 2007. Fungal Families of the World. CAB International, Cambridge (ISBN: 978-0851998275); Tedersoo L, et al. 2014. Science 346:e1256688 ((https://doi.org/10.1126/science.1256688))'
OTU_220	0.00171576	0	0.0021758	0	0	0	0	0	0	0	0	0	0	0	0	0	0	0	0	0	0	0	0	0	k__Fungi;p__Basidiomycota;c__Agaricomycetes;o__Agaricales;f__Hygrophoraceae;g__Hygrocybe	Hygrocybe	13	Saprotroph-Symbiotroph	Undefined Saprotroph-Undefined Symbiotroph	Agaricoid	NULL	Probable	Previously classified as Hygrophorus; Carbon signature suggests biotrophy with bryophytes, grasses, or understory plants (Seitzman et al. 2011)	b'Seitzman BH, et al. 2011. Mycologia 103:280-290 ((https://doi.org/10.3852/10-195)); Lodge J., et al. 2014. Fungal Diversity 64:1-99 ((https://doi.org/10.1007/s13225-013-0259-0)); Lodge J. 2014. Omphalina 5:2-6 ((https://www.fs.fed.us/nrs/pubs/jrnl/2014/nrs_2014_lodge_001.pdf)); Tedersoo L, et al. 2014. Science 346:e1256688 ((https://doi.org/10.1126/science.1256688))'
OTU_172	0.00114384	0	0.0021758	0	0	0	0	0	0	0	0	0	0	0	0	0	0	0	0	0	0	0	0	0	k__Fungi;p__Ascomycota;c__Sordariomycetes;o__Hypocreales;f__Nectriaceae;g__Neonectria	Neonectria	13	Pathotroph	Plant Pathogen	NULL	NULL	Probable	NULL	b'Tedersoo L, et al. 2014. Science 346:e1256688 ((https://doi.org/10.1126/science.1256688))'
OTU_183	0.0014298	0	0.000870322	0.000598487	0	0	0	0	0	0	0	0	0	0	0	0	0	0	0	0	0	0	0	0	k__Fungi;p__Ascomycota;c__Sordariomycetes;o__Incertae_sedis;f__Plectosphaerellaceae;g__unidentified	Plectosphaerellaceae	13	Pathotroph-Saprotroph-Symbiotroph	Animal Pathogen-Endophyte-Fungal Parasite-Plant Pathogen-Wood Saprotroph	Microfungus	NULL	Possible	NULL	b'Duncan CG, Eslyn WE. 1966. Mycologia 58:642-645 ((https://doi.org/10.2307/3757045)); Nilsson T. 1973. Studia Forestalia Suecica 104:1-40 ((https://pub.epsilon.slu.se/5711/)); Worrall JJ, et al. 1997. Mycologia 89:199-219 ((https://doi.org/10.2307/3761073)); Hanada RE, et al. 2010. Fungal Biology 114:901-910 ((https://doi.org/10.1016/j.funbio.2010.08.006)); Del Olmo-Ruiz M, Arnold AE. 2014. Myco…
OTU_63	0	0.00240674	0.000435161	0	0	0	0	0	0	0	0	0	0	0	0	0	0	0	0	0	0	0	0	0	k__Fungi;p__Ascomycota;c__Eurotiomycetes;o__Eurotiales;f__Trichocomaceae;g__Hamigera	Hamigera	13	Saprotroph	Undefined Saprotroph	NULL	NULL	Probable	NULL	b'Tedersoo L, et al. 2014. Science 346:e1256688 ((https://doi.org/10.1126/science.1256688))'
OTU_312	0	0	0	0.00143637	0.000769823	0	0	0	0	0	0	0	0	0	0	0	0	0	0	0	0	0	0	0	k__Fungi;p__Glomeromycota;c__Glomeromycetes;o__Glomerales;f__Glomeraceae;g__unidentified	Glomeraceae	9	Symbiotroph	Arbuscular Mycorrhizal	Microfungus	NULL	Highly Probable	NULL	b'Redecker D, et al. 2013. Mycorrhiza 23:515-531 ((https://doi.org/10.1007/s00572-013-0486-y))'
OTU_313	0	0	0.0021758	0	0	0	0	0	0	0	0	0	0	0	0	0	0	0	0	0	0	0	0	0	k__Fungi;p__Glomeromycota;c__Glomeromycetes;o__Paraglomerales;f__unidentified;g__unidentified	Paraglomerales	7	Symbiotroph	Arbuscular Mycorrhizal	NULL	NULL	Highly Probable	NULL	b'Redecker D, et al. 2013. Mycorrhiza 23:515-531 ((https://doi.org/10.1007/s00572-013-0486-y))'
OTU_5	0	0	0.00130548	0.000694245	0	0	0	0	0	0	0	0	0	0	0	0	0	0	0	0	0	0	0	0	k__Fungi;p__Ascomycota;c__Dothideomycetes;o__Capnodiales;f__Incertae_sedis;g__Capnobotryella	Capnobotryella	13	Saprotroph	Undefined Saprotroph	NULL	NULL	Probable	NULL	b'Tedersoo L, et al. 2014. Science 346:e1256688 ((https://doi.org/10.1126/science.1256688))'
OTU_61	0	0.000601685	0.00130548	0	0	0	0	0	0	0	0	0	0	0	0	0	0	0	0	0	0	0	0	0	k__Fungi;p__Ascomycota;c__Eurotiomycetes;o__Eurotiales;f__Trichocomaceae;g__Emericella	Emericella	13	Saprotroph	Undefined Saprotroph	NULL	NULL	Probable	NULL	b'Tedersoo L, et al. 2014. Science 346:e1256688 ((https://doi.org/10.1126/science.1256688))'
OTU_206	0	0.000601685	0.000870322	0	0	0.000245339	0	0	0	0	0	0	0	0	0	0	0	0	0	0	0	0	0	0	k__Fungi;p__Ascomycota;c__Sordariomycetes;o__Xylariales;f__Xylariaceae;g__Hypoxylon	Xylariaceae	9	Pathotroph-Saprotroph-Symbiotroph	Dung Saprotroph-Endophyte-Plant Pathogen-Undefined Saprotroph	Xylarioid	NULL	Probable	Saprobes or weak pathogens, many endophytes, mainly in wood and bark, occasionally in soil and dung (Cannon & Kirk 2007)	b'Cannon PF, Kirk PM. 2007. Fungal Families of the World. CAB International, Cambridge (ISBN: 978-0851998275)'
OTU_137	0	0	0	0.000119697	0.000513215	0.000736016	0	0	0	0	0	0	0	0	0	0	0	0	0	0	0	0	0	0	k__Fungi;p__Ascomycota;c__Sordariomycetes;o__Chaetosphaeriales;f__Chaetosphaeriaceae;g__Thozetella	Thozetella	13	Saprotroph	Undefined Saprotroph	NULL	NULL	Probable	NULL	b'Tedersoo L, et al. 2014. Science 346:e1256688 ((https://doi.org/10.1126/science.1256688))'
OTU_311	0	0.00120337	0	0	0	0	0	0	0	0	0	0	0	0	0	0	0	0	0	0	0	0	0	0	k__Fungi;p__Glomeromycota;c__Glomeromycetes;o__Glomerales;f__Glomeraceae;g__Rhizophagus	Rhizophagus	13	Symbiotroph	Arbuscular Mycorrhizal	NULL	NULL	Highly Probable	NULL	b'Redecker D, et al. 2013. Mycorrhiza 23:515-531 ((https://doi.org/10.1007/s00572-013-0486-y))'
OTU_38	0	0.00120337	0	0	0	0	0	0	0	0	0	0	0	0	0	0	0	0	0	0	0	0	0	0	k__Fungi;p__Ascomycota;c__Dothideomycetes;o__Pleosporales;f__Pleosporaceae;g__Bipolaris	Bipolaris	13	Pathotroph	Plant Pathogen	Microfungus	NULL	Probable	NULL	b'Tedersoo L, et al. 2014. Science 346:e1256688 ((https://doi.org/10.1126/science.1256688))'
OTU_71	0	0.00120337	0	0	0	0	0	0	0	0	0	0	0	0	0	0	0	0	0	0	0	0	0	0	k__Fungi;p__Ascomycota;c__Eurotiomycetes;o__Onygenales;f__Onygenaceae;g__Chrysosporium	Onygenaceae	9	Saprotroph	Dung Saprotroph-Soil Saprotroph	Microfungus	NULL	Probable	Generally saprobic and keratinophilic, in soil or coprophilous, occasionally found on hair or horn (Cannon & Kirk 2007)	b'Cannon PF, Kirk PM. 2007. Fungal Families of the World. CAB International, Cambridge (ISBN: 978-0851998275)'
OTU_79	0	0.00120337	0	0	0	0	0	0	0	0	0	0	0	0	0	0	0	0	0	0	0	0	0	0	k__Fungi;p__Ascomycota;c__Lecanoromycetes;o__Lecanorales;f__Hymeneliaceae;g__Aspicilia	Aspicilia	13	Symbiotroph	Lichenized	Thallus	NULL	Highly Probable	NULL	b'Esslinger TL. 2014. North Dakota State University ((http://www.ndsu.edu/pubweb/~esslinge/chcklst/chcklst7.htm))'
OTU_314	0	0	0	0.000215455	0	0.000981354	0	0	0	0	0	0	0	0	0	0	0	0	0	0	0	0	0	0	k__Fungi;p__Glomeromycota;c__unidentified;o__unidentified;f__unidentified;g__unidentified	Glomeromycota	3	Symbiotroph	Arbuscular Mycorrhizal	NULL	NULL	Highly Probable	NULL	b'Redecker D, et al. 2013. Mycorrhiza 23:515-531 ((https://doi.org/10.1007/s00572-013-0486-y))'
OTU_193	0	0.000601685	0.000435161	0	0	0	0	0	0	0	0	0	0	0	0	0	0	0	0	0	0	0	0	0	k__Fungi;p__Ascomycota;c__Sordariomycetes;o__Sordariales;f__Lasiosphaeriaceae;g__Apiosordaria	Apiosordaria	13	Saprotroph	Dung Saprotroph-Undefined Saprotroph	NULL	NULL	Highly Probable	NULL	b'Bills GF, et al. 2013. Current Opinion in Microbiology 16:549-565 ((https://doi.org/10.1016/j.mib.2013.08.001)); Tedersoo L, et al. 2014. Science 346:e1256688 ((https://doi.org/10.1126/science.1256688))'
OTU_255	0	0.000601685	0	0.000430911	0	0	0	0	0	0	0	0	0	0	0	0	0	0	0	0	0	0	0	0	k__Fungi;p__Basidiomycota;c__Agaricomycetes;o__Polyporales;f__Steccherinaceae;g__Diplomitoporus	Diplomitoporus	13	Saprotroph	Wood Saprotroph	Corticioid	White Rot	Highly Probable	NULL	b'Gilbertson RL, Ryvarden L. 1987-1987. North American Polypores. Fungiflora, Oslo (ISBN: 978-0945345060)'
OTU_233	0	0	0.000870322	0.000119697	0	0	0	0	0	0	0	0	0	0	0	0	0	0	0	0	0	0	0	0	k__Fungi;p__Basidiomycota;c__Agaricomycetes;o__Agaricales;f__Tricholomataceae;g__Cystoderma	Cystoderma	13	Saprotroph	Undefined Saprotroph	Agaricoid	NULL	Probable	NULL	b'Tedersoo L, et al. 2014. Science 346:e1256688 ((https://doi.org/10.1126/science.1256688))'
OTU_78	0	0	0	0.000119697	0.000769823	0	0	0	0	0	0	0	0	0	0	0	0	0	0	0	0	0	0	0	k__Fungi;p__Ascomycota;c__Lecanoromycetes;o__Lecanorales;f__Cladoniaceae;g__Cladia	Cladia	13	Symbiotroph	Lichenized	Thallus	NULL	Highly Probable	NULL	b'Tedersoo L, et al. 2014. Science 346:e1256688 ((https://doi.org/10.1126/science.1256688))'
OTU_156	0	0	0.000870322	0	0	0	0	0	0	0	0	0	0	0	0	0	0	0	0	0	0	0	0	0	k__Fungi;p__Ascomycota;c__Sordariomycetes;o__Hypocreales;f__Hypocreaceae;g__Gliocephalotrichum	Gliocephalotrichum	13	Saprotroph	Undefined Saprotroph	NULL	NULL	Probable	NULL	b'Tedersoo L, et al. 2014. Science 346:e1256688 ((https://doi.org/10.1126/science.1256688))'
OTU_258	0	0	0.000870322	0	0	0	0	0	0	0	0	0	0	0	0	0	0	0	0	0	0	0	0	0	k__Fungi;p__Basidiomycota;c__Agaricomycetes;o__Russulales;f__Stereaceae;g__unidentified	Stereaceae	9	Saprotroph	Undefined Saprotroph-Wood Saprotroph	Corticioid-Polyporoid	NULL	Probable	Lignicolous or terrestrial (in leaf litter); typically saprobic (Cannon & Kirk 2007)	b'Cannon PF, Kirk PM. 2007. Fungal Families of the World. CAB International, Cambridge (ISBN: 978-0851998275)'
OTU_228	0	0.000601685	0	0	0.000256608	0	0	0	0	0	0	0	0	0	0	0	0	0	0	0	0	0	0	0	k__Fungi;p__Basidiomycota;c__Agaricomycetes;o__Agaricales;f__Pleurotaceae;g__Pleurotus	Pleurotus	13	Pathotroph-Saprotroph	Endophyte-Plant Pathogen-Wood Saprotroph	Agaricoid	White Rot	Probable	This genus is known to be nematophagous, capturing and consuming nematodes.	b'James TY, et al. 2006. Nature 443:818-822 ((https://doi.org/10.1038/nature05110)); Costa IPMW, et al. 2012. Mycotaxon 119:e26 ((http://mycotaxon.com/resources/checklists/costa_v119_checklist.pdf)); Tedersoo L, et al. 2014. Science 346:e1256688 ((https://doi.org/10.1126/science.1256688)); The American Phytopathological Society Common Names of Plant Diseases ((http://www.apsnet.org/publications/c…
OTU_198	0	0	0	4.79e-05	0.000256608	0.000490677	0	0	0	0	0	0	0	0	0	0	0	0	0	0	0	0	0	0	k__Fungi;p__Ascomycota;c__Sordariomycetes;o__Xylariales;f__Amphisphaeriaceae;g__Bartalinia	Amphisphaeriaceae	9	Saprotroph	Undefined Saprotroph	NULL	NULL	Possible	Saprobes or weak parasites of leaves, stems, etc., often appearing as secondary colonizers following damage to plants by other agents (Cannon & Kirk 2007)	b'Cannon PF, Kirk PM. 2007. Fungal Families of the World. CAB International, Cambridge (ISBN: 978-0851998275)'
OTU_221	0.000285959	0	0.000435161	2.39e-05	0	0	0	0	0	0	0	0	0	0	0	0	0	0	0	0	0	0	0	0	k__Fungi;p__Basidiomycota;c__Agaricomycetes;o__Agaricales;f__Lyophyllaceae;g__Lyophyllum	Lyophyllum	13	Symbiotroph	Ectomycorrhizal	Agaricoid	NULL	Possible	NULL	b'Rinaldi AC, et al. 2008. Fungal Diversity 33:1-45 ((http://www.fungaldiversity.org/fdp/sfdp/33-1.pdf)); Tedersoo L, et al. 2010. Mycorrhiza 20:217-263 ((https://doi.org/10.1007/s00572-009-0274-x)) (pro parte); http://mycorrhizas.info/ecmf.html ((http://mycorrhizas.info/ecmf.html))'
OTU_190	0	0	0	0	0	0.000736016	0	0	0	0	0	0	0	0	0	0	0	0	0	0	0	0	0	0	k__Fungi;p__Ascomycota;c__Sordariomycetes;o__Sordariales;f__Cephalothecaceae;g__Phialemonium	Phialemonium	13	Saprotroph	Undefined Saprotroph	NULL	NULL	Probable	NULL	b'Tedersoo L, et al. 2014. Science 346:e1256688 ((https://doi.org/10.1126/science.1256688))'
OTU_207	0	0	0	0.000311213	0	0.000245339	0	0	0	0	0	0	0	0	0	0	0	0	0	0	0	0	0	0	k__Fungi;p__Ascomycota;c__Sordariomycetes;o__Xylariales;f__Xylariaceae;g__Xylaria	Xylaria	13	Saprotroph-Symbiotroph	Endophyte-Undefined Saprotroph-Wood Saprotroph	Xylarioid	Soft Rot	Probable	NULL	b'Duncan CG, Eslyn WE. 1966. Mycologia 58:642-645 ((https://doi.org/10.2307/3757045)); Costa IPMW, et al. 2012. Mycotaxon 119:e26 ((http://mycotaxon.com/resources/checklists/costa_v119_checklist.pdf)); The American Phytopathological Society Common Names of Plant Diseases ((http://www.apsnet.org/publications/commonnames/Pages/default.aspx))'
OTU_253	0	0	0	0.000311213	0	0.000245339	0	0	0	0	0	0	0	0	0	0	0	0	0	0	0	0	0	0	k__Fungi;p__Basidiomycota;c__Agaricomycetes;o__Polyporales;f__Polyporaceae;g__Trichaptum	Trichaptum	13	Saprotroph	Wood Saprotroph	Polyporoid	White Rot	Highly Probable	NULL	b'Gilbertson RL, Ryvarden L. 1987-1987. North American Polypores. Fungiflora, Oslo (ISBN: 978-0945345060)'
OTU_70	0	0	0	0	0.000513215	0	0	0	0	0	0	0	0	0	0	0	0	0	0	0	0	0	0	0	k__Fungi;p__Ascomycota;c__Eurotiomycetes;o__Onygenales;f__Gymnoascaceae;g__Gymnoascus	Gymnoascus	13	Saprotroph	Undefined Saprotroph	Microfungus	NULL	Probable	NULL	b'Tedersoo L, et al. 2014. Science 346:e1256688 ((https://doi.org/10.1126/science.1256688))'
OTU_218	0	0	0	0.00047879	0	0	0	0	0	0	0	0	0	0	0	0	0	0	0	0	0	0	0	0	k__Fungi;p__Basidiomycota;c__Agaricomycetes;o__Agaricales;f__Entolomataceae;g__Clitopilus	Clitopilus	13	Saprotroph	Undefined Saprotroph	Agaricoid	NULL	Probable	NULL	b'Tedersoo L, et al. 2014. Science 346:e1256688 ((https://doi.org/10.1126/science.1256688))'
OTU_120	0	0	0.000435161	2.39e-05	0	0	0	0	0	0	0	0	0	0	0	0	0	0	0	0	0	0	0	0	k__Fungi;p__Ascomycota;c__Leotiomycetes;o__Rhytismatales;f__Rhytismataceae;g__Ploioderma	Ploioderma	13	Pathotroph	Plant Pathogen	NULL	NULL	Probable	NULL	b'Tedersoo L, et al. 2014. Science 346:e1256688 ((https://doi.org/10.1126/science.1256688))'
OTU_81	0	0	0	0.000167576	0	0.000245339	0	0	0	0	0	0	0	0	0	0	0	0	0	0	0	0	0	0	k__Fungi;p__Ascomycota;c__Lecanoromycetes;o__Lecanorales;f__Lecanoraceae;g__Pyrrhospora	Pyrrhospora	13	Symbiotroph	Lichenized	Thallus	NULL	Highly Probable	NULL	b'Esslinger TL. 2014. North Dakota State University ((http://www.ndsu.edu/pubweb/~esslinge/chcklst/chcklst7.htm))'
OTU_163	0.000285959	0	0	2.39e-05	0	0	0	0	0	0	0	0	0	0	0	0	0	0	0	0	0	0	0	0	k__Fungi;p__Ascomycota;c__Sordariomycetes;o__Hypocreales;f__Incertae_sedis;g__Emericellopsis	Emericellopsis	13	Saprotroph	Undefined Saprotroph	NULL	NULL	Probable	NULL	b'Tedersoo L, et al. 2014. Science 346:e1256688 ((https://doi.org/10.1126/science.1256688))'
OTU_241	0.000285959	0	0	2.39e-05	0	0	0	0	0	0	0	0	0	0	0	0	0	0	0	0	0	0	0	0	k__Fungi;p__Basidiomycota;c__Agaricomycetes;o__Boletales;f__Sclerodermataceae;g__Scleroderma	Scleroderma	13	Symbiotroph	Ectomycorrhizal	Gasteroid	NULL	Highly Probable	Common name - puffball	b'Rinaldi AC, et al. 2008. Fungal Diversity 33:1-45 ((http://www.fungaldiversity.org/fdp/sfdp/33-1.pdf)); Tedersoo L, et al. 2010. Mycorrhiza 20:217-263 ((https://doi.org/10.1007/s00572-009-0274-x)); http://mycorrhizas.info/ecmf.html ((http://mycorrhizas.info/ecmf.html))'
OTU_216	0	0	0	2.39e-05	0	0.000245339	0	0	0	0	0	0	0	0	0	0	0	0	0	0	0	0	0	0	k__Fungi;p__Basidiomycota;c__Agaricomycetes;o__Agaricales;f__Cortinariaceae;g__Flammulaster	Flammulaster	13	Saprotroph	Undefined Saprotroph	Agaricoid	NULL	Probable	NULL	b'Tedersoo L, et al. 2014. Science 346:e1256688 ((https://doi.org/10.1126/science.1256688))'
OTU_186	0	0	0	0.000239395	0	0	0	0	0	0	0	0	0	0	0	0	0	0	0	0	0	0	0	0	k__Fungi;p__Ascomycota;c__Sordariomycetes;o__Microascales;f__Halosphaeriaceae;g__Tirispora	Tirispora	13	Saprotroph	Undefined Saprotroph	NULL	NULL	Probable	NULL	b'Tedersoo L, et al. 2014. Science 346:e1256688 ((https://doi.org/10.1126/science.1256688))'
OTU_57	0	0	0	0.000191516	0	0	0	0	0	0	0	0	0	0	0	0	0	0	0	0	0	0	0	0	k__Fungi;p__Ascomycota;c__Eurotiomycetes;o__Chaetothyriales;f__Herpotrichiellaceae;g__unidentified	Herpotrichiellaceae	9	Pathotroph-Saprotroph	Animal Pathogen-Fungal Parasite-Undefined Saprotroph	Facultative Yeast-Microfungus	NULL	Probable	Mostly saprobic on plants or other fungi, isolated from soil etc., and from medical sources (Cannon & Kirk 2007)	b'Cannon PF, Kirk PM. 2007. Fungal Families of the World. CAB International, Cambridge (ISBN: 978-0851998275)'
OTU_173	0	0	0	0.000119697	0	0	0	0	0	0	0	0	0	0	0	0	0	0	0	0	0	0	0	0	k__Fungi;p__Ascomycota;c__Sordariomycetes;o__Hypocreales;f__Nectriaceae;g__Pleonectria	Nectriaceae	9	Pathotroph-Saprotroph-Symbiotroph	Animal Pathogen-Endophyte-Fungal Parasite-Lichen Parasite-Plant Pathogen-Wood Saprotroph	Microfungus	NULL	Possible	Fusarium species are amongst the economically significant plant pathogens (Cannon & Kirk 2007)	b'Cannon PF, Kirk PM. 2007. Fungal Families of the World. CAB International, Cambridge (ISBN: 978-0851998275); Hirooka Y, et al. 2012. Studies in Mycology 711-210 ((https://doi.org/10.3114/sim0001)); Tedersoo L, et al. 2014. Science 346:e1256688 ((https://doi.org/10.1126/science.1256688)); The American Phytopathological Society Common Names of Plant Diseases ((http://www.apsnet.org/publications/c…
OTU_144	0	0	0	9.58e-05	0	0	0	0	0	0	0	0	0	0	0	0	0	0	0	0	0	0	0	0	k__Fungi;p__Ascomycota;c__Sordariomycetes;o__Hypocreales;f__Bionectriaceae;g__Hydropisphaera	Hydropisphaera	13	Saprotroph	Undefined Saprotroph	NULL	NULL	Probable	NULL	b'Tedersoo L, et al. 2014. Science 346:e1256688 ((https://doi.org/10.1126/science.1256688))'
OTU_148	0	0	0	9.58e-05	0	0	0	0	0	0	0	0	0	0	0	0	0	0	0	0	0	0	0	0	k__Fungi;p__Ascomycota;c__Sordariomycetes;o__Hypocreales;f__Clavicipitaceae;g__Nomuraea	Nomuraea	13	Pathotroph	Animal Pathogen	NULL	NULL	Probable	NULL	b'Tedersoo L, et al. 2014. Science 346:e1256688 ((https://doi.org/10.1126/science.1256688))'
OTU_155	0	0	0	9.58e-05	0	0	0	0	0	0	0	0	0	0	0	0	0	0	0	0	0	0	0	0	k__Fungi;p__Ascomycota;c__Sordariomycetes;o__Hypocreales;f__Hypocreaceae;g__Acrostalagmus	Acrostalagmus	13	Saprotroph-Symbiotroph	Endophyte-Undefined Saprotroph	Microfungus	NULL	Probable	Host - Malvaceae	b'Costa IPMW, et al. 2012. Mycotaxon 119:e26 ((http://mycotaxon.com/resources/checklists/costa_v119_checklist.pdf)); Tedersoo L, et al. 2014. Science 346:e1256688 ((https://doi.org/10.1126/science.1256688))'
OTU_205	0	0	0	9.58e-05	0	0	0	0	0	0	0	0	0	0	0	0	0	0	0	0	0	0	0	0	k__Fungi;p__Ascomycota;c__Sordariomycetes;o__Xylariales;f__Xylariaceae;g__Emarcea	Emarcea	13	Saprotroph	Undefined Saprotroph	NULL	NULL	Probable	NULL	b'Tedersoo L, et al. 2014. Science 346:e1256688 ((https://doi.org/10.1126/science.1256688))'
OTU_239	0	0	0	9.58e-05	0	0	0	0	0	0	0	0	0	0	0	0	0	0	0	0	0	0	0	0	k__Fungi;p__Basidiomycota;c__Agaricomycetes;o__Boletales;f__Gyroporaceae;g__Gyroporus	Gyroporus	13	Symbiotroph	Ectomycorrhizal	Boletoid	NULL	Highly Probable	NULL	b'Rinaldi AC, et al. 2008. Fungal Diversity 33:1-45 ((http://www.fungaldiversity.org/fdp/sfdp/33-1.pdf)); Tedersoo L, et al. 2010. Mycorrhiza 20:217-263 ((https://doi.org/10.1007/s00572-009-0274-x)); http://mycorrhizas.info/ecmf.html ((http://mycorrhizas.info/ecmf.html))'
OTU_316	0	0	0	9.58e-05	0	0	0	0	0	0	0	0	0	0	0	0	0	0	0	0	0	0	0	0	k__Fungi;p__Zygomycota;c__Incertae_sedis;o__Mortierellales;f__Mortierellaceae;g__unidentified	Mortierellaceae	9	Saprotroph-Symbiotroph	Endophyte-Litter Saprotroph-Soil Saprotroph-Undefined Saprotroph	Microfungus	NULL	Possible	Saprobic in soil and thus frequenctly isolated from soil and material contaminated with soil such as hay or rotten silage and spoil tips (Cannon & Kirk 2007)	b'Cannon PF, Kirk PM. 2007. Fungal Families of the World. CAB International, Cambridge (ISBN: 978-0851998275); Purahong W, et al. 2016. Molecular Ecology 25:4059-4074 ((https://doi.org/10.1111/mec.13739))'
OTU_43	0	0	0	9.58e-05	0	0	0	0	0	0	0	0	0	0	0	0	0	0	0	0	0	0	0	0	k__Fungi;p__Ascomycota;c__Dothideomycetes;o__Pleosporales;f__Pleosporaceae;g__Pithomyces	Pithomyces	13	Pathotroph	Plant Pathogen	NULL	NULL	Probable	NULL	b'Tedersoo L, et al. 2014. Science 346:e1256688 ((https://doi.org/10.1126/science.1256688))'
OTU_174	0	0	0	7.18e-05	0	0	0	0	0	0	0	0	0	0	0	0	0	0	0	0	0	0	0	0	k__Fungi;p__Ascomycota;c__Sordariomycetes;o__Hypocreales;f__Nectriaceae;g__unidentified	Nectriaceae	9	Pathotroph-Saprotroph-Symbiotroph	Animal Pathogen-Endophyte-Fungal Parasite-Lichen Parasite-Plant Pathogen-Wood Saprotroph	Microfungus	NULL	Possible	Fusarium species are amongst the economically significant plant pathogens (Cannon & Kirk 2007)	b'Cannon PF, Kirk PM. 2007. Fungal Families of the World. CAB International, Cambridge (ISBN: 978-0851998275); Hirooka Y, et al. 2012. Studies in Mycology 711-210 ((https://doi.org/10.3114/sim0001)); Tedersoo L, et al. 2014. Science 346:e1256688 ((https://doi.org/10.1126/science.1256688)); The American Phytopathological Society Common Names of Plant Diseases ((http://www.apsnet.org/publications/c…
OTU_146	0	0	0	4.79e-05	0	0	0	0	0	0	0	0	0	0	0	0	0	0	0	0	0	0	0	0	k__Fungi;p__Ascomycota;c__Sordariomycetes;o__Hypocreales;f__Clavicipitaceae;g__Cordyceps	Clavicipitaceae	9	Pathotroph-Symbiotroph	Endophyte-Epiphyte-Fungal Parasite-Insect Parasite	Microfungus	NULL	Possible	Parasitic, endophytic or epiphytic on Insecta, other fungi or Gamineae (Cannon & Kirk 2007)	b'Cannon PF, Kirk PM. 2007. Fungal Families of the World. CAB International, Cambridge (ISBN: 978-0851998275)'
OTU_164	0	0	0	4.79e-05	0	0	0	0	0	0	0	0	0	0	0	0	0	0	0	0	0	0	0	0	k__Fungi;p__Ascomycota;c__Sordariomycetes;o__Hypocreales;f__Incertae_sedis;g__Gliomastix	Gliomastix	13	Saprotroph	Undefined Saprotroph	NULL	NULL	Probable	NULL	b'Tedersoo L, et al. 2014. Science 346:e1256688 ((https://doi.org/10.1126/science.1256688))'
OTU_187	0	0	0	4.79e-05	0	0	0	0	0	0	0	0	0	0	0	0	0	0	0	0	0	0	0	0	k__Fungi;p__Ascomycota;c__Sordariomycetes;o__Microascales;f__Microascaceae;g__Microascus	Microascus	13	Pathotroph-Saprotroph-Symbiotroph	Animal Pathogen-Endophyte-Plant Pathogen-Dung Saprotroph-Undefined Saprotroph	Microfungus	NULL	Possible	NULL	b'James TY, et al. 2006. Nature 443:818-822 ((https://doi.org/10.1038/nature05110)); Costa IPMW, et al. 2012. Mycotaxon 119:e26 (as Endophyte) ((http://mycotaxon.com/resources/checklists/costa_v119_checklist.pdf)); Bills GF, et al. 2013. Current Opinion in Microbiology 16:549-565 ((https://doi.org/10.1016/j.mib.2013.08.001)); Irinyi L, et al. 2015. Medical Mycology 53:313-337 ((https://doi.org/10…
OTU_211	0	0	0	4.79e-05	0	0	0	0	0	0	0	0	0	0	0	0	0	0	0	0	0	0	0	0	k__Fungi;p__Basidiomycota;c__Agaricomycetes;o__Agaricales;f__Agaricaceae;g__unidentified	Agaricaceae	9	Saprotroph	Undefined Saprotroph	Agaricoid-Gasteroid-Secotioid	NULL	Probable	Primarily saprobes in grassland and woodland situations (Cannon & Kirk 2007)	b'Cannon PF, Kirk PM. 2007. Fungal Families of the World. CAB International, Cambridge (ISBN: 978-0851998275)'
OTU_225	0	0	0	4.79e-05	0	0	0	0	0	0	0	0	0	0	0	0	0	0	0	0	0	0	0	0	k__Fungi;p__Basidiomycota;c__Agaricomycetes;o__Agaricales;f__Marasmiaceae;g__Marasmiellus	Marasmiellus	13	Saprotroph	Undefined Saprotroph	Agaricoid	NULL	Probable	NULL	b'Tedersoo L, et al. 2014. Science 346:e1256688 ((https://doi.org/10.1126/science.1256688))'
OTU_226	0	0	0	4.79e-05	0	0	0	0	0	0	0	0	0	0	0	0	0	0	0	0	0	0	0	0	k__Fungi;p__Basidiomycota;c__Agaricomycetes;o__Agaricales;f__Mycenastraceae;g__Mycenastrum	Mycenastrum	13	Saprotroph	Soil Saprotroph	Gasteroid	NULL	Probable	Common name - puffball	b'Grgurinovic CA, Simpson JA. 2001. Fungal Diversity 8:97-127 ((http://www.fungaldiversity.org/fdp/sfdp/FD_8_97-127.pdf)); Tedersoo L, et al. 2014. Science 346:e1256688 ((https://doi.org/10.1126/science.1256688))'
OTU_302	0	0	0	4.79e-05	0	0	0	0	0	0	0	0	0	0	0	0	0	0	0	0	0	0	0	0	k__Fungi;p__Basidiomycota;c__Ustilaginomycetes;o__Ustilaginales;f__Cintractiaceae;g__Cintractia	Cintractia	13	Pathotroph	Plant Parasite-Plant Pathogen	Facultative Yeast-Microfungus	NULL	Probable	Smut fungus	b'Piepenbring M. 1995. Canadian Journal of Botany 73:1089-1096 ((https://doi.org/10.1139/b95-118)); Tedersoo L, et al. 2014. Science 346:e1256688 ((https://doi.org/10.1126/science.1256688))'
OTU_306	0	0	0	4.79e-05	0	0	0	0	0	0	0	0	0	0	0	0	0	0	0	0	0	0	0	0	k__Fungi;p__Chytridiomycota;c__Chytridiomycetes;o__Spizellomycetales;f__Spizellomycetaceae;g__Spizellomyces	Spizellomyces	13	Pathotroph-Saprotroph	Plant Pathogen-Undefined Parasite-Undefined Saprotroph	Microfungus	NULL	Probable	Pollen degrader; Common in the soil and also as parasites of a range of soil organisms and plants (Cannon & Kirk 2007)	b'Cannon PF, Kirk PM. 2007. Fungal Families of the World. CAB International, Cambridge (ISBN: 978-0851998275); Tedersoo L, et al. 2014. Science 346:e1256688 ((https://doi.org/10.1126/science.1256688))'
OTU_309	0	0	0	4.79e-05	0	0	0	0	0	0	0	0	0	0	0	0	0	0	0	0	0	0	0	0	k__Fungi;p__Glomeromycota;c__Glomeromycetes;o__Diversisporales;f__unidentified;g__unidentified	Diversisporales	7	Symbiotroph	Arbuscular Mycorrhizal	NULL	NULL	Highly Probable	NULL	b'Redecker D, et al. 2013. Mycorrhiza 23:515-531 ((https://doi.org/10.1007/s00572-013-0486-y))'
OTU_82	0	0	0	4.79e-05	0	0	0	0	0	0	0	0	0	0	0	0	0	0	0	0	0	0	0	0	k__Fungi;p__Ascomycota;c__Lecanoromycetes;o__Lecanorales;f__Lecanoraceae;g__Rhizoplaca	Rhizoplaca	13	Symbiotroph	Lichenized	Thallus	NULL	Highly Probable	NULL	b'Esslinger TL. 2014. North Dakota State University ((http://www.ndsu.edu/pubweb/~esslinge/chcklst/chcklst7.htm))'

## Sheet: VV
OTU ID	1A	1B	1C	2A	2B	2C	G1	G2	G3	G4	G5	G6	G7	G8	G9	V1	V2	V3	V5	V6	V7	V9	V10	V11	taxonomy	Taxon	Taxon Level	Trophic Mode	Guild	Growth Morphology	Trait	Confidence Ranking	Notes	Citation/Source
OTU_277	0	0	0	0	0	0	0	0	0	0	0	0	0	0	0	0.00931157	0.000271486	0	0.000405351	0.000765327	0	0.00114872	0.00319089	0.000193659	k__Fungi;p__Basidiomycota;c__Microbotryomycetes;o__Sporidiobolales;f__Incertae_sedis;g__Sporobolomyces	Sporobolomyces	13	Pathotroph-Saprotroph	Fungal Parasite-Litter Saprotroph	Yeast	NULL	Probable	NULL	b'Tedersoo L, et al. 2014. Science 346:e1256688 ((https://doi.org/10.1126/science.1256688)); Nagy LG, et al. 2014. Nature Communications 5:e4471 ((https://doi.org/10.1038/ncomms5471)); Purahong W, et al. 2016. Molecular Ecology 25:4059-4074 ((https://doi.org/10.1111/mec.13739))'
OTU_282	0	0	0	0	0	0	0	0	0	0	0	0	0	0	0	0	0.00168709	0	0	0	0	2.44e-05	0	0.0125602	k__Fungi;p__Basidiomycota;c__Tremellomycetes;o__Cystofilobasidiales;f__Cystofilobasidiaceae;g__Mrakia	Mrakia	13	Saprotroph	Soil Saprotroph-Undefined Saprotroph	Yeast	NULL	Probable	Isolated from water scums (Jones & Sloof 1966); isolated from Antarctic soil (Xin & Zhou 2007)	b'Jones EBG, Slooff WC. 1966. Antonie van Leeuwenhoek 32:223-228 ((https://doi.org/10.1007/BF02097464)); Xin M-X, Zhou P-J. 2007. Journal of Zhejiang University SCIENCE B. 8:260-265 ((https://doi.org/10.1631/jzus.2007.B0260))'
OTU_24	0	0	0	0	0	0	0	0	0	0	0	0	0	0	0	0	0	0	0	0	0	0	0.00681975	0	k__Fungi;p__Ascomycota;c__Dothideomycetes;o__Incertae_sedis;f__Micropeltidaceae;g__Stomiopeltis	Stomiopeltis	13	Saprotroph	Undefined Saprotroph	NULL	NULL	Probable	NULL	b'Tedersoo L, et al. 2014. Science 346:e1256688 ((https://doi.org/10.1126/science.1256688))'
OTU_14	0	0	0	0	0	0	0	0	0	0	0	0	0	0	0	0.000406932	5.82e-05	0.000687758	0.000810701	0.00302103	0.000211707	0	6.26e-05	9.68e-05	k__Fungi;p__Ascomycota;c__Dothideomycetes;o__Capnodiales;f__Mycosphaerellaceae;g__Septoria	Septoria	13	Pathotroph	Plant Pathogen	Microfungus	NULL	Probable	NULL	b'Tedersoo L, et al. 2014. Science 346:e1256688 ((https://doi.org/10.1126/science.1256688))'
OTU_13	0	0	0	0	0	0	0	0	0	0	0	0	0	0	0	0	0.00147378	0	0.0016214	0	0	0	0	0	k__Fungi;p__Ascomycota;c__Dothideomycetes;o__Capnodiales;f__Mycosphaerellaceae;g__Ramichloridium	Mycosphaerellaceae	9	Pathotroph-Saprotroph	Plant Pathogen-Undefined Saprotroph	Microfungus	NULL	Probable	Biotrophic, necrotrophic or saprobic on various plant tissues (Cannon & Kirk 2007)	b'Cannon PF, Kirk PM. 2007. Fungal Families of the World. CAB International, Cambridge (ISBN: 978-0851998275)'
OTU_135	0	0	0	0	0	0	0	0	0	0	0	0	0	0	0	0.000502681	1.94e-05	0	0.000405351	0	0.00111146	0.000611023	0	0	k__Fungi;p__Ascomycota;c__Saccharomycetes;o__Saccharomycetales;f__Saccharomycetaceae;g__Debaryomyces	Debaryomyces	13	Saprotroph	Undefined Saprotroph	Yeast	NULL	Highly Probable	NULL	b'Kurtzman CP, et al. (eds.) 2011. The Yeasts, a Taxonomic Study. Fifth Edition. Vols 1-3. Elsevier, San Diego (ISBN: 9780444521491)'
OTU_150	0	0	0	0	0	0	0	0	0	0	0	0	0	0	0	0	0	0	0	0	0	0.00239521	0	8.3e-05	k__Fungi;p__Ascomycota;c__Sordariomycetes;o__Hypocreales;f__Clavicipitaceae;g__unidentified	Clavicipitaceae	9	Pathotroph-Symbiotroph	Endophyte-Epiphyte-Fungal Parasite-Insect Parasite	Microfungus	NULL	Possible	Parasitic, endophytic or epiphytic on Insecta, other fungi or Gamineae (Cannon & Kirk 2007)	b'Cannon PF, Kirk PM. 2007. Fungal Families of the World. CAB International, Cambridge (ISBN: 978-0851998275)'
OTU_133	0	0	0	0	0	0	0	0	0	0	0	0	0	0	0	0	0.00104716	0	0	0	0	0	0	0	k__Fungi;p__Ascomycota;c__Saccharomycetes;o__Saccharomycetales;f__Metschnikowiaceae;g__Clavispora	Clavispora	13	Pathotroph	Animal Pathogen	NULL	NULL	Probable	NULL	b'Laszlo I, Meyer W. 2015. Microbiology Australia 36:45-48 ((https://doi.org/10.1071/MA15017)); Laszlo I, et al. 2015. Medical Mycology 53:313-337 ((https://doi.org/10.1093/mmy/myv008))'
OTU_291	0	0	0	0	0	0	0	0	0	0	0	0	0	0	0	0.0010293	0	0	0	0	0	0	0	0	k__Fungi;p__Basidiomycota;c__Tremellomycetes;o__Tremellales;f__Sirobasidiaceae;g__Fibulobasidium	Fibulobasidium	13	Saprotroph	Undefined Saprotroph	Facultative Yeast	NULL	Highly Probable	NULL	b'Kurtzman CP, et al. (eds.) 2011. The Yeasts, a Taxonomic Study. Fifth Edition. Vols 1-3. Elsevier, San Diego (ISBN: 9780444521491)'
OTU_189	0	0	0	0	0	0	0	0	0	0	0	0	0	0	0	0	0	0	0	0	0	4.89e-05	0	0.00094063	k__Fungi;p__Ascomycota;c__Sordariomycetes;o__Ophiostomatales;f__Ophiostomataceae;g__Ophiostoma	Ophiostoma	13	Pathotroph	Plant Pathogen	Microfungus	Blue-Staining	Probable	At least most species are transmitted via insect vectors, with mycelial colonies developing in bark-boring beetle galleries and spreading through the vascular system; they are highly specific to their beetle vectors. In some cases spores and mycelium are transmitted in specialized organs, termed mycangia (Cannon & Kirk 2007)	b'Cannon PF, Kirk PM. 2007. Fungal Families of the World. CAB International, Cambridge (ISBN: 978-0851998275); Tedersoo L, et al. 2014. Science 346:e1256688 ((https://doi.org/10.1126/science.1256688))'
OTU_223	0	0	0	0	0	0	0	0	0	0	0	0	0	0	0	0	0	0	0.000810701	0	5.29e-05	0	0	0	k__Fungi;p__Basidiomycota;c__Agaricomycetes;o__Agaricales;f__Marasmiaceae;g__Crinipellis	Crinipellis	13	Saprotroph	Leaf Saprotroph	NULL	NULL	Possible	NULL	b'Tedersoo L, et al. 2014. Science 346:e1256688 ((https://doi.org/10.1126/science.1256688))'
OTU_251	0	0	0	0	0	0	0	0	0	0	0	0	0	0	0	0.000382995	0	0	0.000405351	0	0	0	0	6.92e-05	k__Fungi;p__Basidiomycota;c__Agaricomycetes;o__Polyporales;f__Polyporaceae;g__Polyporus	Polyporus	13	Saprotroph	Wood Saprotroph	Polyporoid	White Rot	Highly Probable	NULL	b'Gilbertson RL, Ryvarden L. 1987-1987. North American Polypores. Fungiflora, Oslo (ISBN: 978-0945345060)'
OTU_123	0	0	0	0	0	0	0	0	0	0	0	0	0	0	0	4.79e-05	0	0	0	0	0.000529269	0	0	0	k__Fungi;p__Ascomycota;c__Orbiliomycetes;o__Orbiliales;f__Orbiliaceae;g__Arthrobotrys	Arthrobotrys	13	Saprotroph	Dung Saprotroph-Nematophagous	Microfungus	Nematode-trapping fungus (Yang et al. 2020)	Probable	NULL	b'Seifert KA, Kendrick WB, Murase G. 1983. A Key to Hyphomycetes on Dung. University of Waterloo Press, Waterloo; Tedersoo L, et al. 2014. Science 346:e1256688 ((https://doi.org/10.1126/science.1256688)); Yang C-T, et al. 2020. Proceedings of the National Academy of Sciences 117:6762-6770 ((https://doi.org/10.1073/pnas.1919726117))'
OTU_257	0	0	0	0	0	0	0	0	0	0	0	0	0	0	0	0	0	0	0	0	0	0.000562141	0	0	k__Fungi;p__Basidiomycota;c__Agaricomycetes;o__Russulales;f__Albatrellaceae;g__unidentified	Albatrellaceae	9	Saprotroph-Symbiotroph	Ectomycorrhizal-Undefined Saprotroph	Agaricoid-Polyporoid	NULL	Probable	Most species are associated with conifers and considered to be ectomycorrhizal, but some may be saprobic and gain nutrition from rotten burried wood. The ectomycorrhizal association might not be stable (Cannon & Kirk 2007)	b'Cannon PF, Kirk PM. 2007. Fungal Families of the World. CAB International, Cambridge (ISBN: 978-0851998275)'
OTU_31	0	0	0	0	0	0	0	0	0	0	0	0	0	0	0	2.39e-05	0.000290878	0	0	0.000161121	0	0	0	0	k__Fungi;p__Ascomycota;c__Dothideomycetes;o__Pleosporales;f__Leptosphaeriaceae;g__Peyronellaea	Leptosphaeriaceae	9	Pathotroph-Saprotroph	Plant Pathogen-Wood Saprotroph	Microfungus	NULL	Probable	Saprobic or weakly necrotrophic on stems or leaves (Cannon & Kirk 2007)	b'Cannon PF, Kirk PM. 2007. Fungal Families of the World. CAB International, Cambridge (ISBN: 978-0851998275)'
OTU_252	0	0	0	0	0	0	0	0	0	0	0	0	0	0	0	0.000430869	0	0	0	0	0	0	0	0	k__Fungi;p__Basidiomycota;c__Agaricomycetes;o__Polyporales;f__Polyporaceae;g__Trametes	Trametes	13	Saprotroph	Wood Saprotroph	Polyporoid	White Rot	Highly Probable	NULL	b'Gilbertson RL, Ryvarden L. 1987-1987. North American Polypores. Fungiflora, Oslo (ISBN: 978-0945345060)'
OTU_249	0	0	0	0	0	0	0	0	0	0	0	0	0	0	0	0.000406932	0	0	0	0	0	0	0	0	k__Fungi;p__Basidiomycota;c__Agaricomycetes;o__Polyporales;f__Hapalopilaceae;g__Bjerkandera	Bjerkandera	13	Saprotroph	Wood Saprotroph	Polyporoid	White Rot	Highly Probable	NULL	b'Gilbertson RL, Ryvarden L. 1987-1987. North American Polypores. Fungiflora, Oslo (ISBN: 978-0945345060)'
OTU_151	0	0	0	0	0	0	0	0	0	0	0	0	0	0	0	0	0	0	0	0	0	0.000342173	0	0	k__Fungi;p__Ascomycota;c__Sordariomycetes;o__Hypocreales;f__Cordycipitaceae;g__Ascopolyporus	Ascopolyporus	13	Pathotroph	Animal Pathogen	NULL	NULL	Probable	NULL	b'Tedersoo L, et al. 2014. Science 346:e1256688 ((https://doi.org/10.1126/science.1256688))'
OTU_108	0	0	0	0	0	0	0	0	0	0	0	0	0	0	0	0.000191498	9.7e-05	0	0	0	0	0	0	0	k__Fungi;p__Ascomycota;c__Leotiomycetes;o__Helotiales;f__Incertae_sedis;g__Cadophora	Cadophora	13	Symbiotroph	Endophyte	Microfungus	NULL	Highly Probable	Dark Septate Endophyte, known from plant roots.	b'Tedersoo L, et al. 2010. Mycorrhiza 20:217-263 ((https://doi.org/10.1007/s00572-009-0274-x)); Newsham KK. 2011. New Phytologist 190:783-793 ((https://doi.org/10.1111/j.1469-8137.2010.03611.x)) (as DSE)'
OTU_308	0	0	0	0	0	0	0	0	0	0	0	0	0	0	0	7.18e-05	0.000213311	0	0	0	0	0	0	0	k__Fungi;p__Glomeromycota;c__Glomeromycetes;o__Diversisporales;f__Gigasporaceae;g__Scutellospora	Scutellospora	13	Symbiotroph	Arbuscular Mycorrhizal	NULL	NULL	Highly Probable	NULL	b'Redecker D, et al. 2013. Mycorrhiza 23:515-531 ((https://doi.org/10.1007/s00572-013-0486-y))'
OTU_285	0	0	0	0	0	0	0	0	0	0	0	0	0	0	0	7.18e-05	0	0	0	0	0	0.000146645	6.26e-05	0	k__Fungi;p__Basidiomycota;c__Tremellomycetes;o__Filobasidiales;f__Filobasidiaceae;g__Filobasidium	Filobasidium	13	Saprotroph	Undefined Saprotroph	Facultative Yeast	NULL	Highly Probable	NULL	b'Kurtzman CP, et al. (eds.) 2011. The Yeasts, a Taxonomic Study. Fifth Edition. Vols 1-3. Elsevier, San Diego (ISBN: 9780444521491)'
OTU_112	0	0	0	0	0	0	0	0	0	0	0	0	0	0	0	0	0.000271486	0	0	0	0	0	0	0	k__Fungi;p__Ascomycota;c__Leotiomycetes;o__Helotiales;f__Incertae_sedis;g__Spirosphaera	Spirosphaera	13	Saprotroph	Undefined Saprotroph	NULL	NULL	Probable	NULL	b'Tedersoo L, et al. 2014. Science 346:e1256688 ((https://doi.org/10.1126/science.1256688))'
OTU_267	0	0	0	0	0	0	0	0	0	0	0	0	0	0	0	0	3.88e-05	0	0	0	0	0	0	0.000207492	k__Fungi;p__Basidiomycota;c__Agaricostilbomycetes;o__Agaricostilbales;f__Chionosphaeraceae;g__Kurtzmanomyces	Chionosphaeraceae	9	Pathotroph-Saprotroph	Fungal Parasite-Undefined Saprotroph	Microfungus	NULL	Possible	Species appear to be mycoparasitic, associated with fungi of bark beetle galleries, wood-inhabiting Xylariaceae or lichens. Others are found erumpent from bark or decaying wood and may be sabrobic (Cannon & Kirk 2007)	b'Cannon PF, Kirk PM. 2007. Fungal Families of the World. CAB International, Cambridge (ISBN: 978-0851998275)'
OTU_204	0	0	0	0	0	0	0	0	0	0	0	0	0	0	0	0.000239372	0	0	0	0	0	0	0	0	k__Fungi;p__Ascomycota;c__Sordariomycetes;o__Xylariales;f__Hyponectriaceae;g__Monographella	Monographella	13	Pathotroph	Plant Pathogen	NULL	NULL	Probable	NULL	b'Tedersoo L, et al. 2014. Science 346:e1256688 ((https://doi.org/10.1126/science.1256688))'
OTU_232	0	0	0	0	0	0	0	0	0	0	0	0	0	0	0	0	0	0	0	0.000201402	0	0	0	0	k__Fungi;p__Basidiomycota;c__Agaricomycetes;o__Agaricales;f__Schizophyllaceae;g__Schizophyllum	Schizophyllum	13	Saprotroph	Wood Saprotroph	NULL	White Rot	Highly Probable	NULL	b'Ahmada SS, Miles PG. 1970. Genetical Research 15:19-28 ((https://doi.org/10.1017/S0016672300001336))'
OTU_288	0	0	0	0	0	0	0	0	0	0	0	0	0	0	0	0	0.000174527	0	0	0	0	0	0	0	k__Fungi;p__Basidiomycota;c__Tremellomycetes;o__Tremellales;f__Cuniculitremaceae;g__Kockovaella	Kockovaella	13	Symbiotroph	Epiphyte	Yeast	NULL	Probable	Foliar, isolated from a plant sample collected in a tropical rain forest in Thailand.	b'Fungsin B, et al. 2002. International Journal of Systematic and Evolutionary Microbiology 52:281-284 ((https://doi.org/10.1099/00207713-52-1-281))'
OTU_261	0	0	0	0	0	0	0	0	0	0	0	0	0	0	0	0	0.000155135	0	0	0	0	0	0	0	k__Fungi;p__Basidiomycota;c__Agaricomycetes;o__Thelephorales;f__Bankeraceae;g__Phellodon	Phellodon	13	Symbiotroph	Ectomycorrhizal	Hydnoid	NULL	Highly Probable	NULL	b'Rinaldi AC, et al. 2008. Fungal Diversity 33:1-45 ((http://www.fungaldiversity.org/fdp/sfdp/33-1.pdf)); Tedersoo L, et al. 2010. Mycorrhiza 20:217-263 ((https://doi.org/10.1007/s00572-009-0274-x)); http://mycorrhizas.info/ecmf.html ((http://mycorrhizas.info/ecmf.html))'
OTU_293	0	0	0	0	0	0	0	0	0	0	0	0	0	0	0	0	0	0	0	0	0	0	0	0.000152161	k__Fungi;p__Basidiomycota;c__Tremellomycetes;o__Tremellales;f__Tetragoniomycetaceae;g__Tetragoniomyces	Tetragoniomyces	13	Pathotroph	Fungal Parasite	Facultative Yeast	NULL	Probable	NULL	b'Tedersoo L, et al. 2014. Science 346:e1256688 ((https://doi.org/10.1126/science.1256688))'
OTU_219	0	0	0	0	0	0	0	0	0	0	0	0	0	0	0	2.39e-05	0	0	0	0	0	0	0	0.000110662	k__Fungi;p__Basidiomycota;c__Agaricomycetes;o__Agaricales;f__Entolomataceae;g__Entoloma	Entoloma	13	Pathotroph-Saprotroph-Symbiotroph	Ectomycorrhizal-Fungal Parasite-Soil Saprotroph-Undefined Saprotroph	Agaricoid	NULL	Possible	NULL	b'Rinaldi AC, et al. 2008. Fungal Diversity 33:1-45 ((http://www.fungaldiversity.org/fdp/sfdp/33-1.pdf)) (as ECM/not ECM); Tedersoo L, et al. 2010. Mycorrhiza 20:217-263 ((https://doi.org/10.1007/s00572-009-0274-x; sensu stricto)); http://mycorrhizas.info/ecmf.html ((http://mycorrhizas.info/ecmf.html)) ((as ECM/not ECM))'
OTU_45	0	0	0	0	0	0	0	0	0	0	0	0	0	0	0	0	0	0	0	0	0	0	0.000125133	0	k__Fungi;p__Ascomycota;c__Dothideomycetes;o__Pleosporales;f__Pleosporaceae;g__Ulocladium	Ulocladium	13	Pathotroph	Plant Pathogen	NULL	NULL	Probable	NULL	b'Tedersoo L, et al. 2014. Science 346:e1256688 ((https://doi.org/10.1126/science.1256688))'
OTU_111	0	0	0	0	0	0	0	0	0	0	0	0	0	0	0	0	0.000116351	0	0	0	0	0	0	0	k__Fungi;p__Ascomycota;c__Leotiomycetes;o__Helotiales;f__Incertae_sedis;g__Scytalidium	Scytalidium	13	Saprotroph	Wood Saprotroph	NULL	Soft Rot	Probable	NULL	b'Nilsson T. 1973. Studia Forestalia Suecica 104:1-40 ((https://pub.epsilon.slu.se/5711/)); Costa IPMW, et al. 2012. Mycotaxon 119:e26 ((http://mycotaxon.com/resources/checklists/costa_v119_checklist.pdf)); Tedersoo L, et al. 2014. Science 346:e1256688 ((https://doi.org/10.1126/science.1256688)); The American Phytopathological Society Common Names of Plant Diseases ((http://www.apsnet.org/publica…
OTU_254	0	0	0	0	0	0	0	0	0	0	0	0	0	0	0	9.57e-05	0	0	0	0	0	0	0	0	k__Fungi;p__Basidiomycota;c__Agaricomycetes;o__Polyporales;f__Sistotremataceae;g__Trechispora	Trechispora	13	Saprotroph	Wood Saprotroph	Corticioid	White Rot	Highly Probable	NULL	b'Gilbertson RL, Ryvarden L. 1987-1987. North American Polypores. Fungiflora, Oslo (ISBN: 978-0945345060); Rinaldi AC, et al. 2008. Fungal Diversity 33:1-45 ((http://www.fungaldiversity.org/fdp/sfdp/33-1.pdf)) (as Uncertain); Tedersoo L, et al. 2010. Mycorrhiza 20:217-263 ((https://doi.org/10.1007/s00572-009-0274-x)) (as not ECM).'
OTU_259	0	0	0	0	0	0	0	0	0	0	0	0	0	0	0	9.57e-05	0	0	0	0	0	0	0	0	k__Fungi;p__Basidiomycota;c__Agaricomycetes;o__Sebacinales;f__Sebacinaceae;g__unidentified	Sebacinaceae	9	Symbiotroph	Ectomycorrhizal	Coralloid	NULL	Probable	Terrestrial forming mycorrhizas with a wide range of plants including orchids, Ericaceae and liverworts as well as ectomycorrhizas with conifers and angiosperm trees (Cannon & Kirk 2007)	b'Cannon PF, Kirk PM. 2007. Fungal Families of the World. CAB International, Cambridge (ISBN: 978-0851998275)'
OTU_162	0	0	0	0	0	0	0	0	0	0	0	0	0	0	0	0	0	0	0	8.06e-05	0	0	0	0	k__Fungi;p__Ascomycota;c__Sordariomycetes;o__Hypocreales;f__Incertae_sedis;g__Cephalosporium	Cephalosporium	13	Pathotroph-Saprotroph	Plant Pathogen-Wood Saprotroph	NULL	Soft Rot	Probable	NULL	b'Duncan CG, Eslyn WE. 1966. Mycologia 58642-664; Seehann G, et al. 1975. List of Fungi in Soft-Rot Tissue Tests. Institute fur Holzbiologie und Holzschutz, Bundesforschungsanstalt fur Forst - und Holzwirtshaft, Hamburg - Lohbrugge, Germany; Tedersoo L, et al. 2014. Science 346:e1256688 ((https://doi.org/10.1126/science.1256688))'
OTU_121	0	0	0	0	0	0	0	0	0	0	0	0	0	0	0	0	7.76e-05	0	0	0	0	0	0	0	k__Fungi;p__Ascomycota;c__Leotiomycetes;o__Rhytismatales;f__Rhytismataceae;g__unidentified	Rhytismataceae	9	Pathotroph-Saprotroph-Symbiotroph	Endophyte-Leaf Saprotroph-Plant Pathogen	Microfungus	NULL	Probable	Biotrophic, necrotrophic or saprobic on leaves and bark, often initially as endophytes, causing tar spots, premature leaf fall and occasionally witches broom symptoms (Cannon & Kirk 2007)	b'Cannon PF, Kirk PM. 2007. Fungal Families of the World. CAB International, Cambridge (ISBN: 978-0851998275)'
OTU_230	0	0	0	0	0	0	0	0	0	0	0	0	0	0	0	2.39e-05	0	0	0	0	0	0	0	4.15e-05	k__Fungi;p__Basidiomycota;c__Agaricomycetes;o__Agaricales;f__Schizophyllaceae;g__Henningsomyces	Agaricales	7	Pathotroph-Saprotroph-Symbiotroph	Bryophyte Parasite-Dung Saprotroph-Ectomycorrhizal-Fungal Parasite-Leaf Saprotroph-Plant Parasite-Undefined Saprotroph-Wood Saprotroph	Agaricoid-Gasteroid-Microfungus-Secotioid-Yeast	NULL	Possible	Mushrooms and toadstools, Gill fungi, Agarics... lignicolous, sometimes muscicolous or fungicolous, saprobic, mycorrhizal, rarely parasitic on plants or fungi (Kirk et al. 2008)	b'Kirk PM et al. 2008. Dictionary of the Fungi. Tenth Edition. CAB International, Wallingford (ISBN: 978-0851998268)'
OTU_107	0	0	0	0	0	0	0	0	0	0	0	0	0	0	0	0	5.82e-05	0	0	0	0	0	0	0	k__Fungi;p__Ascomycota;c__Leotiomycetes;o__Helotiales;f__Hyaloscyphaceae;g__Arachnopeziza	Arachnopeziza	13	Saprotroph	Undefined Saprotroph	Microfungus	NULL	Probable	NULL	b'Tedersoo L, et al. 2014. Science 346:e1256688 ((https://doi.org/10.1126/science.1256688))'
OTU_240	0	0	0	0	0	0	0	0	0	0	0	0	0	0	0	0	0	0	0	0	0	0	0	5.53e-05	k__Fungi;p__Basidiomycota;c__Agaricomycetes;o__Boletales;f__Paxillaceae;g__Alpova	Alpova	13	Symbiotroph	Ectomycorrhizal	Gasteroid	Hypogeous	Highly Probable	Common name - false truffle	b'Rinaldi AC, et al. 2008. Fungal Diversity 33:1-45 ((http://www.fungaldiversity.org/fdp/sfdp/33-1.pdf)); Tedersoo L, et al. 2010. Mycorrhiza 20:217-263 ((https://doi.org/10.1007/s00572-009-0274-x)); http://mycorrhizas.info/ecmf.html ((http://mycorrhizas.info/ecmf.html))'
OTU_85	0	0	0	0	0	0	0	0	0	0	0	0	0	0	0	0	0	0	0	0	0	0	0	5.53e-05	k__Fungi;p__Ascomycota;c__Lecanoromycetes;o__Lecanorales;f__Ramalinaceae;g__Ramalina	Ramalina	13	Symbiotroph	Lichenized	Thallus	NULL	Highly Probable	NULL	b'Esslinger TL. 2014. North Dakota State University ((http://www.ndsu.edu/pubweb/~esslinge/chcklst/chcklst7.htm))'
OTU_125	0	0	0	0	0	0	0	0	0	0	0	0	0	0	0	0	0	0	0	0	0	4.89e-05	0	0	k__Fungi;p__Ascomycota;c__Pezizomycetes;o__Pezizales;f__Pezizaceae;g__Peziza	Peziza	13	Saprotroph-Symbiotroph	Dung Saprotroph-Ectomycorrhizal-Litter Saprotroph-Undefined Saprotroph	Pezizoid	NULL	Possible	Saprobic or ectomycorrhizal, on or in soil, leafmould etc., some species associated with dung or fire sites (Cannon & Kirk 2007)	b'Cannon PF, Kirk PM. 2007. Fungal Families of the World. CAB International, Cambridge (ISBN: 978-0851998275); Rinaldi AC, et al. 2008. Fungal Diversity 33:1-45 ((http://www.fungaldiversity.org/fdp/sfdp/33-1.pdf)); Tedersoo L, et al. 2010. Mycorrhiza 20:217-263 ((https://doi.org/10.1007/s00572-009-0274-x)) (pro parte)'
OTU_9	0	0	0	0	0	0	0	0	0	0	0	0	0	0	0	0	0	0	0	0	0	4.89e-05	0	0	k__Fungi;p__Ascomycota;c__Dothideomycetes;o__Capnodiales;f__Mycosphaerellaceae;g__Davidiella	Davidiella	13	Saprotroph	Undefined Saprotroph	Microfungus	NULL	Probable	NULL	b'Tedersoo L, et al. 2014. Science 346:e1256688 ((https://doi.org/10.1126/science.1256688))'
OTU_128	0	0	0	0	0	0	0	0	0	0	0	0	0	0	0	4.79e-05	0	0	0	0	0	0	0	0	k__Fungi;p__Ascomycota;c__Pezizomycetes;o__Pezizales;f__Tuberaceae;g__Tuber	Tuberaceae	9	Symbiotroph	Ectomycorrhizal	Gasteroid	Hypogeous	Probable	Common name - true truffle; Mycorrhizal with broadleaved trees, growing in the surface layer of soil and closely associated with roots. Highly specific pheromone-like chemicals are produced that play a role in dispersal by attracting mammals that uproot fruit bodies and ditribute spores (Cannon & Kirk 2007)	b'Cannon PF, Kirk PM. 2007. Fungal Families of the World. CAB International, Cambridge (ISBN: 978-0851998275)'
OTU_273	0	0	0	0	0	0	0	0	0	0	0	0	0	0	0	4.79e-05	0	0	0	0	0	0	0	0	k__Fungi;p__Basidiomycota;c__Microbotryomycetes;o__Leucosporidiales;f__Leucosporidiaceae;g__Leucosporidiella	Leucosporidiella	13	Saprotroph	Soil Saprotroph-Undefined Saprotroph	Yeast	NULL	Probable	A yeast from fruit (Barnett & Buhagiar 1971; Syn. Candida-Leucosporidium-Rhodotorula-Torulopsis-Vanrijia spp.);Isolated from permafrost soil (Golubev 1998; Syn. Leucosporidium/Rhodotorula spp.)	b'Barnett JA, Buhagiar RWM. 1971. Journal of General Microbiology 67:233-238 ((https://doi.org/10.1099/00221287-67-2-233)); Golubev WI. 1998. Mikologiya i Fitopatologiya 32:8-13 ((https://www.binran.ru/files/journals/MiF/MiF_1998_32_3.pdf))'
OTU_213	0	0	0	0	0	0	0	0	0	0	0	0	0	0	0	0	0	0	0	0	0	0	0	4.15e-05	k__Fungi;p__Basidiomycota;c__Agaricomycetes;o__Agaricales;f__Clavariaceae;g__unidentified	Clavariaceae	9	Saprotroph-Symbiotroph	Lichenized-Undefined Saprotroph	Clavarioid	NULL	Probable	Most species are presumed saprobic on the ground or rotten wood, but many Multiclavula species are lichenized with green algae (Cannon & Kirk 2007)	b'Cannon PF, Kirk PM. 2007. Fungal Families of the World. CAB International, Cambridge (ISBN: 978-0851998275)'
OTU_196	0	0	0	0	0	0	0	0	0	0	0	0	0	0	0	2.39e-05	0	0	0	0	0	0	0	1.38e-05	k__Fungi;p__Ascomycota;c__Sordariomycetes;o__Sordariales;f__Lasiosphaeriaceae;g__unidentified	Lasiosphaeriaceae	9	Saprotroph	Undefined Saprotroph	Microfungus	NULL	Probable	Saprobes found dung, soil and rotting vegetation (Cannon & Kirk 2007)	b'Cannon PF, Kirk PM. 2007. Fungal Families of the World. CAB International, Cambridge (ISBN: 978-0851998275)'
OTU_235	0	0	0	0	0	0	0	0	0	0	0	0	0	0	0	0	0	0	0	0	0	0	0	2.77e-05	k__Fungi;p__Basidiomycota;c__Agaricomycetes;o__Agaricales;f__Tricholomataceae;g__Tricholoma	Tricholoma	13	Pathotroph-Symbiotroph	Ectomycorrhizal-Fungal Parasite	Agaricoid	NULL	Highly Probable	Tricholoma species are ectomycorrhizal, occurring in coniferous and broadleaved forests (Cannon & Kirk 2007); T. sclerotoideum is parasitic on Helvella spp.	b'Cannon PF, Kirk PM. 2007. Fungal Families of the World. CAB International, Cambridge (ISBN: 978-0851998275); Rinaldi AC, et al. 2008. Fungal Diversity 33:1-45 ((http://www.fungaldiversity.org/fdp/sfdp/33-1.pdf)); Tedersoo L, et al. 2010. Mycorrhiza 20:217-263 ((https://doi.org/10.1007/s00572-009-0274-x)); http://mycorrhizas.info/ecmf.html ((http://mycorrhizas.info/ecmf.html))'
OTU_298	0	0	0	0	0	0	0	0	0	0	0	0	0	0	0	0	0	0	0	0	0	0	0	2.77e-05	k__Fungi;p__Basidiomycota;c__Tremellomycetes;o__Tremellales;f__Trichosporonaceae;g__Trichosporon	Trichosporon	13	Pathotroph	Animal Pathogen	NULL	NULL	Probable	Likely opportunistic human pathogen (Irinyi et al. 2015)	b'Irinyi L, et al. 2015. Medical Mycology 53:313-337 ((https://doi.org/10.1093/mmy/myv008)); https://www.cdc.gov ((https://www.cdc.gov))'
OTU_98	0	0	0	0	0	0	0	0	0	0	0	0	0	0	0	0	0	0	0	0	0	0	0	2.77e-05	k__Fungi;p__Ascomycota;c__Leotiomycetes;o__Erysiphales;f__Erysiphaceae;g__Podosphaera	Podosphaera	13	Pathotroph	Plant Pathogen	Microfungus	NULL	Probable	NULL	b'Tedersoo L, et al. 2014. Science 346:e1256688 ((https://doi.org/10.1126/science.1256688))'

## Sheet: Shared_all
OTU ID	1A	1B	1C	2A	2B	2C	G1	G2	G3	G4	G5	G6	G7	G8	G9	V1	V2	V3	V5	V6	V7	V9	V10	V11	taxonomy	Taxon	Taxon Level	Trophic Mode	Guild	Growth Morphology	Trait	Confidence Ranking	Notes	Citation/Source
OTU_284	0	0	0	0.000239395	0.00230947	0.00196271	0	0	0	9.19e-05	0.0013369	0	0.00077574	0	0	0.0448344	0.0316669	0.211142	0.0178354	0.0293644	0.125172	0.07694	0.11775	0.0219111	k__Fungi;p__Basidiomycota;c__Tremellomycetes;o__Filobasidiales;f__Filobasidiaceae;g__Cryptococcus	Cryptococcus	13	Pathotroph-Saprotroph-Symbiotroph	Animal Pathogen-Endophyte-Epiphyte-Undefined Saprotroph	Dimorphic Yeast	NULL	Possible	NULL	b'Andrews JH, et al. 1983. Phytopathology 73:228-234 ((https://doi.org/10.1094/Phyto-73-228)); Kurtzman CP, et al. (eds.) 2011. The Yeasts, a Taxonomic Study. Fifth Edition. Vols 1-3. Elsevier, San Diego (ISBN: 9780444521491)'
OTU_161	0.245925	0.0968712	0.113577	0.158455	0.00795484	0.047105	4.76e-05	0	5.22e-05	0.0039815	0	0	7.05e-05	0	0	0	0	0	0	0	0	4.89e-05	0	0	k__Fungi;p__Ascomycota;c__Sordariomycetes;o__Hypocreales;f__Incertae_sedis;g__Acremonium	Acremonium	13	Pathotroph-Saprotroph-Symbiotroph	Animal Pathogen-Endophyte-Fungal Parasite-Plant Pathogen-Wood Saprotroph	Microfungus	Soft Rot	Possible	Endophyte detection method-culture (Hanada et al. 2010, Del Olmo-Ruiz & Arnold 2014); Likely opportunistic human pathogen (Irinyi et al. 2015)	b'Duncan CG, Eslyn WE. 1966. Mycologia 58:642-645 ((https://doi.org/10.2307/3757045)); Nilsson T. 1973. Studia Forestalia Suecica 104:1-40 ((https://pub.epsilon.slu.se/5711/)); Worrall JJ, et al. 1997. Mycologia 89:199-219 ((https://doi.org/10.2307/3761073)); Hanada RE, et al. 2010. Fungal Biology 114:901-910 ((https://doi.org/10.1016/j.funbio.2010.08.006)); Del Olmo-Ruiz M, Arnold AE. 2014. Myco…
OTU_66	0.00571919	0.00120337	0.00174064	0.00667912	0.000513215	0.00441609	0.00149954	0	0.000496161	0.0779455	0.144385	0.0100592	0.194288	0.0375	0.162132	0.000215435	0.000155135	0	0.000810701	0.000241682	5.29e-05	4.89e-05	0	0	k__Fungi;p__Ascomycota;c__Eurotiomycetes;o__Eurotiales;f__Trichocomaceae;g__Penicillium	Penicillium	13	Saprotroph	Dung Saprotroph-Undefined Saprotroph-Wood Saprotroph	Microfungus	Soft Rot	Highly Probable	NULL	b'Duncan CG, Eslyn WE. 1966. Mycologia 58642-664; Seehann G, et al. 1975. List of Fungi in Soft-Rot Tissue Tests. Institute fur Holzbiologie und Holzschutz, Bundesforschungsanstalt fur Forst - und Holzwirtshaft, Hamburg - Lohbrugge, Germany; Costa IPMW, et al. 2012. Mycotaxon 119:e26 ((http://mycotaxon.com/resources/checklists/costa_v119_checklist.pdf)); Bills GF, et al. 2013. Current Opinion in …
OTU_169	0.194166	0.0944645	0.0609225	0.221656	0.0148832	0.0341021	2.38e-05	0	0	0	0	0.000591716	0	0	0	0	0	0	0	4.03e-05	0	2.44e-05	0	0	k__Fungi;p__Ascomycota;c__Sordariomycetes;o__Hypocreales;f__Nectriaceae;g__Haematonectria	Haematonectria	13	Pathotroph	Plant Pathogen	NULL	NULL	Probable	NULL	b'Tedersoo L, et al. 2014. Science 346:e1256688 ((https://doi.org/10.1126/science.1256688))'
OTU_184	0.120675	0.192539	0.24369	0.0103179	0.00487555	0.0076055	7.14e-05	0.00458716	0	0	0	0	0	0	0	0	0	0.000687758	0	0	0	0	0	1.38e-05	k__Fungi;p__Ascomycota;c__Sordariomycetes;o__Lulworthiales;f__Lulworthiaceae;g__Lulwoana	Lulwoana	13	Saprotroph	Undefined Saprotroph	NULL	NULL	Probable	NULL	b'Tedersoo L, et al. 2014. Science 346:e1256688 ((https://doi.org/10.1126/science.1256688))'
OTU_29	0.00114384	0.00120337	0.00130548	0.304295	0.081088	0.152846	2.38e-05	0	0	0	0	0	0	0	0	0	1.94e-05	0	0	4.03e-05	5.29e-05	0	0.000187699	1.38e-05	k__Fungi;p__Ascomycota;c__Dothideomycetes;o__Pleosporales;f__Incertae_sedis;g__Phoma	Phoma	13	Pathotroph-Saprotroph-Symbiotroph	Endophyte-Dung Saprotroph-Lichen Parasite-Litter Saprotroph-Plant Pathogen-Soil Saprotroph-Wood Saprotroph	Microfungus	Soft Rot	Possible	NULL	b'Richardson MJ. 1972. Transactions of the British Mycological Society 58:37-48 ((https://doi.org/10.1016/S0007-1536(72)80069-X)); Seehann G, et al. 1975. List of Fungi in Soft-Rot Tissue Tests. Institute fur Holzbiologie und Holzschutz, Bundesforschungsanstalt fur Forst - und Holzwirtshaft, Hamburg - Lohbrugge, Germany; de Gruyter J, et al. 2010. Mycologia 102:1066-1081 ((https://doi.org/10.3852…
OTU_276	0	0	0	0.000383032	0	0	0.00128532	0	0.00161905	6.13e-05	0	0	0	0	0	0.0436375	0.0466762	0.0701513	0.0510742	0.0657375	0.192495	0.00224856	0.0146406	0.0326592	k__Fungi;p__Basidiomycota;c__Microbotryomycetes;o__Sporidiobolales;f__Incertae_sedis;g__Rhodotorula	Rhodotorula	13	Pathotroph-Saprotroph	Animal Endosymbiont-Animal Pathogen-Endophyte-Plant Pathogen-Undefined Saprotroph	Yeast	NULL	Probable	Opportunistic human pathogen	b'https://www.cdc.gov ((https://www.cdc.gov))'
OTU_40	0.00114384	0.230445	0.010879	7.18e-05	0	0.000736016	0.000214219	0	0	0.00388962	0	0	0.000916784	0	0.00188686	0.00213041	0.00314148	0	0.00324281	0.0494643	0.000105854	0.00295735	0.0386661	0.000179826	k__Fungi;p__Ascomycota;c__Dothideomycetes;o__Pleosporales;f__Pleosporaceae;g__Epicoccum	Epicoccum	13	Pathotroph-Saprotroph-Symbiotroph	Endophyte-Fungal Parasite-Lichen Parasite-Plant Pathogen-Wood Saprotroph	Microfungus	NULL	Probable	NULL	b'Nilsson T. 1973. Studia Forestalia Suecica 104:1-40 ((https://pub.epsilon.slu.se/5711/)); Seehann G, et al. 1975. List of Fungi in Soft-Rot Tissue Tests. Institute fur Holzbiologie und Holzschutz, Bundesforschungsanstalt fur Forst - und Holzwirtshaft, Hamburg - Lohbrugge, Germany; Costa IPMW, et al. 2012. Mycotaxon 119:e26 ((http://mycotaxon.com/resources/checklists/costa_v119_checklist.pdf)); …
OTU_26	0	0	0	0.000287274	0.000256608	0	0.00537929	0.00458716	0.185434	0	0	0	0.000141044	0	0.00195547	0	0	0	0	0	0.000105854	0	0	0	k__Fungi;p__Ascomycota;c__Dothideomycetes;o__Incertae_sedis;f__Myxotrichaceae;g__unidentified	Myxotrichaceae	9	Saprotroph-Symbiotroph	Ectomycorrhizal-Undefined Saprotroph	Microfungus	NULL	Probable	Many species are cellulolytic, occurring on paper, straw etc. Others are mycorrhizal associated with roots of Ericaceae and Epacridaceae (Cannon & Kirk 2007)	b'Cannon PF, Kirk PM. 2007. Fungal Families of the World. CAB International, Cambridge (ISBN: 978-0851998275)'
OTU_214	0	0	0	0	0	0.00417076	0.00685502	0	0	0	0	0.0408284	0	0	0	0	0	0.0137552	0	4.03e-05	5.29e-05	0.0105096	0	0	k__Fungi;p__Basidiomycota;c__Agaricomycetes;o__Agaricales;f__Cortinariaceae;g__Cortinarius	Cortinarius	13	Symbiotroph	Ectomycorrhizal	Agaricoid	NULL	Highly Probable	NULL	b'Rinaldi AC, et al. 2008. Fungal Diversity 33:1-45 ((http://www.fungaldiversity.org/fdp/sfdp/33-1.pdf)); Tedersoo L, et al. 2010. Mycorrhiza 20:217-263 ((https://doi.org/10.1007/s00572-009-0274-x)); http://mycorrhizas.info/ecmf.html ((http://mycorrhizas.info/ecmf.html))'
OTU_236	0	0	0	0	0	0	0	0	2.61e-05	0.00407338	0.0026738	0.00118343	0.00169253	0.05625	0	0	0	0	0	0	0	0	0	0	k__Fungi;p__Basidiomycota;c__Agaricomycetes;o__Agaricales;f__Tricholomataceae;g__unidentified	Tricholomataceae	9	Pathotroph-Symbiotroph	Ectomycorrhizal-Fungal Parasite	Agaricoid	NULL	Probable	Tricholoma species are ectomycorrhizal, occurring in coniferous and broadleaved forests (Cannon & Kirk 2007); T. sclerotoideum is parasitic on Helvella spp.	b'Cannon PF, Kirk PM. 2007. Fungal Families of the World. CAB International, Cambridge (ISBN: 978-0851998275)'
OTU_131	0	0	0	4.79e-05	0	0	0.00128532	0	0	0	0	0	0	0	0	0.000382995	0	0	0.054317	0.000644486	0.000476342	0.000171086	0	0.000179826	k__Fungi;p__Ascomycota;c__Saccharomycetes;o__Saccharomycetales;f__Incertae_sedis;g__Candida	Candida	13	Pathotroph-Saprotroph-Symbiotroph	Animal Pathogen-Endophyte-Endosymbiont-Epiphyte-Soil Saprotroph-Undefined Saprotroph	Dimorphic Yeast	NULL	Probable	This asexual genus is polyphyletic and contain species that function very differently depend on what they are. Caution should be taken when interpreting guilds for Candida species.	b'Manolakaki D, et al. 2010. Virulence. 1: 367-375 ((https://doi.org/10.4161/viru.1.5.12796)); Mekbib SB, et al. 2011. Tropical Plant Pathology 36:233-240 ((https://doi.org/10.1590/S1982-56762011000400004))'
OTU_37	0	0.00120337	0.00304613	0.00481184	0.00205286	0.00294406	0	0	0	0.000245015	0	0	0.000141044	0	0	0.000143623	0.000193919	0	0.00202675	0	0.000529269	9.78e-05	0.0196459	1.38e-05	k__Fungi;p__Ascomycota;c__Dothideomycetes;o__Pleosporales;f__Pleosporaceae;g__Alternaria	Alternaria	13	Pathotroph-Saprotroph-Symbiotroph	Animal Pathogen-Endophyte-Plant Pathogen-Wood Saprotroph	Microfungus	Soft Rot	Possible	NULL	b'Duncan CG, Eslyn WE. 1966. Mycologia 58642-664; Seehann G, et al. 1975. List of Fungi in Soft-Rot Tissue Tests. Institute fur Holzbiologie und Holzschutz, Bundesforschungsanstalt fur Forst - und Holzwirtshaft, Hamburg - Lohbrugge, Germany; Tedersoo L, et al. 2014. Science 346:e1256688 ((https://doi.org/10.1126/science.1256688))'
OTU_159	0.00457535	0.00240674	0.0021758	4.79e-05	0	0	0	0	0	0.000153135	0	0	0.000141044	0	0.000480291	0	0	0	0.000405351	0	0	0.0247098	0	9.68e-05	k__Fungi;p__Ascomycota;c__Sordariomycetes;o__Hypocreales;f__Hypocreaceae;g__Trichoderma	Trichoderma	13	Pathotroph-Saprotroph-Symbiotroph	Animal Pathogen-Endophyte-Epiphyte-Fungal Parasite-Plant Pathogen-Wood Saprotroph	Microfungus	Soft Rot	Probable	Cause of soft-rot (Seehann et al. 1975); Likely opportunistic human pathogen (Irinyi et al. 2015); Endophyte detection method-culture (Busby et al. 2016)	b'Seehann G, et al. 1975. List of Fungi in Soft-Rot Tissue Tests. Institute fur Holzbiologie und Holzschutz, Bundesforschungsanstalt fur Forst - und Holzwirtshaft, Hamburg - Lohbrugge, Germany; Andrews JH, et al. 1983. Phytopathology 73228-234; Hanada RE, et al. 2010. Fungal Biology 114:901-910 ((https://doi.org/10.1016/j.funbio.2010.08.006)); Costa IPMW, et al. 2012. Mycotaxon 119:e26 ((http://m…
OTU_35	0	0.000601685	0	0	0	0	0	0	0	0.000153135	0	0	0	0	0	0.00402145	0.019644	0	0.000810701	0.00793523	0	0	0.000125133	0.000262823	k__Fungi;p__Ascomycota;c__Dothideomycetes;o__Pleosporales;f__Phaeosphaeriaceae;g__Ampelomyces	Ampelomyces	13	Saprotroph-Symbiotroph	Endophyte-Undefined Saprotroph	Microfungus	NULL	Probable	Endophyte detection method-culture (Dik et al. 1998)	b'Dik AJ, et al. 1998. European Journal of Plant Pathology 104:413-423 ((https://doi.org/10.1023/A:1008025416672)); Tedersoo L, et al. 2014. Science 346:e1256688 ((https://doi.org/10.1126/science.1256688))'
OTU_168	0.00314555	0.00180505	0.00174064	0.00682275	0.00436233	0.00196271	0.000642658	0	2.61e-05	0.00122508	0	0.00236686	0.00465444	0	0	0	0	0.000687758	0	0	0	0	0	5.53e-05	k__Fungi;p__Ascomycota;c__Sordariomycetes;o__Hypocreales;f__Nectriaceae;g__Fusarium	Fusarium	13	Pathotroph-Saprotroph-Symbiotroph	Animal Pathogen-Endophyte-Lichen Parasite-Plant Pathogen-Soil Saprotroph-Wood Saprotroph	Microfungus	NULL	Possible	Likely opportunistic human pathogen (Irinyi et al. 2015)	b'Duncan CG, Eslyn WE. 1966. Mycologia 58:642-664 ((https://doi.org/10.2307/3757045)); Seehann G, et al. 1975. List of Fungi in Soft-Rot Tissue Tests. Institute fur Holzbiologie und Holzschutz, Bundesforschungsanstalt fur Forst - und Holzwirtshaft, Hamburg - Lohbrugge, Germany; Costa IPMW, et al. 2012. Mycotaxon 119:e26 ((http://mycotaxon.com/resources/checklists/costa_v119_checklist.pdf)); Teder…
OTU_42	0	0.00361011	0	9.58e-05	0.000769823	0.000245339	0	0	0	0.000980062	0	0	7.05e-05	0	0	4.79e-05	0.000290878	0	0.000810701	0.000402804	0.000105854	0.0138336	0	4.15e-05	k__Fungi;p__Ascomycota;c__Dothideomycetes;o__Pleosporales;f__Pleosporaceae;g__Lewia	Lewia	13	Pathotroph	Plant Pathogen	NULL	NULL	Probable	NULL	b'Tedersoo L, et al. 2014. Science 346:e1256688 ((https://doi.org/10.1126/science.1256688))'
OTU_139	0.000285959	0	0	0	0	0	0.000428439	0	0	0	0.00935829	0	0.00232722	0	0	0	0	0.000687758	0	0.00664626	0	0	0	0.00136945	k__Fungi;p__Ascomycota;c__Sordariomycetes;o__Coniochaetales;f__Coniochaetaceae;g__Lecythophora	Lecythophora	13	Symbiotroph	Endophyte	NULL	NULL	Highly Probable	Dark Septate Endophyte, known from plant roots.	b'Taylor DL, et al. 2014. Ecological Monographs 84:3-20 ((https://esajournals.onlinelibrary.wiley.com/doi/10.1890/12-1693.1))'
OTU_22	0	0	0	0.000167576	0	0	0	0	0	0	0	0.000591716	0	0	0	0.000119686	0.00230763	0	0	0	5.29e-05	0.0017353	0.00669461	9.68e-05	k__Fungi;p__Ascomycota;c__Dothideomycetes;o__Dothideales;f__Dothioraceae;g__Aureobasidium	Aureobasidium	13	Pathotroph-Saprotroph-Symbiotroph	Animal Pathogen-Endophyte-Epiphyte-Plant Pathogen-Undefined Saprotroph	Facultative Yeast	NULL	Possible	NULL	b'Costa IPMW, et al. 2012. Mycotaxon 119:e26 ((http://mycotaxon.com/resources/checklists/costa_v119_checklist.pdf)); Tedersoo L, et al. 2014. Science 346:e1256688 ((https://doi.org/10.1126/science.1256688)); Wachowska U, G\xc5\x82owacka K. 2014. BioControl 59:635-645 ((https://doi.org/10.1007/s10526-014-9596-5)); Irinyia L, et al. 2016. Fungal Biology 120:125-136 ((https://doi.org/10.1016/j.funbi…
OTU_20	0	0	0	2.39e-05	0.000513215	0	0	0	0	0.00621727	0	0	0.000846262	0	0.000480291	0.000239372	0.000290878	0	0	0	0	0.00141757	0	0	k__Fungi;p__Ascomycota;c__Dothideomycetes;o__Capnodiales;f__Teratosphaeriaceae;g__Teratosphaeria	Teratosphaeriaceae	9	Pathotroph-Saprotroph	Animal Pathogen-Plant Pathogen-Undefined Saprotroph	NULL	NULL	Probable	Includes numerous saprobic, extremophilic, human opportunistic, and plant pathogenic fungi (Quaedvlieg et al. 2014)	b'Quaedvlieg W, et al. 2014. Persoonia 3:31-40 ((https://doi.org/10.3767/003158514X681981))'
OTU_222	0	0	0	0.000502729	0	0	0.000119011	0	0	0	0	0	0	0	0	0.00016756	0.000174527	0	0	8.06e-05	0	0	0	0.00650141	k__Fungi;p__Basidiomycota;c__Agaricomycetes;o__Agaricales;f__Lyophyllaceae;g__Termitomyces	Termitomyces	13	Saprotroph	Undefined Saprotroph	Agaricoid	NULL	Probable	NULL	b'Tedersoo L, et al. 2014. Science 346:e1256688 ((https://doi.org/10.1126/science.1256688))'
OTU_62	0	0	0	0.00308819	0.000256608	0	0	0	0	0.000490031	0	0	0.000352609	0	0	0	0	0	0	0	0	0.00136869	0	0	k__Fungi;p__Ascomycota;c__Eurotiomycetes;o__Eurotiales;f__Trichocomaceae;g__Eupenicillium	Eupenicillium	13	Saprotroph	Undefined Saprotroph	NULL	NULL	Probable	NULL	b'Tedersoo L, et al. 2014. Science 346:e1256688 ((https://doi.org/10.1126/science.1256688))'
OTU_129	0	0	0	0	0	0.00245339	0.000166615	0	0	0	0	0.00177515	0	0	0	0	0	0	0	0	0	0.000928755	0	0	k__Fungi;p__Ascomycota;c__Pezizomycetes;o__Pezizales;f__Tuberaceae;g__unidentified	Tuberaceae	9	Symbiotroph	Ectomycorrhizal	Gasteroid	Hypogeous	Probable	Common name - true truffle; Mycorrhizal with broadleaved trees, growing in the surface layer of soil and closely associated with roots. Highly specific pheromone-like chemicals are produced that play a role in dispersal by attracting mammals that uproot fruit bodies and ditribute spores (Cannon & Kirk 2007)	b'Cannon PF, Kirk PM. 2007. Fungal Families of the World. CAB International, Cambridge (ISBN: 978-0851998275)'
OTU_147	0	0	0	0	0.000256608	0	0.00102349	0	0	0	0	0.00236686	0	0	0	0	0	0	0	4.03e-05	5.29e-05	0.000562141	0	0	k__Fungi;p__Ascomycota;c__Sordariomycetes;o__Hypocreales;f__Clavicipitaceae;g__Metarhizium	Metarhizium	13	Pathotroph	Animal Pathogen	NULL	NULL	Probable	NULL	b'Tedersoo L, et al. 2014. Science 346:e1256688 ((https://doi.org/10.1126/science.1256688))'
OTU_152	0	0	0	0.00134061	0	0	0	0	0	0.000214389	0	0	0	0	0.000754743	0	0	0	0	0	0	0	0	2.77e-05	k__Fungi;p__Ascomycota;c__Sordariomycetes;o__Hypocreales;f__Cordycipitaceae;g__Lecanicillium	Lecanicillium	13	Pathotroph	Animal Pathogen	NULL	NULL	Probable	NULL	b'Tedersoo L, et al. 2014. Science 346:e1256688 ((https://doi.org/10.1126/science.1256688))'
OTU_44	0	0	0	0.000167576	0	0	0	0	0	6.13e-05	0	0	0	0	0	0	0	0	0	0	0	0	0	2.77e-05	k__Fungi;p__Ascomycota;c__Dothideomycetes;o__Pleosporales;f__Pleosporaceae;g__Pleospora	Pleospora	13	Pathotroph-Saprotroph	Endophyte-Lichen Parasite-Plant Pathogen-Undefined Saprotroph	Microfungus	NULL	Probable	Necrotrophic pathogens and saprobes, especially associated with grasses. Many species are seed-borne (Cannon & Kirk 2007)	b'Cannon PF, Kirk PM. 2007. Fungal Families of the World. CAB International, Cambridge (ISBN: 978-0851998275); Tedersoo L, et al. 2014. Science 346:e1256688 ((https://doi.org/10.1126/science.1256688)); David AS, et al. 2016. Microbial Ecology 71:912-926 ((https://doi.org/10.1007/s00248-015-0712-6)); Lawrey JD, Diederich P. 2016. http://www.lichenicolous.net (accessed 24 May 2017) ((http://www.lic…

## Sheet: Summary
Predicted fungal guilds	Shared (all sites)	GK+VV (shared)	NR+VV (shared)	GK+NR (shared)	VV	NR	GK		TOTAL
Animal Endosymbiont-Animal Pathogen-Endophyte-Plant Pathogen-Undefined Saprotroph	1	0	0	0	0	0	0		1		NR = Nuwejaars River system (developing peatland)
Animal Pathogen	2	1	0	1	3	1	1		9		GK = Goukou River system (impacted peatland)
Animal Pathogen-Clavicipitaceous Endophyte-Fungal Parasite	0	1	0	0	0	0	0		1		VV = Vankervelsvlei (undisturbed peatland)
Animal Pathogen-Endophyte-Endosymbiont-Epiphyte-Soil Saprotroph-Undefined Saprotroph	1	0	0	0	0	0	0		1
Animal Pathogen-Endophyte-Epiphyte-Fungal Parasite-Plant Pathogen-Wood Saprotroph	1	0	0	0	0	0	0		1
Animal Pathogen-Endophyte-Epiphyte-Plant Pathogen-Undefined Saprotroph	1	0	0	0	0	0	0		1
Animal Pathogen-Endophyte-Epiphyte-Undefined Saprotroph	1	0	0	0	0	0	0		1
Animal Pathogen-Endophyte-Fungal Parasite-Lichen Parasite-Plant Pathogen-Wood Saprotroph	0	0	0	0	0	0	2		2
Animal Pathogen-Endophyte-Fungal Parasite-Plant Pathogen-Wood Saprotroph	1	0	0	0	0	3	0		4
Animal Pathogen-Endophyte-Lichen Parasite-Plant Pathogen-Soil Saprotroph-Wood Saprotroph	1	0	0	0	0	0	0		1
Animal Pathogen-Endophyte-Plant Pathogen-Dung Saprotroph-Undefined Saprotroph	0	0	0	0	0	1	0		1
Animal Pathogen-Endophyte-Plant Pathogen-Wood Saprotroph	1	0	0	0	0	0	0		1
Animal Pathogen-Fungal Parasite-Undefined Saprotroph	0	0	0	0	0	1	0		1
Animal Pathogen-Plant Pathogen-Undefined Saprotroph	1	0	0	0	0	0	0		1
Animal Pathogen-Undefined Saprotroph	0	1	1	0	0	2	0		4
Arbuscular Mycorrhizal	0	0	0	0	1	5	1		7
Bryophyte Parasite-Dung Saprotroph-Ectomycorrhizal-Fungal Parasite-Leaf Saprotroph-Plant Parasite-Undefined Saprotroph-Wood Saprotroph	0	0	0	0	1	1	0		2
Bryophyte Parasite-Ectomycorrhizal-Ericoid Mycorrhizal-Undefined Saprotroph	0	0	0	0	0	0	1		1
Dung Saprotroph-Ectomycorrhizal-Litter Saprotroph-Undefined Saprotroph	0	0	0	0	1	0	0		1
Dung Saprotroph-Ectomycorrhizal-Soil Saprotroph-Wood Saprotroph	0	0	0	0	0	1	0		1
Dung Saprotroph-Endophyte-Litter Saprotroph-Undefined Saprotroph	0	0	0	0	0	1	0		1
Dung Saprotroph-Endophyte-Plant Pathogen-Undefined Saprotroph	0	0	0	0	0	1	0		1
Dung Saprotroph-Endophyte-Wood Saprotroph	0	0	1	0	0	0	0		1
Dung Saprotroph-Nematophagous	0	0	0	0	1	0	0		1
Dung Saprotroph-Soil Saprotroph	0	0	0	0	0	1	0		1
Dung Saprotroph-Undefined Saprotroph	0	0	0	0	0	1	0		1
Dung Saprotroph-Undefined Saprotroph-Wood Saprotroph	1	0	0	0	0	0	0		1
Ectomycorrhizal	2	0	1	0	4	3	3		13
Ectomycorrhizal-Endophyte-Ericoid Mycorrhizal-Litter Saprotroph-Orchid Mycorrhizal	0	0	0	0	0	0	1		1
Ectomycorrhizal-Fungal Parasite	1	0	0	0	1	0	1		3
Ectomycorrhizal-Fungal Parasite-Plant Pathogen-Wood Saprotroph	0	0	0	0	0	0	1		1
Ectomycorrhizal-Fungal Parasite-Soil Saprotroph-Undefined Saprotroph	0	0	0	0	1	0	0		1
Ectomycorrhizal-Undefined Saprotroph	1	0	0	1	1	0	1		4
Endomycorrhizal-Plant Pathogen-Undefined Saprotroph	0	0	0	0	0	0	1		1
Endophyte	1	0	0	0	1	0	1		3
Endophyte-Epiphyte-Fungal Parasite-Insect Parasite	0	0	0	0	1	1	0		2
Endophyte-Dung Saprotroph-Lichen Parasite-Litter Saprotroph-Plant Pathogen-Soil Saprotroph-Wood Saprotroph	1	0	0	0	0	0	0		1
Endophyte-Fungal Parasite-Lichen Parasite-Plant Pathogen-Wood Saprotroph	1	0	0	0	0	0	0		1
Endophyte-Insect Pathogen	0	0	1	0	0	0	0		1
Endophyte-Leaf Saprotroph-Plant Pathogen	0	0	0	0	1	0	0		1
Endophyte-Lichen Parasite-Plant Pathogen-Undefined Saprotroph	1	0	1	0	0	0	0		2
Endophyte-Litter Saprotroph-Soil Saprotroph-Undefined Saprotroph	0	0	0	0	0	1	1		2
Endophyte-Litter Saprotroph-Undefined Saprotroph	0	0	0	0	0	0	1		1
Endophyte-Plant Pathogen	0	0	0	0	0	0	1		1
Endophyte-Plant Pathogen-Undefined Saprotroph	0	1	0	0	0	0	3		4
Endophyte-Plant Pathogen-Wood Saprotroph	0	0	1	0	0	1	1		3
Endophyte-Undefined Saprotroph	1	0	0	0	0	1	0		2
Endophyte-Undefined Saprotroph-Wood Saprotroph	0	0	0	0	0	1	0		1
Epiphyte	0	0	0	0	1	0	0		1
Epiphyte-Litter Saprotroph	0	1	0	0	0	0	0		1
Ericoid Mycorrhizal	0	0	0	0	0	0	1		1
Fungal Parasite	0	0	0	1	1	0	0		2
Fungal Parasite-Litter Saprotroph	0	0	0	0	1	0	0		1
Fungal Parasite-Undefined Saprotroph	0	0	0	0	1	0	0		1
Leaf Saprotroph	0	0	0	0	1	1	0		2
Lichen Parasite	0	0	0	0	0	0	1		1
Lichen Parasite-Plant Pathogen-Wood Saprotroph	0	0	0	0	0	0	1		1
Lichenized	0	1	0	2	1	7	11		22
Lichenized-Undefined Saprotroph	0	0	0	0	1	0	0		1
Plant Parasite-Plant Pathogen	0	0	0	0	0	1	0		1
Plant Pathogen	2	3	1	1	5	8	16		36
Plant Pathogen-Plant Saprotroph	0	0	0	0	0	0	1		1
Plant Pathogen-Undefined Parasite-Undefined Saprotroph	0	0	0	0	0	1	0		1
Plant Pathogen-Undefined Saprotroph	0	2	1	0	1	0	0		4
Plant Pathogen-Wood Saprotroph	0	0	1	0	2	0	1		4
Soil Saprotroph	0	0	0	0	0	1	1		2
Soil Saprotroph-Undefined Saprotroph	0	0	0	0	2	0	0		2
Undefined Saprotroph	3	3	3	6	8	21	15		59
Undefined Saprotroph-Undefined Symbiotroph	0	0	0	0	0	1	0		1
Undefined Saprotroph-Wood Saprotroph	0	0	0	0	0	1	0		1
Wood Saprotroph	0	0	0	0	6	2	1		9
									253
